# Supplementary material for: Cell Wall Profiling of the Resurrection Plants Craterostigma plantagineum and Lindernia brevidens and Their Desiccation-Sensitive Relative, Lindernia subracemosa
Source: Plants (Basel). 2024 Aug 12;13(16):2235. doi: 10.3390/plants13162235 (PMC11359015; doi:10.3390/plants13162235)
Supplement: Supplementary file 1 [file plants-13-02235-s001.zip]

Archive with 3 entries (3 files):
- Moore et al 2024  MDPI Plants Supplem Table1_2024-06-21.pdf
- Moore et al 2024 Plants CoMPP raw datasets.xlsx
- Moore et al 2024 Plants monosacch. raw datasets.xlsx
