# Supplementary material for: Cell Wall Profiling of the Resurrection Plants Craterostigma plantagineum and Lindernia brevidens and Their Desiccation-Sensitive Relative, Lindernia subracemosa
Source: Plants (Basel). 2024 Aug 12;13(16):2235. doi: 10.3390/plants13162235 (PMC11359015; doi:10.3390/plants13162235)
Supplement: Supplementary file 1 [file plants-13-02235-s001.zip › Moore et al 2024 Plants CoMPP raw datasets.xlsx]

## Sheet: Prof. Kidd
Sample	Sample name	Extraction	Species	Dry/Partially dry/Wet	2F4	JIM5	JIM7	LM18	LM19	LM20	INRA-RU2	INRA-RU1	PAM1 (phage display mAb)	LM5	LM6	LM13	LM16	LM21	LM15	LM24	LM25	LM10	LM11	BS-400-2	JIM8	LM2	LM14	LM1	JIM11	JIM20	JIM13	CBM3a	Anti Mouse	Anti Rat	Anti His
1	CP1WD.1	CDTA	CP	WD	5.52521	91.4299	66.1421	65.0012	68.9179	94.2188	41.491	24.1083	0.520229	0.288581	6.58696	2.26389	0.0347689	0.0152114	0.0808376	0.0504148	16.3257	3.7094	0.201225	0.0964836	2.36037	0.723192	0.342908	0.135164	15.0414	17.0285	9.53797	7.70912	0.0756223	0.0356381	1.09
2	CP1WD.2	CDTA	CP	WD	1.28341	65.3828	65.1751	48.36	50.507	63.7026	35.4947	11.3412	1.31557	0.194271	2.19783	0.178625	0.0564994	0.190794	0.0756223	0.0786645	7.82908	0.0169498	0.588463	0.039115	0.576294	0.677558	0.0977874	0.132556	9.39759	11.7901	0.262505	4.04796	0.0225998	0.025642	0.53544
3	CP1WD.3	CDTA	CP	WD	1.05523	58.6707	57.6946	42.6179	42.913	63.1702	27.1354	12.9705	1.29818	0.0704069	0.0838799	0.12256	0.0434611	0.124299	0.031292	0.224259	13.7867	0.0790991	0.387238	0.0677993	0.0634532	0.0434611	0.0743184	0.0608455	8.46969	15.7112	0.224259	4.78115	0.090399	0.0225998	0.751442
4	CP2WD.1.1	CDTA	CP	WD	8.92473	63.4036	80.7906	57.4521	41.7339	68.5998	40.4596	23.6341	1.67803	2.48467	5.40525	3.66246	0.0799684	0.0869221	0.299881	0.0856183	8.81043	0.0734492	0.109087	0.0352035	3.39518	1.36294	0.473726	0.132122	18.1589	18.7726	10.8222	9.16985	0.119518	0.0525879	0.755353
5	CP2WD.1.2	CDTA	CP	WD	5.6156	75.9473	81.1562	60.5765	55.6345	75.89	48.2474	28.3123	0.149506	3.9002	9.42627	6.63737	0.0808376	0.147333	0.346819	0.156025	18.3293	0.375938	0.940497	0.0964836	3.78198	1.40249	2.02572	0.3855	19.0034	19.82	11.1591	10.212	0.0812722	0.033465	0.415922
6	CP2WD.1.3	CDTA	CP	WD	2.89929	53.6396	68.007	40.6517	43.9509	76.189	34.0039	12.7862	1.19735	0.101264	0.191663	0.306835	0.0851837	0.0860529	0.064757	0.0886606	18.6022	0.0204267	0.747096	0.167325	0.0630185	0.0204267	0.337692	0.143856	13.1113	10.2881	0.292493	9.74919	0.134295	0.00521533	0.576294
7	CP2WD.2.1	CDTA	CP	WD	3.84457	53.747	71.6169	48.9893	47.8041	73.4796	23.3056	10.3263	1.27515	1.0309	5.50478	2.86191	0.0386803	0.269459	0.258593	0.0912682	14.7533	0.0343342	0.529356	0.0517187	2.10047	1.31252	1.0422	0.236863	15.2509	12.6367	5.36005	4.945	0.271197	0.0956143	0.174713
8	CP2WD.2.2	CDTA	CP	WD	5.42872	71.636	80.1518	56.8801	52.6022	80.6555	34.4842	19.4545	0.382023	1.59806	6.16626	2.29692	0.0239036	0.142552	0.262939	0.116041	13.6472	0.218609	0.185579	0.136902	3.1744	1.82667	1.43335	0.311181	15.7964	18.9356	9.12161	7.43402	0.0434611	0.00999605	0.610628
9	CP2WD.2.3	CDTA	CP	WD	6.8838	57.9236	73.4583	48.2922	44.538	70.7377	35.5785	20.1685	0.61932	5.14231	7.18411	4.86416	0.0152114	0.111695	0.633228	0.719715	17.2901	0.0108653	0.309877	0.0812722	3.04445	1.59763	1.21039	0.238167	19.8926	19.1042	9.17811	5.96981	0.0173844	0.0130383	1.14911
10	CP2WD.3.1	CDTA	CP	WD	1.48941	46.6515	68.2056	36.2487	40.411	63.4827	26.3678	15.0666	0.788818	0.151245	0.293797	0.266416	0.0269459	0.212525	0.0734492	0.0208613	17.1771	0.023469	0.688423	0.0082576	0.101264	0.0708415	0.296839	0.101699	15.4187	17.7651	0.269024	6.33097	0.000434611	0.0604109	0.698854
11	CP2WD.3.2	CDTA	CP	WD	1.70932	46.6685	55.5137	34.6728	33.1156	52.0933	39.5517	19.8704	0.22339	0.112564	0.133425	0.137337	0.0630185	0.0295535	0.0899644	0.0760569	19.7309	0.0786645	0.218175	0.0456341	0.280324	0.154721	0.0573686	0.0560648	18.8456	18.3553	0.402884	8.34974	0.114737	0.0799684	1.05437
12	CP2WD.3.3	CDTA	CP	WD	5.53824	68.4946	82.6212	51.5822	51.8525	78.5759	36.4851	20.003	0.815764	2.70458	6.93552	4.2644	0.138641	0.120822	0.524575	0.0817068	19.9295	0.0673647	0.275978	0.0299881	2.63896	1.5872	0.60889	0.0964836	18.6761	19.0564	9.67617	7.37187	0	0.0104307	0.3742
13	CPD.1.1	CDTA	CP	D	0.411142	34.7858	44.9544	26.0736	30.275	44.7106	25.1205	14.5907	0.593244	2.60332	4.72726	0.520229	0.0291189	0.0821414	0.0821414	0.0964836	9.46452	0.0230344	0.319873	0.0830106	6.01284	1.25342	3.69245	0.398538	19.1407	18.9212	15.7677	3.71027	0.00999605	0.00478072	0.743619
14	CPD.1.2	CDTA	CP	D	1.37815	34.562	43.9278	27.8846	27.4365	39.7269	31.1898	15.5117	1.0674	2.86626	6.21667	1.01786	0.0082576	0.0638878	0.0786645	0.0986566	8.01205	0.0521533	0.0534571	0.0973528	5.47001	1.68281	3.50992	0.347689	18.9629	18.7278	13.639	4.38609	0.0152114	0.0165152	0.517187
15	CPD.1.3	CDTA	CP	D	1.10826	39.9281	46.5768	29.6982	31.0981	44.1373	28.8812	14.9437	1.31079	2.45642	3.93105	0.644528	0.00869221	0.082576	0.0786645	0.568905	7.7252	0.0751876	0.503714	0.0338996	5.18751	1.67282	3.11181	0.331608	18.1737	19.0403	13.0335	3.31391	0.130818	0	1.00699
16	CPD.2.1	CDTA	CP	D	22.6076	19.8048	30.212	37.9363	41.4927	18.188	31.4489	20.9556	0.810549	4.33915	14.5586	7.9851	0.0134729	0.118214	0.151679	0.0534571	16.4305	0.159502	0.300316	0.0299881	4.86286	2.37689	3.0853	0.662781	20.1646	20.9508	13.9549	6.3853	0.0478072	0.00478072	0.138641
17	CPD.2.2	CDTA	CP	D	21.9074	23.0531	32.3303	41.2437	41.2706	14.8098	34.9136	23.9262	0	7.37274	15.739	9.1316	0.0252074	0.21209	0.0986566	0.0699723	18.3905	0.18471	0.331608	0.0551956	6.16843	3.01402	4.07708	0.850098	23.911	27.6512	17.5313	4.86112	0.0134729	0.0204267	1.1565
18	CPD.2.3	CDTA	CP	D	22.0526	24.1726	36.3065	44.3525	47.9484	18.2293	36.2417	25.6981	1.36424	7.10067	14.5382	9.9691	0	0.177321	0.226867	0.0790991	18.052	0.0886606	0.28467	0.056934	6.5548	3.41778	4.24441	1.01177	24.7967	27.5621	17.6669	4.86025	0.0425918	0.0160806	0.859225
19	CPD.3.1	CDTA	CP	D	5.67167	53.6822	55.7049	39.7417	37.27	53.4841	30.6835	19.7965	1.72758	2.23911	5.86377	2.02572	0.0112999	0.115606	0.0869221	0.0973528	11.5993	0.0421572	0.947886	0.06693	4.92892	1.93967	2.30865	0.25164	14.28	15.8989	10.4837	7.08676	0.0508494	0.169933	0.31205
20	CPD.3.2	CDTA	CP	D	3.12702	48.6916	47.7016	32.182	29.9025	46.4186	28.3231	14.4699	1.06436	1.2821	1.42813	0.578901	0.0134729	0.132122	0.126906	0.118214	9.13899	0.0821414	0.246859	0.0173844	2.40774	0.963966	1.32295	0.135164	9.89087	12.3799	6.17364	4.06361	0.0721454	0.0304227	0.134729
21	CPD.3.3	CDTA	CP	D	3.63465	53.6492	59.5099	39.2214	35.3204	55.8453	32.2738	16.4726	1.60762	1.44812	4.616	1.34555	0	0.0708415	0.0934413	0.164283	9.1855	0.06693	0.318135	0.0538917	4.53473	1.54678	2.12264	0.0890952	12.6476	13.9919	10.7318	4.13836	0.0582378	0.0291189	0.792295
22	CPD.4.1	CDTA	CP	D	4.05753	63.5988	67.9131	41.7461	39.2393	61.9994	43.4215	20.7288	0.908336	5.17708	5.69818	1.9966	0.00347689	0.0695377	0.388977	0.212525	20.3858	0.365073	0.25077	0.0851837	3.76547	1.93011	2.17914	0.198182	18.5296	21.8248	10.2442	10.2911	0.0460687	0.11126	0.298578
23	CPD.4.2	CDTA	CP	D	3.76199	60.3227	60.6221	39.1232	37.3687	55.4229	38.8212	19.8665	1.08088	4.13749	4.28743	1.4755	0.0599763	0.0186883	0.447649	0.147768	19.1989	0.114737	0.198617	0.0443303	3.25654	1.63805	1.36033	0.174713	18.4231	20.847	9.42149	9.68617	0.112564	0.0278151	1.47029
24	CPD.4.3	CDTA	CP	D	4.08925	64.0894	69.8424	40.8708	39.3205	63.8878	43.2785	20.667	1.07262	5.42959	5.38135	2.42556	0.00434611	0.0851837	0.548913	0.247728	21.6067	0.141248	0.204702	0.064757	4.73899	2.06179	0.893994	0.205571	19.8804	22.8023	12.349	11.256	0.000434611	0.0564994	0.583682
25	CPD.5.1	CDTA	CP	D	2.08005	59.9319	55.7944	34.9466	32.7023	47.5499	33.2594	14.2079	0.253813	0.999605	1.90229	0.713196	0.015646	0.0808376	0.561952	0.141683	13.8523	0.0247728	0.931371	0.0186883	2.64287	0.663216	1.14259	0.199052	13.6216	16.0632	5.66819	3.47037	0.080403	0.0286843	0.746226
26	CPD.5.2	CDTA	CP	D	2.25389	54.2294	59.7685	36.3343	30.7439	52.2671	32.6771	14.8519	0.689292	3.10355	1.68455	1.26993	0.0386803	0.039115	0.161241	0.082576	12.3017	0.088226	0.516317	0.0560648	3.10834	0.956578	1.4755	0.285539	17.018	17.507	8.08159	6.85816	0.308139	0.0039115	0.980916
27	CPD.5.3	CDTA	CP	D	3.30304	58.9323	60.9033	40.4005	35.5351	58.3061	37.9728	16.7251	0	3.07574	6.22797	2.74717	0	0.109522	0.261636	0.0895298	16.4578	0.0534571	0.0769261	0.0521533	3.59771	1.17475	1.82971	0.172106	16.6856	19.3988	10.5145	8.63745	0.059107	0.0260766	1.6889
28	CPD.6.1	CDTA	CP	D	13.519	45.6172	48.2939	41.8052	41.4358	45.452	37.9311	24.3756	0.625839	8.08419	11.2677	6.88901	0.00521533	0.0964836	0.191663	0.0917028	15.6043	0.0790991	0.481549	0.0165152	2.8793	2.01877	1.33643	0.490241	18.4909	22.209	9.21853	11.1569	0.129079	0.0173844	1.41335
29	CPD.6.2	CDTA	CP	D	13.413	56.9974	60.0254	53.2029	51.0967	58.4673	49.6047	28.2784	0.632359	7.4727	15.3031	9.65444	0	0.131687	0.295101	0.157329	20.6523	0.301185	0.511971	0.286408	5.68297	3.62422	2.60201	1.09435	24.6807	28.4035	14.4404	9.03903	0.082576	0.00912682	0.742315
30	CPD.6.3	CDTA	CP	D	10.2446	53.1672	58.2052	47.4364	44.6971	55.7566	37.1623	22.8888	0.963532	6.36618	11.3012	7.92991	0	0.0139075	0.382457	0.158633	17.0885	0.0999605	0.691031	0.025642	5.07886	2.99881	2.56377	0.733188	20.3089	23.0783	13.2209	7.85472	0.025642	0	1.11086
31	CPW.1.1	CDTA	CP	W	1.80363	64.4549	65.3924	40.9625	37.3252	66.0925	36.0814	19.6253	1.47203	13.7506	0.794034	0.243817	0.0317266	0.0930067	0.241209	0.24512	9.85523	0.0638878	0.0112999	0.0408534	2.12481	0.343777	1.10217	0.285105	26.4391	33.4181	5.3431	8.91691	0.0195575	0.0126037	1.50853
32	CPW.2.1	CDTA	CP	W	0.704069	51.4101	57.0539	24.326	28.1076	59.5599	41.6622	20.9191	0.714065	20.4702	9.85567	3.82501	0	0.11691	0.319873	0.516752	22.3885	0.025642	0.330739	0.0139075	7.96946	0.242947	3.29652	0.511102	28.5587	33.8271	12.8054	10.2694	0.0473726	0.0182536	0.879217
33	CPW.3.1	CDTA	CP	W	1.14346	60.2601	60.9459	34.2608	34.9036	59.5908	46.5464	21.4615	0.52501	18.9243	8.78218	3.97147	0	0.126906	0.406796	0.309008	21.0334	0.110826	0.0252074	0.0556302	8.12678	0.289016	3.08487	0.575425	28.8968	33.8379	13.2309	9.3463	0.0547609	0	1.0322
34	CPW.4.1	CDTA	CP	W	2.03745	60.9359	60.875	37.792	39.1867	59.0801	45.2047	23.0192	0.375504	19.2411	8.34279	3.40822	0	0.134729	0.493283	0.358554	21.4789	0.109522	0.190359	0.0139075	7.58352	0.29032	3.52556	0.368115	29.8243	36.2178	13.7176	9.1981	0.0186883	0.00912682	0.63062
35	CPW.5.1	CDTA	CP	W	0.849664	58.8806	69.3252	28.2966	32.9439	66.0917	48.0897	22.3464	0.802726	22.219	9.65531	3.22003	0.0556302	0.090399	0.316397	0.437218	29.863	0.0343342	0.0930067	0.00738838	8.54662	0.41853	3.99407	0.512841	41.5349	45.6089	16.2983	9.72615	0.0543263	0.0717108	0.780126
36	LBD.1.1	CDTA	LB	D	24.6502	34.5768	50.9333	50.1897	54.8114	42.2494	75.3002	43.8214	0.315527	12.997	12.3973	6.92248	0.00217305	0.142987	2.29301	2.99056	31.0912	0.144725	0.160806	0.0338996	18.5922	0.455472	0.961793	0.110391	14.8185	16.3587	27.2344	10.1251	0.0282497	0	1.43204
37	LBD.1.2	CDTA	LB	D	18.9238	23.0265	37.2357	40.1767	47.4634	29.4727	63.8056	37.9745	0.916159	4.71596	2.12742	0.762742	0	0.146898	0.146029	0.212525	6.68562	0.0604109	0.45156	0.0269459	3.30304	0.137772	0.187317	0.177321	6.50264	6.58305	15.4104	4.54081	0.0521533	0.0478072	1.51679
38	LBD.1.3	CDTA	LB	D	25.7381	27.9389	42.0138	46.1309	50.0067	35.2708	69.9119	39.3644	1.07957	14.24	11.279	6.54089	0.00651916	0.172975	1.61371	2.5164	28.3392	0.109522	0.378111	0.0152114	16.8207	0.385934	1.72193	0.218609	13.6033	15.121	24.7745	9.80655	0.152548	0.0378111	1.04698
39	LBD.2.1	CDTA	LB	D	18.7474	45.8027	48.0306	45.1852	43.7779	46.8428	62.743	32.9752	0.251205	11.4094	7.25626	1.26081	0.0508494	0.129514	0.437218	1.3938	21.8431	0.105176	0.329869	0.0204267	12.7267	0.372461	1.52722	0.0782299	10.392	12.0552	18.9821	8.54575	0.181667	0.0247728	0.81446
40	LBD.2.2	CDTA	LB	D	17.1254	65.8227	69.3152	62.2867	57.8371	65.6527	70.1031	39.4453	1.15346	13.5503	8.1772	1.4529	0	0.145595	0.564994	1.36729	23.3612	1.10739	0.598024	0.0560648	14.2226	0.47416	2.00834	0.208179	11.997	13.2574	18.1806	10.1077	0.101699	0.0430265	0.340735
41	LBD.2.3	CDTA	LB	D	18.0728	61.2314	68.1782	61.862	59.9876	64.0942	68.4603	42.1151	0.427222	15.2953	8.44057	1.429	0	0.22339	0.599328	1.33773	24.516	0.162979	0.110391	0.0199921	14.4625	0.481114	2.05136	0.147333	12.2347	13.9193	21.2855	9.06598	0.0356381	0.0286843	0.759265
42	LBD.3.1	CDTA	LB	D	24.4164	30.5949	49.8542	50.4322	56.7041	35.755	73.6722	44.359	1.31774	16.6543	10.1525	3.28218	0	0.100395	1.71237	2.36863	32.4728	0.0869221	0.788384	0.0217305	17.2362	0.495456	2.66156	0.182971	16.251	17.4018	27.0645	12.854	0.108653	0.0465033	0.194271
43	LBD.3.2	CDTA	LB	D	24.0522	34.7032	50.6295	56.1826	60.6169	41.3124	69.1674	46.356	0.510668	18.3419	10.9626	3.69419	0.00782299	0.136033	2.17827	2.69676	33.2807	0.0873567	0.60237	0.142987	18.9968	0.637139	2.77934	0.209048	16.7486	18.251	28.6973	13.3065	0.0721454	0.0117345	0.45721
44	LBD.3.3	CDTA	LB	D	23.9092	30.5796	46.0135	51.0494	54.3615	37.4847	62.7891	42.7926	1.05567	17.1489	10.9548	3.97495	0	0.236863	1.92489	2.48554	31.5475	0.0586724	0.913986	0.0443303	17.8916	0.502845	2.97056	0.146898	16.3031	17.916	26.669	14.343	0.126037	0.00999605	0.210352
45	LBD.4.1	CDTA	LB	D	21.8227	35.3369	50.2701	49.8681	50.9481	44.6745	70.2818	39.9768	1.54026	17.6717	11.7445	3.68202	0.0121691	0.114737	2.37558	2.74283	31.8683	0.0999605	0.246424	0.104307	17.2675	0.601067	2.18175	0.192533	14.8637	16.0993	24.4016	12.9588	0.00564994	0.00738838	0.754484
46	LBD.4.2	CDTA	LB	D	25.3704	34.386	59.1536	56.9475	60.1566	52.5275	77.0499	43.9587	0.859225	18.8621	11.7062	4.20833	0	0.24034	2.89016	3.37562	33.0465	0.142987	0.22904	0.0382457	18.5092	0.644962	2.47207	0.0508494	16.4826	17.5196	25.8441	15.1462	0.0308574	0.0482418	1.16258
47	LBD.4.3	CDTA	LB	D	22.2608	33.8688	48.3118	47.7342	49.9515	42.2007	60.8881	38.749	0.774911	17.6678	11.5107	3.76069	0.0738838	0.213828	2.72327	3.42473	30.1402	0.0321612	0.393323	0.0595417	17.7312	0.442434	2.40644	0.110826	16.4096	17.0511	24.6324	15.0614	0.0365073	0.056934	0.451126
48	LBW.1.1	CDTA	LB	W	14.6555	62.6548	69.6564	55.0022	54.4237	62.0307	66.4972	34.5142	0.81533	23.2291	7.58613	1.82884	0.0152114	0.0543263	3.78546	0.805768	32.2629	0.226432	0.434176	0.0421572	10.9948	1.01873	0.925721	0.164283	20.667	20.0625	18.2815	16.6534	0.0173844	0.023469	0.691466
49	LBW.2.1	CDTA	LB	W	9.39237	56.3038	59.5569	50.1106	41.152	51.361	69.0775	34.5555	0.135164	14.9384	3.10486	0.66452	0	0.267286	0.991782	0.746661	29.9412	0.0204267	0.246859	0.017819	10.0286	0.40158	0.884867	0.132556	17.8538	20.0921	10.3555	14.9497	0.0499802	0.0408534	0.836626
50	LBW.3.1	CDTA	LB	W	1.71063	60.254	54.6353	39.1145	28.6908	49.5087	42.2685	18.6978	0.976136	18.3436	1.97878	0.386369	0	0.138641	1.96314	0.822718	30.5536	0.142987	0.192533	0.0460687	4.80506	0.341169	0.375938	0.191229	9.94041	14.3339	12.5737	13.2852	0.0225998	0.0321612	0.297708
51	LBW.4.1	CDTA	LB	W	4.62556	63.5253	54.5362	45.5772	42.9773	53.6114	56.2656	24.2713	0.210786	12.961	7.11501	0.213394	0	0.080403	0.420703	1.80233	25.5977	0.0121691	0.428961	0.0182536	14.1918	1.52505	1.6902	0.122995	15.0653	18.1619	14.1175	9.55535	0.0843145	0.0408534	0.0821414
52	LSD.1.1	CDTA	LS	D	0.553694	59.955	50.2679	39.3883	31.6862	45.0457	32.9222	15.3022	0.564125	3.72766	1.02829	0.00260766	0	0.235994	0.477637	0.434611	26.3856	0.304662	0.255116	0.0108653	9.35282	0.358554	0.137337	0.0751876	2.69198	7.44836	17.1545	11.5932	0.0730146	0.132991	0.0756223
53	LSD.1.2	CDTA	LS	D	0.638443	70.157	57.5346	50.866	36.8993	51.3714	34.3134	16.2892	0.56369	3.66898	1.49854	0.00130383	0	0.149071	0.359423	0.65887	24.8523	0.35725	0.895733	0.00521533	9.94824	0.352035	0.20644	0.151245	2.11134	6.37878	17.1345	10.867	0.0399842	0.0330304	0.589332
54	LSD.1.3	CDTA	LS	D	0.737969	68.6815	57.1548	48.742	36.6494	51.3718	32.8075	16.4248	1.43769	3.96191	1.4642	0.0130383	0.00260766	0.0686685	0.397234	0.652785	25.2956	0.693639	0.256855	0.0160806	9.50885	0.387238	0.140379	0.0530225	2.11221	5.84856	16.7347	10.6523	0.166021	0.0286843	0.279889
55	LSD.2.1	CDTA	LS	D	2.4612	78.5354	67.7667	58.2304	44.7597	64.0425	48.5382	24.2113	0.466337	6.15061	2.18826	0.0182536	0	0.129949	0.357685	0.725365	28.2597	0.149506	0.397669	0.0395496	11.7793	0.416357	0.116476	0.118214	1.69411	6.00458	18.3054	12.5103	0.0956143	0.0343342	0.289451
56	LSD.3.1	CDTA	LS	D	1.69368	71.9793	66.6015	48.912	40.4892	62.6791	46.2017	20.4471	0.623666	8.71655	3.12007	0.0465033	0.00217305	0.154721	0.732319	0.84271	39.1515	0.280758	1.23429	0.0482418	10.6319	0.232082	0.141683	0.0186883	1.51592	4.48866	16.8564	17.8655	0.140814	0.0299881	1.39684
57	LSD.4.1	CDTA	LS	D	2.35907	77.8301	66.9235	59.353	46.0305	65.119	50.8586	24.7007	0.671039	7.01766	2.78542	0.0295535	0.00521533	0.144291	0.243382	0.527617	28.736	0.253813	0.205136	0.0534571	11.2612	0.453734	0.227301	0.0460687	2.17957	6.17278	19.099	11.5646	0.0743184	0.0564994	0.568905
58	LSW.1.1	CDTA	LS	W	0.74753	72.3657	68.7963	47.333	36.1622	65.0277	39.497	18.733	1.542	10.877	1.97617	0.0139075	0.00521533	0.192967	0.773172	0.958316	42.6036	0.219913	0.0895298	0.00304227	12.7006	0.515883	0.127776	0.0395496	3.19395	8.87996	20.7683	17.819	0.0421572	0.0217305	0.40723
59	LSW.2.1	CDTA	LS	W	5.55867	93.2935	79.3495	67.2447	42.4232	66.9792	51.6226	23.4003	0.6806	4.18095	1.73279	0.0252074	0	0.132556	0.272935	0.414184	22.5354	0.118214	0.0877914	0.0265112	10.0013	0.411576	0.0873567	0.0247728	3.43125	9.0612	16.3353	12.7063	0.0760569	0	0.202963
60	LSW.3.1	CDTA	LS	W	3.59336	80.4143	62.8208	63.4653	46.3808	65.4997	53.5136	24.9401	1.17649	4.58427	2.25476	0.00912682	0.00478072	0.0795337	0.106914	0.562821	18.3949	0.147768	1.59067	0.0573686	12.3755	0.438957	0.396365	0.059107	2.48467	6.29186	17.8738	10.1503	0.0212959	0.0560648	0.252074
61	LSW.4.1	CDTA	LS	W	1.10087	84.2471	84.5126	55.6328	47.3161	79.3629	51.5327	21.7014	2.28344	5.99285	3.06183	0.0126037	0.0108653	0.136033	0.86531	0.691466	40.7886	0.0399842	0.387673	0.0417226	10.0169	0.176452	0.123864	0.0864875	1.64413	4.57819	18.3949	16.7403	0.0604109	0.0134729	1.09131
62	LSW.5.1	CDTA	LS	W	1.85014	100	89.5654	73.2176	55.0891	84.5891	58.0536	25.2261	0.693204	6.91726	2.77673	0.0191229	0	0.0573686	0.226867	0.346819	30.9199	0.372896	0.251205	0.025642	8.90517	0.370288	0.159937	0.0682339	1.37989	5.12841	20.1294	11.5502	0.0460687	0.0551956	0.387238
63	LSW.6.1	CDTA	LS	W	1.07914	88.9618	88.2833	65.9135	54.7375	75.7931	62.1167	25.2474	0.400276	3.56077	0.487199	0	0.0147768	0.0169498	0.361596	0.187317	27.5513	0.0869221	0.241644	0.00304227	6.39443	0.0730146	0.0638878	0.207744	0.208179	4.40999	13.3117	8.58964	0.101699	0.0230344	0.344646
1	CP1WD.1	NaOH	CP	WD	0.117779	0.0795337	0.103003	5.39221	20.3559	0.0147768	5.15448	3.93888	1.2708	21.8853	3.97495	0.335085	0.0512841	26.4026	32.8414	29.2337	34.5194	3.33173	11.4024	0.328566	5.08538	1.13998	0.850533	0.105176	18.4218	15.9002	15.4109	36.8259	0.064757	0.0417226	0.617582
2	CP1WD.2	NaOH	CP	WD	0.0495456	0.0582378	0.149071	4.21094	15.3539	0.0573686	0.319439	1.49897	0.46373	14.1831	2.72457	0.381588	0.0860529	18.7813	33.2121	26.7881	32.0065	3.18657	9.58534	0.0273805	3.73244	1.17432	0.917028	0.136033	17.8043	15.4435	14.3839	36.3773	0.0795337	0.064757	0.666258
3	CP1WD.3	NaOH	CP	WD	0.025642	0.0851837	0.112999	2.36646	17.7499	0.0695377	0.214263	1.61892	1.80103	18.0594	2.84757	0.30162	0.124733	25.8676	50.8877	43.4624	46.2678	2.12133	8.43753	0.0243382	2.99925	1.02307	0.919636	0.0547609	17.1197	14.8185	14.3982	49.8368	0.0643224	0.00478072	0.222521
4	CP2WD.1.1	NaOH	CP	WD	0.0112999	0	0.172975	0.193836	17.8838	0.0443303	0.219044	2.74239	1.07827	16.0636	4.03101	0.410272	0.00521533	23.3973	33.203	25.5812	33.2251	1.15563	5.78858	0.0221651	5.51347	0.437653	0.755353	0.15081	18.8365	15.4369	16.2314	35.9114	0.0395496	0.00695377	0.129079
5	CP2WD.1.2	NaOH	CP	WD	0.0473726	0.0478072	0.0521533	0.519794	18.4331	0.0247728	2.5064	3.12746	1.57373	22.8288	4.06839	0.425049	0.0278151	23.9258	36.928	28.5674	32.6866	1.40336	6.26882	0.0369419	6.5774	0.525879	0.737534	0.0199921	19.3111	15.2288	17.1002	40.4275	0.0890952	0.0951797	0.467641
6	CP2WD.1.3	NaOH	CP	WD	0.0343342	0.0838799	0.0951797	0.340735	17.341	0.0438957	4.92588	4.54733	1.5533	20.6497	2.58028	0.382023	0.0160806	32.4237	35.2087	26.7451	32.6245	0.979178	6.80296	0.112999	8.87084	0.45808	0.700592	0.025642	19.4128	15.2905	17.64	42.2607	0.0564994	0.0691031	0.146898
7	CP2WD.2.1	NaOH	CP	WD	0	0.126472	0.0499802	0.242947	16.7108	0.0260766	0.471553	3.45646	0.163414	15.2062	3.49297	0.3855	0.0039115	22.3138	31.8522	24.5412	31.1464	4.41825	12.8236	0.0321612	4.6964	1.03003	0.957013	0.00478072	22.8453	17.1784	15.3609	39.5683	0.0295535	0.0969182	0.492414
8	CP2WD.2.2	NaOH	CP	WD	0.0873567	0.199052	0.0212959	0.103872	18.215	0.115606	0.578032	2.87669	0.88704	15.9706	3.70549	0.365942	0	21.2672	36.9232	27.5852	36.6155	4.02189	12.1426	0.10083	4.67337	0.911813	0.696681	0.0525879	22.0578	16.9177	14.9962	45.3142	0.0291189	0.015646	0.537179
9	CP2WD.2.3	NaOH	CP	WD	0.0330304	0.0543263	0.0360727	0.22339	17.0159	0.0760569	0.343342	2.54899	0.906598	16.6864	4.09881	0.440261	0.0104307	19.3354	36.4982	26.9406	30.896	4.11098	11.5137	0.0143422	4.79462	0.937455	0.669735	0.00434611	22.5641	16.9902	15.8698	41.7457	0.0604109	0.0517187	0.108653
10	CP2WD.3.1	NaOH	CP	WD	0.114303	0.158198	0.0743184	0.147333	17.3336	0.056934	1.74018	1.96487	1.25081	15.48	4.7516	0.366811	0.112999	19.6913	32.6436	24.8667	32.0086	2.14958	8.07507	0.0734492	5.0706	0.930936	1.37337	0.0799684	19.747	16.3257	16.1684	36.8237	0.0486764	0.0621493	0.156894
11	CP2WD.3.2	NaOH	CP	WD	0.159067	0.0360727	0.0621493	0.0482418	18.3297	0.0564994	2.58333	3.07357	1.11869	14.9732	4.37262	0.388107	0.0751876	21.4128	35.3095	28.0315	31.3815	2.71023	6.61564	0.0691031	4.95891	0.880956	0.944844	0.0486764	20.8057	16.9229	16.4444	38.2853	0.127776	0.0547609	0.272935
12	CP2WD.3.3	NaOH	CP	WD	0.151245	0.0864875	0.124299	0.0660608	20.5488	0.0212959	4.83982	1.94184	0.483722	16.8329	3.24654	0.307704	0.0438957	20.4597	47.5734	43.9839	41.9534	1.81146	7.50703	0.0204267	4.17661	0.893125	1.00178	0.154287	20.4658	14.9832	15.4917	48.4608	0.107349	0.0799684	0.699723
13	CPD.1.1	NaOH	CP	D	0.131252	0.284235	0.0369419	0.512406	18.118	0.0956143	2.81802	2.29561	0.533267	18.208	1.6111	0.288147	0.0212959	13.1535	28.7095	20.4936	28.9755	3.39301	10.7988	0.193402	7.3145	1.30601	1.49463	0.0890952	20.7905	19.3189	17.5939	33.1838	0.0599763	0.118214	0.713196
14	CPD.1.2	NaOH	CP	D	0.103872	0.0564994	0.0130383	1.01004	20.5449	0.00956143	3.95452	4.9111	0.607151	17.4779	0.626274	0.257724	0.056934	22.495	29.2028	23.904	29.205	1.54374	7.95468	0.25642	5.82161	0.923548	0.722323	0.0986566	15.7403	15.1618	13.2874	33.3881	0.131252	0.0777953	1.08566
15	CPD.1.3	NaOH	CP	D	0.0599763	0.049111	0.033465	0.297708	18.1502	0.12256	2.14307	2.03963	1.1326	19.6874	0.849229	0.319004	0.0860529	14.7881	26.9054	20.9995	29.1498	2.19	9.75701	0.305966	5.79771	1.00221	1.25516	0.0621493	20.8139	18.7078	16.5578	27.427	0.159502	0.0082576	1.34121
16	CPD.2.1	NaOH	CP	D	0.135164	0.0382457	0.0595417	0.152114	14.4995	0.0543263	0.573251	1.13868	1.75235	17.1606	1.14433	0.263809	0.000869221	16.4131	27.7482	21.611	26.1653	1.6676	5.6156	0.151245	1.26472	0.239036	0.158633	0.0139075	8.0303	10.026	6.87119	29.0668	0.108653	0.090399	0.272066
17	CPD.2.2	NaOH	CP	D	0.0578032	0.0417226	0.0612801	0.0586724	16.9994	0.0699723	0.95397	2.15871	0.985262	22.6636	4.3196	0.413315	0.0478072	21.1186	30.7409	23.1839	28.9955	3.40257	10.0321	0.335519	3.07835	0.478941	0.459818	0.0143422	19.584	20.0899	14.1822	32.2768	0.0269459	0.0378111	0.460687
18	CPD.2.3	NaOH	CP	D	0.0573686	0.0360727	0.11213	0.136033	18.5275	0.0430265	1.4742	2.70936	1.25385	23.7206	3.67985	0.371157	0.0530225	22.7271	31.7135	24.6881	30.8352	2.62853	11.2021	0.406796	4.05753	0.493718	0.455037	0.00173844	19.717	20.1094	15.2561	34.6146	0.0199921	0.074753	0.490241
19	CPD.3.1	NaOH	CP	D	1.03872	0.115172	0.017819	0.0560648	16.7329	0	0.253378	1.46811	1.3147	15.4148	0.492414	0.244251	0.00695377	13.6924	30.67	22.7123	33.7436	4.30612	4.63165	0.120387	6.95638	0.634966	0.672777	0.0291189	16.8164	14.4712	13.1122	33.1165	0.0717108	0.124299	0.702765
20	CPD.3.2	NaOH	CP	D	0.106914	0.0699723	0.102134	0.127341	23.5989	0.0504148	2.08439	3.41126	3.26653	20.551	4.19312	0.329869	0.0578032	19.8578	28.3405	20.943	28.8143	2.50118	10.4963	0.6919	13.2426	1.21648	1.36772	0.0243382	20.9435	19.3497	20.6449	34.0131	0.0404188	0.130818	0.304662
21	CPD.3.3	NaOH	CP	D	0.101264	0.171237	0.149071	0.154287	19.4971	0.139075	4.6951	3.76851	0.450691	19.3232	0.77578	0.262939	0.0895298	27.2596	37.9593	28.5522	34.419	2.848	11.3607	0.660608	13.4373	1.46464	1.07479	0.0356381	19.6192	16.5521	22.4776	40.2554	0.120822	0.0547609	0.375069
22	CPD.4.1	NaOH	CP	D	0.0521533	0.120387	0.090399	0.119518	18.3792	0.046938	2.37602	3.14224	0.88226	19.5475	1.67934	0.283366	0.144725	14.2135	26.606	20.2881	29.3327	3.35997	12.3886	0.372896	6.51394	0.980482	0.722323	0.0243382	21.2503	17.8947	17.7638	29.1698	0.000869221	0.0625839	0.147768
23	CPD.4.2	NaOH	CP	D	0.0886606	0.151679	0	0.217305	19.9951	0.0764915	2.69198	3.36084	1.60328	24.0566	2.78629	0.320308	0.080403	15.8007	32.3589	29.5127	32.2077	3.07574	6.81209	0.566298	6.6591	0.966139	1.42683	0.113868	20.2424	17.6461	18.0376	48.357	0.0212959	0.031292	0.767957
24	CPD.4.3	NaOH	CP	D	0.0604109	0.132991	0.0104307	0.32422	21.3272	0.0430265	5.19577	3.64638	1.11217	25.1961	3.25654	0.367246	0.0808376	16.2171	29.0546	24.127	30.4945	2.82627	11.3681	0.342908	7.01549	1.00917	1.01786	0.0769261	20.272	18.7687	16.9463	37.7842	0.000869221	0.0352035	1.18909
25	CPD.5.1	NaOH	CP	D	0.129514	0.109956	0.0938759	0.237732	21.3033	0.101699	3.19265	3.96278	0.241209	27.4796	4.60905	0.46938	0.182971	21.2642	33.9848	28.9212	33.4872	4.4013	12.8797	0.156025	10.9839	1.27471	1.11086	0.119518	20.6001	18.1585	18.9208	41.1585	0.0386803	0.059107	0.600632
26	CPD.5.2	NaOH	CP	D	0.148637	0.146898	0.0365073	0.221217	18.637	0.372027	1.75887	2.36819	0.7258	20.5949	2.38123	0.438522	0.0638878	15.3457	39.7086	29.0376	34.9966	4.49735	11.4146	0.206005	6.97202	1.05567	0.847056	0.109522	19.0729	15.7672	15.2822	43.1547	0.0582378	0.0325958	0.450691
27	CPD.5.3	NaOH	CP	D	0.0712761	0.0769261	0.0212959	0.0808376	20.5101	0.135164	1.39684	2.80237	1.2243	24.3517	2.83497	0.445041	0.0890952	17.0315	36.3191	30.996	36.1618	4.03101	11.4833	0.174713	8.54358	0.994389	0.966574	0.135599	20.3867	16.7234	17.4931	44.0969	0.098222	0.07258	0.993085
28	CPD.6.1	NaOH	CP	D	0.126472	0.0578032	0.0708415	0.256855	18.7939	0.119953	1.7454	2.90972	0.59194	29.4879	4.17617	0.471118	0.213828	22.0973	34.1478	34.3512	31.3758	2.54334	10.3185	0.192098	3.403	1.00525	0.403753	0.0682339	19.0042	17.5739	13.9845	48.7429	0.105176	0.0260766	0.402015
29	CPD.6.2	NaOH	CP	D	0.0556302	0.0525879	0.0330304	0.126472	18.2889	0.0260766	1.39597	2.6546	1.98443	26.4852	3.57858	0.396365	0.0638878	20.0325	35.4638	28.6374	31.3502	2.53726	10.3489	0.152114	2.93319	0.82011	0.382457	0.0365073	18.1754	18.2145	13.8858	39.5756	0.0395496	0.279455	0.94354
30	CPD.6.3	NaOH	CP	D	0.147333	0.0769261	0.190794	0.231213	18.8578	0.064757	2.33212	3.19178	0.800987	33.6762	2.48293	0.339866	0.127776	24.5807	35.0435	29.5035	32.0343	6.40746	14.2783	0.255986	4.21877	0.858791	0.432003	0.0330304	18.3601	17.8156	14.6325	46.2043	0.0921375	0.416792	1.50201
31	CPW.1.1	NaOH	CP	W	0.0478072	0.0247728	0.0199921	0.193402	18.0237	0.0730146	2.79759	2.9145	0.955274	14.546	2.20087	0.303793	0.10561	7.96685	28.0693	23.8736	28.9542	8.92386	22.4359	0.218175	7.40403	0.966574	1.66717	0.049111	22.3442	21.6979	19.0577	30.9877	0.00999605	0.124299	0.332043
32	CPW.2.1	NaOH	CP	W	0.0343342	0.0612801	0.00130383	0.372896	19.3484	0.139075	4.9563	5.38048	4.27744	14.7846	3.03662	0.531529	0.0347689	16.3661	47.4986	40.5761	39.6182	17.7586	23.7771	0.190359	6.01979	1.01395	1.57459	0.0856183	19.9599	16.2045	17.4487	51.9125	0.0478072	0.124733	0.501106
33	CPW.3.1	NaOH	CP	W	0.108218	0.123429	0.00869221	0.235994	17.9642	0.0943105	1.8823	3.97365	2.18001	9.26894	3.30434	0.265547	0.0517187	11.2603	36.0288	28.5943	32.3985	15.9467	22.0682	0.19514	5.59214	0.812722	2.26432	0.0517187	19.9982	17.9746	18.0672	40.0741	0.0104307	0.0465033	0.488937
34	CPW.4.1	NaOH	CP	W	0.0812722	0.0790991	0.0347689	0.00738838	17.4822	0.0908336	3.60162	4.37262	1.48028	9.52015	1.86709	0.398973	0.228171	11.924	35.6111	27.045	33.3646	16.025	23.5715	0.281628	8.15373	0.665824	1.77278	0.0817068	20.2811	17.9777	20.4441	40.813	0.0147768	0.0677993	0.578901
35	CPW.5.1	NaOH	CP	W	0.10648	0.0721454	0.015646	0.132556	16.8577	0.0438957	7.68131	5.84899	1.22169	15.5213	3.70679	0.522402	0.209917	19.8104	37.5317	28.2384	35.4382	13.6146	19.3789	0.151679	5.19099	0.86531	3.40344	0.0621493	19.6957	16.3874	18.2271	40.5787	0.0856183	0.121256	3.01142
36	LBD.1.1	NaOH	LB	D	0.12256	0.0143422	0.0347689	0.14516	15.5265	0.00521533	0.901382	1.93445	0.80403	1.50984	3.67029	0.255551	0.0686685	14.8693	31.4888	28.6787	29.1202	17.4379	31.7414	0.108653	9.94606	0.945278	1.36294	0.0230344	16.9542	19.119	17.3679	39.1336	0.0621493	0.112999	1.72801
37	LBD.1.2	NaOH	LB	D	0.103872	0.108218	0.0365073	0.0721454	15.8324	0.033465	0.75883	1.53157	0.259028	1.46725	2.93971	0.269893	0.0417226	13.3104	33.8071	29.1758	31.5041	16.9268	32.6827	0.226432	8.41363	0.798814	1.23212	0.0360727	16.6412	18.8604	16.5648	44.2894	0.0630185	0.172106	2.01833
38	LBD.1.3	NaOH	LB	D	0.139945	0.130818	0.00912682	0.023469	14.9762	0.0199921	1.12043	1.76887	0.650178	1.68846	3.51296	0.270328	0.23947	13.745	30.0086	26.6425	28.2536	16.4857	28.7682	0.104307	9.40019	0.940063	1.36511	0.0352035	16.9146	18.8034	16.5578	35.8597	0.0130383	0.147333	0.397234
39	LBD.2.1	NaOH	LB	D	0.0764915	0.118649	0.0182536	0.168629	9.78396	0.0512841	1.73366	1.8158	1.62284	1.57025	1.68151	0.251205	0.07258	13.1087	28.8999	23.7797	27.0137	13.7463	21.6471	0.168629	7.90513	0.904425	1.37163	0.114303	14.576	17.1506	15.6512	31.0777	0.0352035	0.136468	1.26081
40	LBD.2.2	NaOH	LB	D	0.12821	0.132991	0.0230344	0.0795337	8.93603	0.049111	0.907032	1.51071	4.05579	1.02177	2.27562	0.280758	0.0873567	12.8801	31.2663	26.0054	28.0176	17.4696	23.8475	0.142987	6.9994	1.11217	1.39467	0.0508494	15.1301	17.1232	15.9606	33.7536	0.0299881	0.0912682	0.723627
41	LBD.2.3	NaOH	LB	D	0.0777953	0.15646	0.00173844	0.0495456	7.28147	0.0708415	0.427657	0.887475	0.322916	0.594547	1.25211	0.267286	0.109087	11.1695	29.5001	23.5776	25.9254	10.2207	18.1611	0.209482	5.61821	0.768392	1.14085	0.0843145	13.9653	16.7099	14.3439	29.8325	0.0482418	0.147333	0.49676
42	LBD.3.1	NaOH	LB	D	0.121256	0.193402	0	0.17254	15.6108	0.064757	3.7772	2.7224	1.38119	4.27831	2.07005	0.174279	0.0908336	18.8152	31.3159	27.0715	31.1364	17.7508	31.6288	0.103872	11.3507	0.835756	1.31209	0.100395	15.7811	16.5521	18.7148	38.1101	0.0656262	0.162544	2.17218
43	LBD.3.2	NaOH	LB	D	0.0847491	0.557605	0	0.141248	21.1434	0.0486764	6.96898	2.23303	2.54638	5.0593	1.62153	0.282932	0.0512841	22.3116	34.9588	28.6321	32.2881	16.2497	30.6487	0.172106	16.563	1.07132	1.21821	0.0499802	14.6929	16.6569	21.8744	45.3186	0.00130383	0.11213	0.838364
44	LBD.3.3	NaOH	LB	D	0.0595417	0.120822	0.0325958	0.154287	25.3973	0.0682339	1.14998	1.66282	2.16001	3.18657	1.42596	0.522402	0.222086	17.9594	45.9796	36.3469	44.6771	18.3106	31.0977	0.0995258	10.8648	0.99352	1.30427	0.126906	16.0623	17.4687	19.1129	43.2459	0.0112999	0.0556302	1.28601
45	LBD.4.1	NaOH	LB	D	0.108218	0.0338996	0.00521533	0.109087	13.702	0.0382457	0.347689	1.87621	1.46551	4.24093	1.64239	0.179929	0.192098	18.9673	32.917	25.878	29.2184	15.3713	28.2075	0.123864	13.562	0.824891	1.04046	0.0126037	15.6386	17.2119	21.8166	34.655	0.0986566	0.146029	0.790991
46	LBD.4.2	NaOH	LB	D	0.11691	0.104741	0.0104307	0.154287	13.0157	0.0695377	0.909205	1.6915	1.35077	1.57677	2.95188	0.243382	0.168194	15.0306	39.0215	31.8205	33.9592	16.693	29.0655	0.158198	9.63793	1.18388	0.865744	0.0908336	15.9341	17.7817	19.8226	36.2031	0.0252074	0.0895298	0.0382457
47	LBD.4.3	NaOH	LB	D	0.22904	0.110826	0.0121691	0.189056	16.0849	0.0160806	0.52501	1.8358	1.1791	1.42205	2.82714	0.350296	0.0573686	17.8612	46.4747	34.678	41.2185	12.941	26.9376	0.0917028	9.85089	0.595417	1.2808	0.118649	14.4634	16.3653	18.5122	41.4688	0.114303	0.120387	0.900079
48	LBW.1.1	NaOH	LB	W	0.16689	0.126906	0.000434611	0.169498	4.85851	0.00173844	6.17147	1.79972	0.873567	2.57681	0	0.298578	0.0173844	18.1754	36.7437	36.3587	31.159	13.9714	22.754	0.064757	2.58376	0.77013	0.810549	0.129949	8.57574	10.4598	14.7142	46.2	0.064757	0.138641	0.221651
49	LBW.2.1	NaOH	LB	W	0.127776	0.131252	0	0.090399	2.33473	0	0.84271	0.472856	0.248163	0.766219	0.0777953	0.202963	0.191663	13.7115	30.2593	27.7816	31.2602	14.5151	22.5398	0.059107	1.20691	0.527617	0.491979	0.129949	4.5369	5.24792	9.12161	38.0541	0.161675	0.149506	1.21691
50	LBW.3.1	NaOH	LB	W	0.0908336	0.0951797	0.0556302	0.0199921	2.32647	0	0.632359	1.22951	1.63935	1.51071	0.096049	0.238167	0.291624	14.8919	31.7235	25.8785	31.7088	18.1489	23.4364	0.0712761	2.40557	0.757526	0.754049	0.127341	9.58708	11.0561	15.6616	36.5156	0.0104307	0.105176	1.77495
51	LBW.4.1	NaOH	LB	W	0.0365073	0.136033	0.0134729	0.146464	15.4774	0.0199921	7.17021	3.55555	1.13564	2.90276	6.36748	0.323785	0.126906	37.0506	44.1321	47.4625	41.833	4.93109	28.5978	0.11126	5.71122	1.25689	1.65196	0.122126	13.7046	15.3852	20.1455	52.9338	0.0708415	0.140379	0.995693
52	LSD.1.1	NaOH	LS	D	0.106914	0.0625839	0	0.0977874	2.53291	0.00521533	5.99589	2.03789	0.983089	1.38728	0.0877914	0.23947	0.738404	16.2527	37.5382	31.8257	34.3912	16.7017	21.006	0.232517	13.6403	0.977439	0.348558	0.096049	5.35093	13.1626	20.3915	43.7875	0.0604109	0.0708415	0.223824
53	LSD.1.2	NaOH	LS	D	0.0578032	0.0686685	0	0.0299881	0.316831	0.00521533	0.890952	1.42596	0.667127	0.598459	0.0686685	0.213394	0.12256	8.81955	38.6517	32.4233	33.512	11.4685	21.3155	0.182536	9.87653	1.18823	0.471118	0.0808376	3.74069	10.5054	13.938	44.0574	0.0199921	0.193836	1.20909
54	LSD.1.3	NaOH	LS	D	0.0808376	0.134729	0.0230344	0.0560648	2.95057	0.0191229	4.92197	5.20012	2.28301	1.24299	0.00260766	0.236428	0.132556	21.1138	41.009	31.2203	33.6024	16.5117	23.5194	0.122995	11.6532	1.0561	0.585421	0.0873567	6.51612	13.7993	19.1472	44.4107	0.0134729	0.025642	1.13129
55	LSD.2.1	NaOH	LS	D	0.125168	0.0934413	0.00260766	0.0165152	0.519794	0.0104307	1.07305	1.5094	0.950494	0.587594	0.0808376	0.278585	0.0443303	11.3399	34.4103	27.0237	31.4571	16.2036	21.6062	0.0995258	8.99557	1.42031	0.434611	0.137772	5.04148	13.7754	19.9873	43.8974	0.0360727	0.108218	1.54852
56	LSD.3.1	NaOH	LS	D	0.12256	0.174279	0	0.108653	2.02398	0.0382457	4.30482	3.07965	1.11521	5.49956	0.195575	0.475899	0.0538917	15.0449	32.0643	23.057	31.5936	20.4663	25.1122	0.0908336	11.3468	1.7115	0.503714	0.121256	7.29103	12.5994	22.4511	35.6372	0.151679	0.146464	1.43987
57	LSD.4.1	NaOH	LS	D	0.080403	0.109956	0	0.056934	0.364204	0.00521533	1.09739	1.61588	0.548913	0.989174	0.0673647	0.222521	0.192533	23.4594	37.8585	31.4519	31.3902	14.7659	16.6721	0.0686685	5.69253	0.764046	0.322046	0.0699723	2.29518	7.7026	12.9214	39.9603	0.0486764	0.158198	0.583247
58	LSW.1.1	NaOH	LS	W	0.0934413	0.0834452	0.00912682	0.0252074	2.01485	0.0104307	5.81813	2.17392	2.91711	1.72932	0.0704069	0.268589	0.220348	24.7059	52.7935	43.4485	56.8831	20.1164	25.7403	0.0421572	14.2956	1.46377	0.305531	0.107349	6.38921	12.479	23.6885	57.4812	0.11213	0.0551956	0.137337
59	LSW.2.1	NaOH	LS	W	0.0847491	0.0604109	0	0.0447649	1.09783	0.00695377	0.0360727	1.95879	1.23299	0.969182	0.248163	0.35725	0.0686685	27.5852	46.5398	36.4643	36.5907	18.8247	23.4872	0.0886606	12.4964	0.574121	0.405926	0.0395496	5.31659	13.3538	22.0991	56.2499	0.056934	0.138206	0.505452
60	LSW.3.1	NaOH	LS	W	0.0734492	0.235994	0	0.0278151	0.161675	0.00260766	0.285974	0.888779	1.15476	0.395061	0.204267	0.165587	0.0347689	9.73876	41.142	38.6082	37.1136	15.6777	19.7713	0.0990912	5.53433	0.801857	0.495891	0.0638878	3.88194	12.0235	16.4118	46.6902	0.0595417	0.17341	0.694073
61	LSW.4.1	NaOH	LS	W	0.174279	0.0895298	0.0465033	0.0438957	0.408969	0.0352035	0.664085	1.38206	0.727973	1.99399	0.25729	0.274239	0.0265112	14.3726	30.7205	23.6937	31.8457	21.3037	25.0566	0.125602	10.1495	1.09305	0.521098	0.0147768	5.1271	10.8535	20.604	37.0945	0.023469	0.0434611	0.193836
62	LSW.5.1	NaOH	LS	W	0.138641	0.104741	0.0108653	0.0308574	5.05887	0.00738838	5.82378	2.37558	1.96314	1.02264	0.971789	0.252943	0.127776	15.2166	38.4048	37.9002	33.4598	17.583	21.013	0.0638878	5.77989	0.873133	0.289451	0.0760569	3.78155	10.8566	18.0855	39.2627	0.12256	0.132122	1.01655
63	LSW.6.1	NaOH	LS	W	0.0864875	0.157329	0.0169498	0.00782299	0.312485	0.0173844	4.48866	1.54591	2.09917	1.11608	0.253378	0.214263	0.000869221	13.0518	33.2338	27.5382	33.2186	20.0695	25.3552	0.100395	8.20241	1.02655	0.203832	0.090399	3.97712	11.1995	17.1384	40.211	0	0.110826	0.89269

## Sheet: Data_analysis
Extraction	Sample		2F4	JIM5	JIM7	LM18	LM19	LM20	INRA-RU2	INRA-RU1	PAM1 (phage display mAb)	LM5	LM6	LM13	LM16	LM21	LM15	LM24	LM25	LM10	LM11	BS-400-2	JIM8	LM2	LM14	LM1	JIM11	JIM20	JIM13	CBM3a	Anti Mouse	Anti Rat	Anti His
CDTA	1	CP1WD.1	5.52521	91.4299	66.1421	65.0012	68.9179	94.2188	41.491	24.1083	0.520229	0.288581	6.58696	2.26389	0.0347689	0.0152114	0.0808376	0.0504148	16.3257	3.7094	0.201225	0.0964836	2.36037	0.723192	0.342908	0.135164	15.0414	17.0285	9.53797	7.70912	0.0756223	0.0356381	1.09		Column1		Column2		Column3		Column4		Column5		Column6		Column7		Column8
CDTA	2	CP1WD.2	1.28341	65.3828	65.1751	48.36	50.507	63.7026	35.4947	11.3412	1.31557	0.194271	2.19783	0.178625	0.0564994	0.190794	0.0756223	0.0786645	7.82908	0.0169498	0.588463	0.039115	0.576294	0.677558	0.0977874	0.132556	9.39759	11.7901	0.262505	4.04796	0.0225998	0.025642	0.53544
CDTA	3	CP1WD.3	1.05523	58.6707	57.6946	42.6179	42.913	63.1702	27.1354	12.9705	1.29818	0.0704069	0.0838799	0.12256	0.0434611	0.124299	0.031292	0.224259	13.7867	0.0790991	0.387238	0.0677993	0.0634532	0.0434611	0.0743184	0.0608455	8.46969	15.7112	0.224259	4.78115	0.090399	0.0225998	0.751442		Mean	0.00240625	Mean	0.0361241	Mean	0.0407708	Mean	0.0283455	Mean	0.0275141	Mean	0.0412628	Mean	0.0202578	Mean
CDTA	4	CP2WD.1.1	8.92473	63.4036	80.7906	57.4521	41.7339	68.5998	40.4596	23.6341	1.67803	2.48467	5.40525	3.66246	0.0799684	0.0869221	0.299881	0.0856183	8.81043	0.0734492	0.109087	0.0352035	3.39518	1.36294	0.473726	0.132122	18.1589	18.7726	10.8222	9.16985	0.119518	0.0525879	0.755353		Standard Error	0.000419932	Standard Error	0.00214633	Standard Error	0.00151465	Standard Error	0.00159	Standard Error	0.00151076	Standard Error	0.0017875	Standard Error	0.00116857	Standard Error
CDTA	5	CP2WD.1.2	5.6156	75.9473	81.1562	60.5765	55.6345	75.89	48.2474	28.3123	0.149506	3.9002	9.42627	6.63737	0.0808376	0.147333	0.346819	0.156025	18.3293	0.375938	0.940497	0.0964836	3.78198	1.40249	2.02572	0.3855	19.0034	19.82	11.1591	10.212	0.0812722	0.033465	0.415922		Median	0.00266712	Median	0.0351103	Median	0.0402149	Median	0.027999	Median	0.0265589	Median	0.0414789	Median	0.0204416	Median
CDTA	6	CP2WD.1.3	2.89929	53.6396	68.007	40.6517	43.9509	76.189	34.0039	12.7862	1.19735	0.101264	0.191663	0.306835	0.0851837	0.0860529	0.064757	0.0886606	18.6022	0.0204267	0.747096	0.167325	0.0630185	0.0204267	0.337692	0.143856	13.1113	10.2881	0.292493	9.74919	0.134295	0.00521533	0.576294		Mode	#N/A	Mode	#N/A	Mode	#N/A	Mode	#N/A	Mode	#N/A	Mode	#N/A	Mode	#N/A	Mode
CDTA	7	CP2WD.2.1	3.84457	53.747	71.6169	48.9893	47.8041	73.4796	23.3056	10.3263	1.27515	1.0309	5.50478	2.86191	0.0386803	0.269459	0.258593	0.0912682	14.7533	0.0343342	0.529356	0.0517187	2.10047	1.31252	1.0422	0.236863	15.2509	12.6367	5.36005	4.945	0.271197	0.0956143	0.174713		Standard Deviation	0.00145469	Standard Deviation	0.00743512	Standard Deviation	0.00524692	Standard Deviation	0.00550793	Standard Deviation	0.00523343	Standard Deviation	0.00619207	Standard Deviation	0.00404804	Standard Deviation
CDTA	8	CP2WD.2.2	5.42872	71.636	80.1518	56.8801	52.6022	80.6555	34.4842	19.4545	0.382023	1.59806	6.16626	2.29692	0.0239036	0.142552	0.262939	0.116041	13.6472	0.218609	0.185579	0.136902	3.1744	1.82667	1.43335	0.311181	15.7964	18.9356	9.12161	7.43402	0.0434611	0.00999605	0.610628		Sample Variance	2.11612e-06	Sample Variance	5.5281e-05	Sample Variance	2.75301e-05	Sample Variance	3.03373e-05	Sample Variance	2.73888e-05	Sample Variance	3.83418e-05	Sample Variance	1.63867e-05	Sample Variance
CDTA	9	CP2WD.2.3	6.8838	57.9236	73.4583	48.2922	44.538	70.7377	35.5785	20.1685	0.61932	5.14231	7.18411	4.86416	0.0152114	0.111695	0.633228	0.719715	17.2901	0.0108653	0.309877	0.0812722	3.04445	1.59763	1.21039	0.238167	19.8926	19.1042	9.17811	5.96981	0.0173844	0.0130383	1.14911		Kurtosis	-0.831094	Kurtosis	0.817734	Kurtosis	-0.962952	Kurtosis	-0.901468	Kurtosis	1.8193	Kurtosis	0.988541	Kurtosis	-0.0485373	Kurtosis
CDTA	10	CP2WD.3.1	1.48941	46.6515	68.2056	36.2487	40.411	63.4827	26.3678	15.0666	0.788818	0.151245	0.293797	0.266416	0.0269459	0.212525	0.0734492	0.0208613	17.1771	0.023469	0.688423	0.0082576	0.101264	0.0708415	0.296839	0.101699	15.4187	17.7651	0.269024	6.33097	0.000434611	0.0604109	0.698854		Skewness	0.298516	Skewness	0.834954	Skewness	-0.252652	Skewness	0.00789751	Skewness	0.870284	Skewness	0.284358	Skewness	-0.0707583	Skewness
CDTA	11	CP2WD.3.2	1.70932	46.6685	55.5137	34.6728	33.1156	52.0933	39.5517	19.8704	0.22339	0.112564	0.133425	0.137337	0.0630185	0.0295535	0.0899644	0.0760569	19.7309	0.0786645	0.218175	0.0456341	0.280324	0.154721	0.0573686	0.0560648	18.8456	18.3553	0.402884	8.34974	0.114737	0.0799684	1.05437		Range	0.00452675	Range	0.0257577	Range	0.015593	Range	0.0174457	Range	0.0205945	Range	0.0242317	Range	0.0143473	Range
CDTA	12	CP2WD.3.3	5.53824	68.4946	82.6212	51.5822	51.8525	78.5759	36.4851	20.003	0.815764	2.70458	6.93552	4.2644	0.138641	0.120822	0.524575	0.0817068	19.9295	0.0673647	0.275978	0.0299881	2.63896	1.5872	0.60889	0.0964836	18.6761	19.0564	9.67617	7.37187	0	0.0104307	0.3742		Minimum	0.000607	Minimum	0.0268353	Minimum	0.031933	Minimum	0.0199448	Minimum	0.019049	Minimum	0.0299655	Minimum	0.013406	Minimum
CDTA	13	CPD.1.1	0.411142	34.7858	44.9544	26.0736	30.275	44.7106	25.1205	14.5907	0.593244	2.60332	4.72726	0.520229	0.0291189	0.0821414	0.0821414	0.0964836	9.46452	0.0230344	0.319873	0.0830106	6.01284	1.25342	3.69245	0.398538	19.1407	18.9212	15.7677	3.71027	0.00999605	0.00478072	0.743619		Maximum	0.00513375	Maximum	0.052593	Maximum	0.047526	Maximum	0.0373905	Maximum	0.0396435	Maximum	0.0541972	Maximum	0.0277533	Maximum
CDTA	14	CPD.1.2	1.37815	34.562	43.9278	27.8846	27.4365	39.7269	31.1898	15.5117	1.0674	2.86626	6.21667	1.01786	0.0082576	0.0638878	0.0786645	0.0986566	8.01205	0.0521533	0.0534571	0.0973528	5.47001	1.68281	3.50992	0.347689	18.9629	18.7278	13.639	4.38609	0.0152114	0.0165152	0.517187		Sum	0.028875	Sum	0.433489	Sum	0.48925	Sum	0.340146	Sum	0.330169	Sum	0.495153	Sum	0.243094	Sum
CDTA	15	CPD.1.3	1.10826	39.9281	46.5768	29.6982	31.0981	44.1373	28.8812	14.9437	1.31079	2.45642	3.93105	0.644528	0.00869221	0.082576	0.0786645	0.568905	7.7252	0.0751876	0.503714	0.0338996	5.18751	1.67282	3.11181	0.331608	18.1737	19.0403	13.0335	3.31391	0.130818	0	1.00699		Count	12	Count	12	Count	12	Count	12	Count	12	Count	12	Count	12	Count
CDTA	16	CPD.2.1	22.6076	19.8048	30.212	37.9363	41.4927	18.188	31.4489	20.9556	0.810549	4.33915	14.5586	7.9851	0.0134729	0.118214	0.151679	0.0534571	16.4305	0.159502	0.300316	0.0299881	4.86286	2.37689	3.0853	0.662781	20.1646	20.9508	13.9549	6.3853	0.0478072	0.00478072	0.138641
CDTA	17	CPD.2.2	21.9074	23.0531	32.3303	41.2437	41.2706	14.8098	34.9136	23.9262	0	7.37274	15.739	9.1316	0.0252074	0.21209	0.0986566	0.0699723	18.3905	0.18471	0.331608	0.0551956	6.16843	3.01402	4.07708	0.850098	23.911	27.6512	17.5313	4.86112	0.0134729	0.0204267	1.1565		Column1		Column2		Column3		Column4		Column5		Column6		Column7		Column8
CDTA	18	CPD.2.3	22.0526	24.1726	36.3065	44.3525	47.9484	18.2293	36.2417	25.6981	1.36424	7.10067	14.5382	9.9691	0	0.177321	0.226867	0.0790991	18.052	0.0886606	0.28467	0.056934	6.5548	3.41778	4.24441	1.01177	24.7967	27.5621	17.6669	4.86025	0.0425918	0.0160806	0.859225
CDTA	19	CPD.3.1	5.67167	53.6822	55.7049	39.7417	37.27	53.4841	30.6835	19.7965	1.72758	2.23911	5.86377	2.02572	0.0112999	0.115606	0.0869221	0.0973528	11.5993	0.0421572	0.947886	0.06693	4.92892	1.93967	2.30865	0.25164	14.28	15.8989	10.4837	7.08676	0.0508494	0.169933	0.31205		Mean	0.00442992	Mean	0.0271385	Mean	0.0299947	Mean	0.0221846	Mean	0.021544	Mean	0.0266733	Mean	0.0202354	Mean
CDTA	20	CPD.3.2	3.12702	48.6916	47.7016	32.182	29.9025	46.4186	28.3231	14.4699	1.06436	1.2821	1.42813	0.578901	0.0134729	0.132122	0.126906	0.118214	9.13899	0.0821414	0.246859	0.0173844	2.40774	0.963966	1.32295	0.135164	9.89087	12.3799	6.17364	4.06361	0.0721454	0.0304227	0.134729		Standard Error	0.00104171	Standard Error	0.00195264	Standard Error	0.0015622	Standard Error	0.000914259	Standard Error	0.000886828	Standard Error	0.0020328	Standard Error	0.000826471	Standard Error
CDTA	21	CPD.3.3	3.63465	53.6492	59.5099	39.2214	35.3204	55.8453	32.2738	16.4726	1.60762	1.44812	4.616	1.34555	0	0.0708415	0.0934413	0.164283	9.1855	0.06693	0.318135	0.0538917	4.53473	1.54678	2.12264	0.0890952	12.6476	13.9919	10.7318	4.13836	0.0582378	0.0291189	0.792295		Median	0.002249	Median	0.0307219	Median	0.0320688	Median	0.0227109	Median	0.0214671	Median	0.0287088	Median	0.0196075	Median
CDTA	22	CPD.4.1	4.05753	63.5988	67.9131	41.7461	39.2393	61.9994	43.4215	20.7288	0.908336	5.17708	5.69818	1.9966	0.00347689	0.0695377	0.388977	0.212525	20.3858	0.365073	0.25077	0.0851837	3.76547	1.93011	2.17914	0.198182	18.5296	21.8248	10.2442	10.2911	0.0460687	0.11126	0.298578		Mode	#N/A	Mode	#N/A	Mode	#N/A	Mode	#N/A	Mode	#N/A	Mode	#N/A	Mode	#N/A	Mode
CDTA	23	CPD.4.2	3.76199	60.3227	60.6221	39.1232	37.3687	55.4229	38.8212	19.8665	1.08088	4.13749	4.28743	1.4755	0.0599763	0.0186883	0.447649	0.147768	19.1989	0.114737	0.198617	0.0443303	3.25654	1.63805	1.36033	0.174713	18.4231	20.847	9.42149	9.68617	0.112564	0.0278151	1.47029		Standard Deviation	0.00441961	Standard Deviation	0.00828433	Standard Deviation	0.00662787	Standard Deviation	0.00387887	Standard Deviation	0.00376249	Standard Deviation	0.00862443	Standard Deviation	0.00350642	Standard Deviation
CDTA	24	CPD.4.3	4.08925	64.0894	69.8424	40.8708	39.3205	63.8878	43.2785	20.667	1.07262	5.42959	5.38135	2.42556	0.00434611	0.0851837	0.548913	0.247728	21.6067	0.141248	0.204702	0.064757	4.73899	2.06179	0.893994	0.205571	19.8804	22.8023	12.349	11.256	0.000434611	0.0564994	0.583682		Sample Variance	1.95329e-05	Sample Variance	6.86301e-05	Sample Variance	4.39286e-05	Sample Variance	1.50456e-05	Sample Variance	1.41564e-05	Sample Variance	7.43808e-05	Sample Variance	1.2295e-05	Sample Variance
CDTA	25	CPD.5.1	2.08005	59.9319	55.7944	34.9466	32.7023	47.5499	33.2594	14.2079	0.253813	0.999605	1.90229	0.713196	0.015646	0.0808376	0.561952	0.141683	13.8523	0.0247728	0.931371	0.0186883	2.64287	0.663216	1.14259	0.199052	13.6216	16.0632	5.66819	3.47037	0.080403	0.0286843	0.746226		Kurtosis	-0.132893	Kurtosis	-0.731555	Kurtosis	-0.56835	Kurtosis	0.398256	Kurtosis	-0.385561	Kurtosis	0.491187	Kurtosis	0.488132	Kurtosis
CDTA	26	CPD.5.2	2.25389	54.2294	59.7685	36.3343	30.7439	52.2671	32.6771	14.8519	0.689292	3.10355	1.68455	1.26993	0.0386803	0.039115	0.161241	0.082576	12.3017	0.088226	0.516317	0.0560648	3.10834	0.956578	1.4755	0.285539	17.018	17.507	8.08159	6.85816	0.308139	0.0039115	0.980916		Skewness	1.14621	Skewness	-0.74734	Skewness	-0.482327	Skewness	-0.0113838	Skewness	0.422167	Skewness	-1.19304	Skewness	0.687159	Skewness
CDTA	27	CPD.5.3	3.30304	58.9323	60.9033	40.4005	35.5351	58.3061	37.9728	16.7251	0	3.07574	6.22797	2.74717	0	0.109522	0.261636	0.0895298	16.4578	0.0534571	0.0769261	0.0521533	3.59771	1.17475	1.82971	0.172106	16.6856	19.3988	10.5145	8.63745	0.059107	0.0260766	1.6889		Range	0.012768	Range	0.0254738	Range	0.0227965	Range	0.0156055	Range	0.01361	Range	0.028231	Range	0.014084	Range
CDTA	28	CPD.6.1	13.519	45.6172	48.2939	41.8052	41.4358	45.452	37.9311	24.3756	0.625839	8.08419	11.2677	6.88901	0.00521533	0.0964836	0.191663	0.0917028	15.6043	0.0790991	0.481549	0.0165152	2.8793	2.01877	1.33643	0.490241	18.4909	22.209	9.21853	11.1569	0.129079	0.0173844	1.41335		Minimum	0.0002365	Minimum	0.0113922	Minimum	0.0173788	Minimum	0.0149983	Minimum	0.0157823	Minimum	0.008519	Minimum	0.01445	Minimum
CDTA	29	CPD.6.2	13.413	56.9974	60.0254	53.2029	51.0967	58.4673	49.6047	28.2784	0.632359	7.4727	15.3031	9.65444	0	0.131687	0.295101	0.157329	20.6523	0.301185	0.511971	0.286408	5.68297	3.62422	2.60201	1.09435	24.6807	28.4035	14.4404	9.03903	0.082576	0.00912682	0.742315		Maximum	0.0130045	Maximum	0.036866	Maximum	0.0401753	Maximum	0.0306037	Maximum	0.0293922	Maximum	0.03675	Maximum	0.028534	Maximum
CDTA	30	CPD.6.3	10.2446	53.1672	58.2052	47.4364	44.6971	55.7566	37.1623	22.8888	0.963532	6.36618	11.3012	7.92991	0	0.0139075	0.382457	0.158633	17.0885	0.0999605	0.691031	0.025642	5.07886	2.99881	2.56377	0.733188	20.3089	23.0783	13.2209	7.85472	0.025642	0	1.11086		Sum	0.0797385	Sum	0.488492	Sum	0.539904	Sum	0.399323	Sum	0.387792	Sum	0.480119	Sum	0.364237	Sum
CDTA	31	CPW.1.1	1.80363	64.4549	65.3924	40.9625	37.3252	66.0925	36.0814	19.6253	1.47203	13.7506	0.794034	0.243817	0.0317266	0.0930067	0.241209	0.24512	9.85523	0.0638878	0.0112999	0.0408534	2.12481	0.343777	1.10217	0.285105	26.4391	33.4181	5.3431	8.91691	0.0195575	0.0126037	1.50853		Count	18	Count	18	Count	18	Count	18	Count	18	Count	18	Count	18	Count
CDTA	32	CPW.2.1	0.704069	51.4101	57.0539	24.326	28.1076	59.5599	41.6622	20.9191	0.714065	20.4702	9.85567	3.82501	0	0.11691	0.319873	0.516752	22.3885	0.025642	0.330739	0.0139075	7.96946	0.242947	3.29652	0.511102	28.5587	33.8271	12.8054	10.2694	0.0473726	0.0182536	0.879217
CDTA	33	CPW.3.1	1.14346	60.2601	60.9459	34.2608	34.9036	59.5908	46.5464	21.4615	0.52501	18.9243	8.78218	3.97147	0	0.126906	0.406796	0.309008	21.0334	0.110826	0.0252074	0.0556302	8.12678	0.289016	3.08487	0.575425	28.8968	33.8379	13.2309	9.3463	0.0547609	0	1.0322		Column1		Column2		Column3		Column4		Column5		Column6		Column7		Column8
CDTA	34	CPW.4.1	2.03745	60.9359	60.875	37.792	39.1867	59.0801	45.2047	23.0192	0.375504	19.2411	8.34279	3.40822	0	0.134729	0.493283	0.358554	21.4789	0.109522	0.190359	0.0139075	7.58352	0.29032	3.52556	0.368115	29.8243	36.2178	13.7176	9.1981	0.0186883	0.00912682	0.63062
CDTA	35	CPW.5.1	0.849664	58.8806	69.3252	28.2966	32.9439	66.0917	48.0897	22.3464	0.802726	22.219	9.65531	3.22003	0.0556302	0.090399	0.316397	0.437218	29.863	0.0343342	0.0930067	0.00738838	8.54662	0.41853	3.99407	0.512841	41.5349	45.6089	16.2983	9.72615	0.0543263	0.0717108	0.780126		Mean	0.0007522	Mean	0.0340468	Mean	0.0360774	Mean	0.0190559	Mean	0.0198415	Mean	0.0357119	Mean	0.0250321	Mean
CDTA	36	LBD.1.1	24.6502	34.5768	50.9333	50.1897	54.8114	42.2494	75.3002	43.8214	0.315527	12.997	12.3973	6.92248	0.00217305	0.142987	2.29301	2.99056	31.0912	0.144725	0.160806	0.0338996	18.5922	0.455472	0.961793	0.110391	14.8185	16.3587	27.2344	10.1251	0.0282497	0	1.43204		Standard Error	0.00015108	Standard Error	0.00123731	Standard Error	0.00121634	Standard Error	0.00175058	Standard Error	0.00110193	Standard Error	0.000942922	Standard Error	0.00123147	Standard Error
CDTA	37	LBD.1.2	18.9238	23.0265	37.2357	40.1767	47.4634	29.4727	63.8056	37.9745	0.916159	4.71596	2.12742	0.762742	0	0.146898	0.146029	0.212525	6.68562	0.0604109	0.45156	0.0269459	3.30304	0.137772	0.187317	0.177321	6.50264	6.58305	15.4104	4.54081	0.0521533	0.0478072	1.51679		Median	0.00065775	Median	0.0346632	Median	0.0350577	Median	0.0197077	Median	0.0200775	Median	0.0342782	Median	0.026003	Median
CDTA	38	LBD.1.3	25.7381	27.9389	42.0138	46.1309	50.0067	35.2708	69.9119	39.3644	1.07957	14.24	11.279	6.54089	0.00651916	0.172975	1.61371	2.5164	28.3392	0.109522	0.378111	0.0152114	16.8207	0.385934	1.72193	0.218609	13.6033	15.121	24.7745	9.80655	0.152548	0.0378111	1.04698		Mode	#N/A	Mode	#N/A	Mode	#N/A	Mode	#N/A	Mode	#N/A	Mode	#N/A	Mode	#N/A	Mode
CDTA	39	LBD.2.1	18.7474	45.8027	48.0306	45.1852	43.7779	46.8428	62.743	32.9752	0.251205	11.4094	7.25626	1.26081	0.0508494	0.129514	0.437218	1.3938	21.8431	0.105176	0.329869	0.0204267	12.7267	0.372461	1.52722	0.0782299	10.392	12.0552	18.9821	8.54575	0.181667	0.0247728	0.81446		Standard Deviation	0.000337825	Standard Deviation	0.00276671	Standard Deviation	0.00271982	Standard Deviation	0.00391442	Standard Deviation	0.00246399	Standard Deviation	0.00210844	Standard Deviation	0.00275364	Standard Deviation
CDTA	40	LBD.2.2	17.1254	65.8227	69.3152	62.2867	57.8371	65.6527	70.1031	39.4453	1.15346	13.5503	8.1772	1.4529	0	0.145595	0.564994	1.36729	23.3612	1.10739	0.598024	0.0560648	14.2226	0.47416	2.00834	0.208179	11.997	13.2574	18.1806	10.1077	0.101699	0.0430265	0.340735		Sample Variance	1.14126e-07	Sample Variance	7.65468e-06	Sample Variance	7.39743e-06	Sample Variance	1.53227e-05	Sample Variance	6.07127e-06	Sample Variance	4.4455e-06	Sample Variance	7.58256e-06	Sample Variance
CDTA	41	LBD.2.3	18.0728	61.2314	68.1782	61.862	59.9876	64.0942	68.4603	42.1151	0.427222	15.2953	8.44057	1.429	0	0.22339	0.599328	1.33773	24.516	0.162979	0.110391	0.0199921	14.4625	0.481114	2.05136	0.147333	12.2347	13.9193	21.2855	9.06598	0.0356381	0.0286843	0.759265		Kurtosis	-2.5189	Kurtosis	2.37128	Kurtosis	-0.478868	Kurtosis	-1.711	Kurtosis	0.235831	Kurtosis	-3.31102	Kurtosis	0.564503	Kurtosis
CDTA	42	LBD.3.1	24.4164	30.5949	49.8542	50.4322	56.7041	35.755	73.6722	44.359	1.31774	16.6543	10.1525	3.28218	0	0.100395	1.71237	2.36863	32.4728	0.0869221	0.788384	0.0217305	17.2362	0.495456	2.66156	0.182971	16.251	17.4018	27.0645	12.854	0.108653	0.0465033	0.194271		Skewness	0.391467	Skewness	-1.1907	Skewness	0.448948	Skewness	-0.278581	Skewness	-0.731427	Skewness	0.594446	Skewness	-1.09857	Skewness
CDTA	43	LBD.3.2	24.0522	34.7032	50.6295	56.1826	60.6169	41.3124	69.1674	46.356	0.510668	18.3419	10.9626	3.69419	0.00782299	0.136033	2.17827	2.69676	33.2807	0.0873567	0.60237	0.142987	18.9968	0.637139	2.77934	0.209048	16.7486	18.251	28.6973	13.3065	0.0721454	0.0117345	0.45721		Range	0.000767	Range	0.00750375	Range	0.00705875	Range	0.00956975	Range	0.006373	Range	0.00403375	Range	0.0069075	Range
CDTA	44	LBD.3.3	23.9092	30.5796	46.0135	51.0494	54.3615	37.4847	62.7891	42.7926	1.05567	17.1489	10.9548	3.97495	0	0.236863	1.92489	2.48554	31.5475	0.0586724	0.913986	0.0443303	17.8916	0.502845	2.97056	0.146898	16.3031	17.916	26.669	14.343	0.126037	0.00999605	0.210352		Minimum	0.000405	Minimum	0.0295725	Minimum	0.032819	Minimum	0.013993	Minimum	0.0161682	Minimum	0.0339845	Minimum	0.020755	Minimum
CDTA	45	LBD.4.1	21.8227	35.3369	50.2701	49.8681	50.9481	44.6745	70.2818	39.9768	1.54026	17.6717	11.7445	3.68202	0.0121691	0.114737	2.37558	2.74283	31.8683	0.0999605	0.246424	0.104307	17.2675	0.601067	2.18175	0.192533	14.8637	16.0993	24.4016	12.9588	0.00564994	0.00738838	0.754484		Maximum	0.001172	Maximum	0.0370762	Maximum	0.0398778	Maximum	0.0235628	Maximum	0.0225413	Maximum	0.0380183	Maximum	0.0276625	Maximum
CDTA	46	LBD.4.2	25.3704	34.386	59.1536	56.9475	60.1566	52.5275	77.0499	43.9587	0.859225	18.8621	11.7062	4.20833	0	0.24034	2.89016	3.37562	33.0465	0.142987	0.22904	0.0382457	18.5092	0.644962	2.47207	0.0508494	16.4826	17.5196	25.8441	15.1462	0.0308574	0.0482418	1.16258		Sum	0.003761	Sum	0.170234	Sum	0.180387	Sum	0.0952795	Sum	0.0992077	Sum	0.178559	Sum	0.125161	Sum
CDTA	47	LBD.4.3	22.2608	33.8688	48.3118	47.7342	49.9515	42.2007	60.8881	38.749	0.774911	17.6678	11.5107	3.76069	0.0738838	0.213828	2.72327	3.42473	30.1402	0.0321612	0.393323	0.0595417	17.7312	0.442434	2.40644	0.110826	16.4096	17.0511	24.6324	15.0614	0.0365073	0.056934	0.451126		Count	5	Count	5	Count	5	Count	5	Count	5	Count	5	Count	5	Count
CDTA	48	LBW.1.1	14.6555	62.6548	69.6564	55.0022	54.4237	62.0307	66.4972	34.5142	0.81533	23.2291	7.58613	1.82884	0.0152114	0.0543263	3.78546	0.805768	32.2629	0.226432	0.434176	0.0421572	10.9948	1.01873	0.925721	0.164283	20.667	20.0625	18.2815	16.6534	0.0173844	0.023469	0.691466
CDTA	49	LBW.2.1	9.39237	56.3038	59.5569	50.1106	41.152	51.361	69.0775	34.5555	0.135164	14.9384	3.10486	0.66452	0	0.267286	0.991782	0.746661	29.9412	0.0204267	0.246859	0.017819	10.0286	0.40158	0.884867	0.132556	17.8538	20.0921	10.3555	14.9497	0.0499802	0.0408534	0.836626		Column1		Column2		Column3		Column4		Column5		Column6		Column7		Column8
CDTA	50	LBW.3.1	1.71063	60.254	54.6353	39.1145	28.6908	49.5087	42.2685	18.6978	0.976136	18.3436	1.97878	0.386369	0	0.138641	1.96314	0.822718	30.5536	0.142987	0.192533	0.0460687	4.80506	0.341169	0.375938	0.191229	9.94041	14.3339	12.5737	13.2852	0.0225998	0.0321612	0.297708
CDTA	51	LBW.4.1	4.62556	63.5253	54.5362	45.5772	42.9773	53.6114	56.2656	24.2713	0.210786	12.961	7.11501	0.213394	0	0.080403	0.420703	1.80233	25.5977	0.0121691	0.428961	0.0182536	14.1918	1.52505	1.6902	0.122995	15.0653	18.1619	14.1175	9.55535	0.0843145	0.0408534	0.0821414		Mean	0.0127072	Mean	0.0219482	Mean	0.0297172	Mean	0.0296264	Mean	0.0309963	Mean	0.0257672	Mean	0.0395072	Mean
CDTA	52	LSD.1.1	0.553694	59.955	50.2679	39.3883	31.6862	45.0457	32.9222	15.3022	0.564125	3.72766	1.02829	0.00260766	0	0.235994	0.477637	0.434611	26.3856	0.304662	0.255116	0.0108653	9.35282	0.358554	0.137337	0.0751876	2.69198	7.44836	17.1545	11.5932	0.0730146	0.132991	0.0756223		Standard Error	0.000513719	Standard Error	0.0021648	Standard Error	0.00158711	Standard Error	0.00111071	Standard Error	0.000908237	Standard Error	0.00184468	Standard Error	0.000866644	Standard Error
CDTA	53	LSD.1.2	0.638443	70.157	57.5346	50.866	36.8993	51.3714	34.3134	16.2892	0.56369	3.66898	1.49854	0.00130383	0	0.149071	0.359423	0.65887	24.8523	0.35725	0.895733	0.00521533	9.94824	0.352035	0.20644	0.151245	2.11134	6.37878	17.1345	10.867	0.0399842	0.0330304	0.589332		Median	0.0132791	Median	0.0198346	Median	0.0287971	Median	0.0289403	Median	0.0313996	Median	0.024289	Median	0.0400011	Median
CDTA	54	LSD.1.3	0.737969	68.6815	57.1548	48.742	36.6494	51.3718	32.8075	16.4248	1.43769	3.96191	1.4642	0.0130383	0.00260766	0.0686685	0.397234	0.652785	25.2956	0.693639	0.256855	0.0160806	9.50885	0.387238	0.140379	0.0530225	2.11221	5.84856	16.7347	10.6523	0.166021	0.0286843	0.279889		Mode	#N/A	Mode	#N/A	Mode	#N/A	Mode	#N/A	Mode	#N/A	Mode	#N/A	Mode	#N/A	Mode
CDTA	55	LSD.2.1	2.4612	78.5354	67.7667	58.2304	44.7597	64.0425	48.5382	24.2113	0.466337	6.15061	2.18826	0.0182536	0	0.129949	0.357685	0.725365	28.2597	0.149506	0.397669	0.0395496	11.7793	0.416357	0.116476	0.118214	1.69411	6.00458	18.3054	12.5103	0.0956143	0.0343342	0.289451		Standard Deviation	0.00177957	Standard Deviation	0.0074991	Standard Deviation	0.00549792	Standard Deviation	0.00384762	Standard Deviation	0.00314623	Standard Deviation	0.00639015	Standard Deviation	0.00300214	Standard Deviation
CDTA	56	LSD.3.1	1.69368	71.9793	66.6015	48.912	40.4892	62.6791	46.2017	20.4471	0.623666	8.71655	3.12007	0.0465033	0.00217305	0.154721	0.732319	0.84271	39.1515	0.280758	1.23429	0.0482418	10.6319	0.232082	0.141683	0.0186883	1.51592	4.48866	16.8564	17.8655	0.140814	0.0299881	1.39684		Sample Variance	3.16688e-06	Sample Variance	5.62365e-05	Sample Variance	3.02271e-05	Sample Variance	1.48042e-05	Sample Variance	9.89874e-06	Sample Variance	4.0834e-05	Sample Variance	9.01286e-06	Sample Variance
CDTA	57	LSD.4.1	2.35907	77.8301	66.9235	59.353	46.0305	65.119	50.8586	24.7007	0.671039	7.01766	2.78542	0.0295535	0.00521533	0.144291	0.243382	0.527617	28.736	0.253813	0.205136	0.0534571	11.2612	0.453734	0.227301	0.0460687	2.17957	6.17278	19.099	11.5646	0.0743184	0.0564994	0.568905		Kurtosis	-1.47948	Kurtosis	1.11449	Kurtosis	0.271838	Kurtosis	-0.452382	Kurtosis	-0.868965	Kurtosis	0.154067	Kurtosis	-1.02593	Kurtosis
CDTA	58	LSW.1.1	0.74753	72.3657	68.7963	47.333	36.1622	65.0277	39.497	18.733	1.542	10.877	1.97617	0.0139075	0.00521533	0.192967	0.773172	0.958316	42.6036	0.219913	0.0895298	0.00304227	12.7006	0.515883	0.127776	0.0395496	3.19395	8.87996	20.7683	17.819	0.0421572	0.0217305	0.40723		Skewness	-0.478013	Skewness	1.39212	Skewness	0.78115	Skewness	0.257606	Skewness	-0.385343	Skewness	0.880667	Skewness	0.00487579	Skewness
CDTA	59	LSW.2.1	5.55867	93.2935	79.3495	67.2447	42.4232	66.9792	51.6226	23.4003	0.6806	4.18095	1.73279	0.0252074	0	0.132556	0.272935	0.414184	22.5354	0.118214	0.0877914	0.0265112	10.0013	0.411576	0.0873567	0.0247728	3.43125	9.0612	16.3353	12.7063	0.0760569	0	0.202963		Range	0.00495425	Range	0.0246175	Range	0.018453	Range	0.0127183	Range	0.00968625	Range	0.0208118	Range	0.00929675	Range
CDTA	60	LSW.3.1	3.59336	80.4143	62.8208	63.4653	46.3808	65.4997	53.5136	24.9401	1.17649	4.58427	2.25476	0.00912682	0.00478072	0.0795337	0.106914	0.562821	18.3949	0.147768	1.59067	0.0573686	12.3755	0.438957	0.396365	0.059107	2.48467	6.29186	17.8738	10.1503	0.0212959	0.0560648	0.252074		Minimum	0.009851	Minimum	0.0132455	Minimum	0.021419	Minimum	0.0231107	Minimum	0.0251822	Minimum	0.0169535	Minimum	0.0350245	Minimum
CDTA	61	LSW.4.1	1.10087	84.2471	84.5126	55.6328	47.3161	79.3629	51.5327	21.7014	2.28344	5.99285	3.06183	0.0126037	0.0108653	0.136033	0.86531	0.691466	40.7886	0.0399842	0.387673	0.0417226	10.0169	0.176452	0.123864	0.0864875	1.64413	4.57819	18.3949	16.7403	0.0604109	0.0134729	1.09131		Maximum	0.0148052	Maximum	0.037863	Maximum	0.039872	Maximum	0.035829	Maximum	0.0348685	Maximum	0.0377653	Maximum	0.0443212	Maximum
CDTA	62	LSW.5.1	1.85014	100	89.5654	73.2176	55.0891	84.5891	58.0536	25.2261	0.693204	6.91726	2.77673	0.0191229	0	0.0573686	0.226867	0.346819	30.9199	0.372896	0.251205	0.025642	8.90517	0.370288	0.159937	0.0682339	1.37989	5.12841	20.1294	11.5502	0.0460687	0.0551956	0.387238		Sum	0.152487	Sum	0.263379	Sum	0.356606	Sum	0.355516	Sum	0.371955	Sum	0.309206	Sum	0.474087	Sum
CDTA	63	LSW.6.1	1.07914	88.9618	88.2833	65.9135	54.7375	75.7931	62.1167	25.2474	0.400276	3.56077	0.487199	0	0.0147768	0.0169498	0.361596	0.187317	27.5513	0.0869221	0.241644	0.00304227	6.39443	0.0730146	0.0638878	0.207744	0.208179	4.40999	13.3117	8.58964	0.101699	0.0230344	0.344646		Count	12	Count	12	Count	12	Count	12	Count	12	Count	12	Count	12	Count
NaOH	1	CP1WD.1	0.117779	0.0795337	0.103003	5.39221	20.3559	0.0147768	5.15448	3.93888	1.2708	21.8853	3.97495	0.335085	0.0512841	26.4026	32.8414	29.2337	34.5194	3.33173	11.4024	0.328566	5.08538	1.13998	0.850533	0.105176	18.4218	15.9002	15.4109	36.8259	0.064757	0.0417226	0.617582
NaOH	2	CP1WD.2	0.0495456	0.0582378	0.149071	4.21094	15.3539	0.0573686	0.319439	1.49897	0.46373	14.1831	2.72457	0.381588	0.0860529	18.7813	33.2121	26.7881	32.0065	3.18657	9.58534	0.0273805	3.73244	1.17432	0.917028	0.136033	17.8043	15.4435	14.3839	36.3773	0.0795337	0.064757	0.666258		Column1		Column2		Column3		Column4		Column5		Column6		Column7		Column8
NaOH	3	CP1WD.3	0.025642	0.0851837	0.112999	2.36646	17.7499	0.0695377	0.214263	1.61892	1.80103	18.0594	2.84757	0.30162	0.124733	25.8676	50.8877	43.4624	46.2678	2.12133	8.43753	0.0243382	2.99925	1.02307	0.919636	0.0547609	17.1197	14.8185	14.3982	49.8368	0.0643224	0.00478072	0.222521
NaOH	4	CP2WD.1.1	0.0112999	0	0.172975	0.193836	17.8838	0.0443303	0.219044	2.74239	1.07827	16.0636	4.03101	0.410272	0.00521533	23.3973	33.203	25.5812	33.2251	1.15563	5.78858	0.0221651	5.51347	0.437653	0.755353	0.15081	18.8365	15.4369	16.2314	35.9114	0.0395496	0.00695377	0.129079		Mean	0.00436944	Mean	0.0349074	Mean	0.0342814	Mean	0.0272952	Mean	0.0240508	Mean	0.0311359	Mean	0.0336664	Mean
NaOH	5	CP2WD.1.2	0.0473726	0.0478072	0.0521533	0.519794	18.4331	0.0247728	2.5064	3.12746	1.57373	22.8288	4.06839	0.425049	0.0278151	23.9258	36.928	28.5674	32.6866	1.40336	6.26882	0.0369419	6.5774	0.525879	0.737534	0.0199921	19.3111	15.2288	17.1002	40.4275	0.0890952	0.0951797	0.467641		Standard Error	0.00163143	Standard Error	0.000929426	Standard Error	0.00204335	Standard Error	0.00194433	Standard Error	0.00303026	Standard Error	0.00159025	Standard Error	0.00350011	Standard Error
NaOH	6	CP2WD.1.3	0.0343342	0.0838799	0.0951797	0.340735	17.341	0.0438957	4.92588	4.54733	1.5533	20.6497	2.58028	0.382023	0.0160806	32.4237	35.2087	26.7451	32.6245	0.979178	6.80296	0.112999	8.87084	0.45808	0.700592	0.025642	19.4128	15.2905	17.64	42.2607	0.0564994	0.0691031	0.146898		Median	0.00403175	Median	0.0353502	Median	0.0328433	Median	0.0275211	Median	0.0241967	Median	0.0301915	Median	0.0353082	Median
NaOH	7	CP2WD.2.1	0	0.126472	0.0499802	0.242947	16.7108	0.0260766	0.471553	3.45646	0.163414	15.2062	3.49297	0.3855	0.0039115	22.3138	31.8522	24.5412	31.1464	4.41825	12.8236	0.0321612	4.6964	1.03003	0.957013	0.00478072	22.8453	17.1784	15.3609	39.5683	0.0295535	0.0969182	0.492414		Mode	#N/A	Mode	#N/A	Mode	#N/A	Mode	#N/A	Mode	#N/A	Mode	#N/A	Mode	#N/A	Mode
NaOH	8	CP2WD.2.2	0.0873567	0.199052	0.0212959	0.103872	18.215	0.115606	0.578032	2.87669	0.88704	15.9706	3.70549	0.365942	0	21.2672	36.9232	27.5852	36.6155	4.02189	12.1426	0.10083	4.67337	0.911813	0.696681	0.0525879	22.0578	16.9177	14.9962	45.3142	0.0291189	0.015646	0.537179		Standard Deviation	0.00326286	Standard Deviation	0.00185885	Standard Deviation	0.0040867	Standard Deviation	0.00388866	Standard Deviation	0.00606052	Standard Deviation	0.00318051	Standard Deviation	0.00700022	Standard Deviation
NaOH	9	CP2WD.2.3	0.0330304	0.0543263	0.0360727	0.22339	17.0159	0.0760569	0.343342	2.54899	0.906598	16.6864	4.09881	0.440261	0.0104307	19.3354	36.4982	26.9406	30.896	4.11098	11.5137	0.0143422	4.79462	0.937455	0.669735	0.00434611	22.5641	16.9902	15.8698	41.7457	0.0604109	0.0517187	0.108653		Sample Variance	1.06462e-05	Sample Variance	3.45533e-06	Sample Variance	1.67011e-05	Sample Variance	1.51217e-05	Sample Variance	3.67299e-05	Sample Variance	1.01156e-05	Sample Variance	4.90031e-05	Sample Variance
NaOH	10	CP2WD.3.1	0.114303	0.158198	0.0743184	0.147333	17.3336	0.056934	1.74018	1.96487	1.25081	15.48	4.7516	0.366811	0.112999	19.6913	32.6436	24.8667	32.0086	2.14958	8.07507	0.0734492	5.0706	0.930936	1.37337	0.0799684	19.747	16.3257	16.1684	36.8237	0.0486764	0.0621493	0.156894		Kurtosis	-1.35541	Kurtosis	0.209399	Kurtosis	1.55198	Kurtosis	-0.502834	Kurtosis	1.36237	Kurtosis	2.24433	Kurtosis	-0.379641	Kurtosis
NaOH	11	CP2WD.3.2	0.159067	0.0360727	0.0621493	0.0482418	18.3297	0.0564994	2.58333	3.07357	1.11869	14.9732	4.37262	0.388107	0.0751876	21.4128	35.3095	28.0315	31.3815	2.71023	6.61564	0.0691031	4.95891	0.880956	0.944844	0.0486764	20.8057	16.9229	16.4444	38.2853	0.127776	0.0547609	0.272935		Skewness	0.465919	Skewness	-1.05831	Skewness	1.42505	Skewness	-0.294783	Skewness	-0.142923	Skewness	1.47375	Skewness	-0.972435	Skewness
NaOH	12	CP2WD.3.3	0.151245	0.0864875	0.124299	0.0660608	20.5488	0.0212959	4.83982	1.94184	0.483722	16.8329	3.24654	0.307704	0.0438957	20.4597	47.5734	43.9839	41.9534	1.81146	7.50703	0.0204267	4.17661	0.893125	1.00178	0.154287	20.4658	14.9832	15.4917	48.4608	0.107349	0.0799684	0.699723		Range	0.00744625	Range	0.004154	Range	0.0086975	Range	0.009139	Range	0.0148023	Range	0.007203	Range	0.0154213	Range
NaOH	13	CPD.1.1	0.131252	0.284235	0.0369419	0.512406	18.118	0.0956143	2.81802	2.29561	0.533267	18.208	1.6111	0.288147	0.0212959	13.1535	28.7095	20.4936	28.9755	3.39301	10.7988	0.193402	7.3145	1.30601	1.49463	0.0890952	20.7905	19.3189	17.5939	33.1838	0.0599763	0.118214	0.713196		Minimum	0.000984	Minimum	0.0323875	Minimum	0.0313707	Minimum	0.0224998	Minimum	0.0165037	Minimum	0.0284788	Minimum	0.024314	Minimum
NaOH	14	CPD.1.2	0.103872	0.0564994	0.0130383	1.01004	20.5449	0.00956143	3.95452	4.9111	0.607151	17.4779	0.626274	0.257724	0.056934	22.495	29.2028	23.904	29.205	1.54374	7.95468	0.25642	5.82161	0.923548	0.722323	0.0986566	15.7403	15.1618	13.2874	33.3881	0.131252	0.0777953	1.08566		Maximum	0.00843025	Maximum	0.0365415	Maximum	0.0400682	Maximum	0.0316388	Maximum	0.031306	Maximum	0.0356818	Maximum	0.0397352	Maximum
NaOH	15	CPD.1.3	0.0599763	0.049111	0.033465	0.297708	18.1502	0.12256	2.14307	2.03963	1.1326	19.6874	0.849229	0.319004	0.0860529	14.7881	26.9054	20.9995	29.1498	2.19	9.75701	0.305966	5.79771	1.00221	1.25516	0.0621493	20.8139	18.7078	16.5578	27.427	0.159502	0.0082576	1.34121		Sum	0.0174778	Sum	0.139629	Sum	0.137125	Sum	0.109181	Sum	0.0962033	Sum	0.124544	Sum	0.134666	Sum
NaOH	16	CPD.2.1	0.135164	0.0382457	0.0595417	0.152114	14.4995	0.0543263	0.573251	1.13868	1.75235	17.1606	1.14433	0.263809	0.000869221	16.4131	27.7482	21.611	26.1653	1.6676	5.6156	0.151245	1.26472	0.239036	0.158633	0.0139075	8.0303	10.026	6.87119	29.0668	0.108653	0.090399	0.272066		Count	4	Count	4	Count	4	Count	4	Count	4	Count	4	Count	4	Count
NaOH	17	CPD.2.2	0.0578032	0.0417226	0.0612801	0.0586724	16.9994	0.0699723	0.95397	2.15871	0.985262	22.6636	4.3196	0.413315	0.0478072	21.1186	30.7409	23.1839	28.9955	3.40257	10.0321	0.335519	3.07835	0.478941	0.459818	0.0143422	19.584	20.0899	14.1822	32.2768	0.0269459	0.0378111	0.460687
NaOH	18	CPD.2.3	0.0573686	0.0360727	0.11213	0.136033	18.5275	0.0430265	1.4742	2.70936	1.25385	23.7206	3.67985	0.371157	0.0530225	22.7271	31.7135	24.6881	30.8352	2.62853	11.2021	0.406796	4.05753	0.493718	0.455037	0.00173844	19.717	20.1094	15.2561	34.6146	0.0199921	0.074753	0.490241		Column1		Column2		Column3		Column4		Column5		Column6		Column7		Column8
NaOH	19	CPD.3.1	1.03872	0.115172	0.017819	0.0560648	16.7329	0	0.253378	1.46811	1.3147	15.4148	0.492414	0.244251	0.00695377	13.6924	30.67	22.7123	33.7436	4.30612	4.63165	0.120387	6.95638	0.634966	0.672777	0.0291189	16.8164	14.4712	13.1122	33.1165	0.0717108	0.124299	0.702765
NaOH	20	CPD.3.2	0.106914	0.0699723	0.102134	0.127341	23.5989	0.0504148	2.08439	3.41126	3.26653	20.551	4.19312	0.329869	0.0578032	19.8578	28.3405	20.943	28.8143	2.50118	10.4963	0.6919	13.2426	1.21648	1.36772	0.0243382	20.9435	19.3497	20.6449	34.0131	0.0404188	0.130818	0.304662		Mean	0.000809542	Mean	0.0409503	Mean	0.0351127	Mean	0.0292879	Mean	0.0226749	Mean	0.0325607	Mean	0.02355	Mean
NaOH	21	CPD.3.3	0.101264	0.171237	0.149071	0.154287	19.4971	0.139075	4.6951	3.76851	0.450691	19.3232	0.77578	0.262939	0.0895298	27.2596	37.9593	28.5522	34.419	2.848	11.3607	0.660608	13.4373	1.46464	1.07479	0.0356381	19.6192	16.5521	22.4776	40.2554	0.120822	0.0547609	0.375069		Standard Error	0.000206505	Standard Error	0.00160052	Standard Error	0.00167447	Standard Error	0.00171387	Standard Error	0.00127417	Standard Error	0.00197344	Standard Error	0.00198747	Standard Error
NaOH	22	CPD.4.1	0.0521533	0.120387	0.090399	0.119518	18.3792	0.046938	2.37602	3.14224	0.88226	19.5475	1.67934	0.283366	0.144725	14.2135	26.606	20.2881	29.3327	3.35997	12.3886	0.372896	6.51394	0.980482	0.722323	0.0243382	21.2503	17.8947	17.7638	29.1698	0.000869221	0.0625839	0.147768		Median	0.000699375	Median	0.0408804	Median	0.0357032	Median	0.0286975	Median	0.022258	Median	0.0328026	Median	0.0231573	Median
NaOH	23	CPD.4.2	0.0886606	0.151679	0	0.217305	19.9951	0.0764915	2.69198	3.36084	1.60328	24.0566	2.78629	0.320308	0.080403	15.8007	32.3589	29.5127	32.2077	3.07574	6.81209	0.566298	6.6591	0.966139	1.42683	0.113868	20.2424	17.6461	18.0376	48.357	0.0212959	0.031292	0.767957		Mode	#N/A	Mode	#N/A	Mode	#N/A	Mode	#N/A	Mode	#N/A	Mode	#N/A	Mode	#N/A	Mode
NaOH	24	CPD.4.3	0.0604109	0.132991	0.0104307	0.32422	21.3272	0.0430265	5.19577	3.64638	1.11217	25.1961	3.25654	0.367246	0.0808376	16.2171	29.0546	24.127	30.4945	2.82627	11.3681	0.342908	7.01549	1.00917	1.01786	0.0769261	20.272	18.7687	16.9463	37.7842	0.000869221	0.0352035	1.18909		Standard Deviation	0.000505832	Standard Deviation	0.00392046	Standard Deviation	0.00410161	Standard Deviation	0.00419811	Standard Deviation	0.00312107	Standard Deviation	0.00483393	Standard Deviation	0.00486829	Standard Deviation
NaOH	25	CPD.5.1	0.129514	0.109956	0.0938759	0.237732	21.3033	0.101699	3.19265	3.96278	0.241209	27.4796	4.60905	0.46938	0.182971	21.2642	33.9848	28.9212	33.4872	4.4013	12.8797	0.156025	10.9839	1.27471	1.11086	0.119518	20.6001	18.1585	18.9208	41.1585	0.0386803	0.059107	0.600632		Sample Variance	2.55866e-07	Sample Variance	1.537e-05	Sample Variance	1.68232e-05	Sample Variance	1.76241e-05	Sample Variance	9.74105e-06	Sample Variance	2.33668e-05	Sample Variance	2.37002e-05	Sample Variance
NaOH	26	CPD.5.2	0.148637	0.146898	0.0365073	0.221217	18.637	0.372027	1.75887	2.36819	0.7258	20.5949	2.38123	0.438522	0.0638878	15.3457	39.7086	29.0376	34.9966	4.49735	11.4146	0.206005	6.97202	1.05567	0.847056	0.109522	19.0729	15.7672	15.2822	43.1547	0.0582378	0.0325958	0.450691		Kurtosis	-2.57185	Kurtosis	0.507199	Kurtosis	-1.3622	Kurtosis	0.0728232	Kurtosis	-1.08046	Kurtosis	-2.17528	Kurtosis	-2.94634	Kurtosis
NaOH	27	CPD.5.3	0.0712761	0.0769261	0.0212959	0.0808376	20.5101	0.135164	1.39684	2.80237	1.2243	24.3517	2.83497	0.445041	0.0890952	17.0315	36.3191	30.996	36.1618	4.03101	11.4833	0.174713	8.54358	0.994389	0.966574	0.135599	20.3867	16.7234	17.4931	44.0969	0.098222	0.07258	0.993085		Skewness	0.299743	Skewness	-0.706221	Skewness	-0.556736	Skewness	-0.430428	Skewness	-0.107247	Skewness	-0.292414	Skewness	0.106674	Skewness
NaOH	28	CPD.6.1	0.126472	0.0578032	0.0708415	0.256855	18.7939	0.119953	1.7454	2.90972	0.59194	29.4879	4.17617	0.471118	0.213828	22.0973	34.1478	34.3512	31.3758	2.54334	10.3185	0.192098	3.403	1.00525	0.403753	0.0682339	19.0042	17.5739	13.9845	48.7429	0.105176	0.0260766	0.402015		Range	0.00109725	Range	0.010688	Range	0.0100658	Range	0.0114843	Range	0.00825125	Range	0.0115468	Range	0.0103835	Range
NaOH	29	CPD.6.2	0.0556302	0.0525879	0.0330304	0.126472	18.2889	0.0260766	1.39597	2.6546	1.98443	26.4852	3.57858	0.396365	0.0638878	20.0325	35.4638	28.6374	31.3502	2.53726	10.3489	0.152114	2.93319	0.82011	0.382457	0.0365073	18.1754	18.2145	13.8858	39.5756	0.0395496	0.279455	0.94354		Minimum	0.0003185	Minimum	0.0344877	Minimum	0.0289155	Minimum	0.0226572	Minimum	0.0182267	Minimum	0.0259115	Minimum	0.0188717	Minimum
NaOH	30	CPD.6.3	0.147333	0.0769261	0.190794	0.231213	18.8578	0.064757	2.33212	3.19178	0.800987	33.6762	2.48293	0.339866	0.127776	24.5807	35.0435	29.5035	32.0343	6.40746	14.2783	0.255986	4.21877	0.858791	0.432003	0.0330304	18.3601	17.8156	14.6325	46.2043	0.0921375	0.416792	1.50201		Maximum	0.00141575	Maximum	0.0451758	Maximum	0.0389813	Maximum	0.0341415	Maximum	0.026478	Maximum	0.0374583	Maximum	0.0292553	Maximum
NaOH	31	CPW.1.1	0.0478072	0.0247728	0.0199921	0.193402	18.0237	0.0730146	2.79759	2.9145	0.955274	14.546	2.20087	0.303793	0.10561	7.96685	28.0693	23.8736	28.9542	8.92386	22.4359	0.218175	7.40403	0.966574	1.66717	0.049111	22.3442	21.6979	19.0577	30.9877	0.00999605	0.124299	0.332043		Sum	0.00485725	Sum	0.245702	Sum	0.210676	Sum	0.175727	Sum	0.13605	Sum	0.195364	Sum	0.1413	Sum
NaOH	32	CPW.2.1	0.0343342	0.0612801	0.00130383	0.372896	19.3484	0.139075	4.9563	5.38048	4.27744	14.7846	3.03662	0.531529	0.0347689	16.3661	47.4986	40.5761	39.6182	17.7586	23.7771	0.190359	6.01979	1.01395	1.57459	0.0856183	19.9599	16.2045	17.4487	51.9125	0.0478072	0.124733	0.501106		Count	6	Count	6	Count	6	Count	6	Count	6	Count	6	Count	6	Count
NaOH	33	CPW.3.1	0.108218	0.123429	0.00869221	0.235994	17.9642	0.0943105	1.8823	3.97365	2.18001	9.26894	3.30434	0.265547	0.0517187	11.2603	36.0288	28.5943	32.3985	15.9467	22.0682	0.19514	5.59214	0.812722	2.26432	0.0517187	19.9982	17.9746	18.0672	40.0741	0.0104307	0.0465033	0.488937
NaOH	34	CPW.4.1	0.0812722	0.0790991	0.0347689	0.00738838	17.4822	0.0908336	3.60162	4.37262	1.48028	9.52015	1.86709	0.398973	0.228171	11.924	35.6111	27.045	33.3646	16.025	23.5715	0.281628	8.15373	0.665824	1.77278	0.0817068	20.2811	17.9777	20.4441	40.813	0.0147768	0.0677993	0.578901		Column1		Column2		Column3		Column4		Column5		Column6		Column7		Column8
NaOH	35	CPW.5.1	0.10648	0.0721454	0.015646	0.132556	16.8577	0.0438957	7.68131	5.84899	1.22169	15.5213	3.70679	0.522402	0.209917	19.8104	37.5317	28.2384	35.4382	13.6146	19.3789	0.151679	5.19099	0.86531	3.40344	0.0621493	19.6957	16.3874	18.2271	40.5787	0.0856183	0.121256	3.01142
NaOH	36	LBD.1.1	0.12256	0.0143422	0.0347689	0.14516	15.5265	0.00521533	0.901382	1.93445	0.80403	1.50984	3.67029	0.255551	0.0686685	14.8693	31.4888	28.6787	29.1202	17.4379	31.7414	0.108653	9.94606	0.945278	1.36294	0.0230344	16.9542	19.119	17.3679	39.1336	0.0621493	0.112999	1.72801		Mean	0.00133546	Mean	0.0497843	Mean	0.0453785	Mean	0.0357415	Mean	0.0270461	Mean	0.0419199	Mean	0.0303275	Mean
NaOH	37	LBD.1.2	0.103872	0.108218	0.0365073	0.0721454	15.8324	0.033465	0.75883	1.53157	0.259028	1.46725	2.93971	0.269893	0.0417226	13.3104	33.8071	29.1758	31.5041	16.9268	32.6827	0.226432	8.41363	0.798814	1.23212	0.0360727	16.6412	18.8604	16.5648	44.2894	0.0630185	0.172106	2.01833		Standard Error	0.000443459	Standard Error	0.00229212	Standard Error	0.00255988	Standard Error	0.00216853	Standard Error	0.00170701	Standard Error	0.00193241	Standard Error	0.00180331	Standard Error
NaOH	38	LBD.1.3	0.139945	0.130818	0.00912682	0.023469	14.9762	0.0199921	1.12043	1.76887	0.650178	1.68846	3.51296	0.270328	0.23947	13.745	30.0086	26.6425	28.2536	16.4857	28.7682	0.104307	9.40019	0.940063	1.36511	0.0352035	16.9146	18.8034	16.5578	35.8597	0.0130383	0.147333	0.397234		Median	0.00084875	Median	0.0498173	Median	0.047129	Median	0.0372111	Median	0.0269485	Median	0.0410633	Median	0.0302386	Median
NaOH	39	LBD.2.1	0.0764915	0.118649	0.0182536	0.168629	9.78396	0.0512841	1.73366	1.8158	1.62284	1.57025	1.68151	0.251205	0.07258	13.1087	28.8999	23.7797	27.0137	13.7463	21.6471	0.168629	7.90513	0.904425	1.37163	0.114303	14.576	17.1506	15.6512	31.0777	0.0352035	0.136468	1.26081		Mode	#N/A	Mode	#N/A	Mode	#N/A	Mode	#N/A	Mode	#N/A	Mode	#N/A	Mode	#N/A	Mode
NaOH	40	LBD.2.2	0.12821	0.132991	0.0230344	0.0795337	8.93603	0.049111	0.907032	1.51071	4.05579	1.02177	2.27562	0.280758	0.0873567	12.8801	31.2663	26.0054	28.0176	17.4696	23.8475	0.142987	6.9994	1.11217	1.39467	0.0508494	15.1301	17.1232	15.9606	33.7536	0.0299881	0.0912682	0.723627		Standard Deviation	0.00108625	Standard Deviation	0.00561452	Standard Deviation	0.00627039	Standard Deviation	0.00531179	Standard Deviation	0.00418129	Standard Deviation	0.00473342	Standard Deviation	0.00441719	Standard Deviation
NaOH	41	LBD.2.3	0.0777953	0.15646	0.00173844	0.0495456	7.28147	0.0708415	0.427657	0.887475	0.322916	0.594547	1.25211	0.267286	0.109087	11.1695	29.5001	23.5776	25.9254	10.2207	18.1611	0.209482	5.61821	0.768392	1.14085	0.0843145	13.9653	16.7099	14.3439	29.8325	0.0482418	0.147333	0.49676		Sample Variance	1.17993e-06	Sample Variance	3.15228e-05	Sample Variance	3.93178e-05	Sample Variance	2.82151e-05	Sample Variance	1.74832e-05	Sample Variance	2.24053e-05	Sample Variance	1.95115e-05	Sample Variance
NaOH	42	LBD.3.1	0.121256	0.193402	0	0.17254	15.6108	0.064757	3.7772	2.7224	1.38119	4.27831	2.07005	0.174279	0.0908336	18.8152	31.3159	27.0715	31.1364	17.7508	31.6288	0.103872	11.3507	0.835756	1.31209	0.100395	15.7811	16.5521	18.7148	38.1101	0.0656262	0.162544	2.17218		Kurtosis	0.532333	Kurtosis	-0.330659	Kurtosis	-1.35149	Kurtosis	0.0809071	Kurtosis	-0.701558	Kurtosis	-1.87872	Kurtosis	1.64068	Kurtosis
NaOH	43	LBD.3.2	0.0847491	0.557605	0	0.141248	21.1434	0.0486764	6.96898	2.23303	2.54638	5.0593	1.62153	0.282932	0.0512841	22.3116	34.9588	28.6321	32.2881	16.2497	30.6487	0.172106	16.563	1.07132	1.21821	0.0499802	14.6929	16.6569	21.8744	45.3186	0.00130383	0.11213	0.838364		Skewness	1.25784	Skewness	-0.109361	Skewness	-0.683454	Skewness	-0.749197	Skewness	-0.305338	Skewness	0.439196	Skewness	-0.884775	Skewness
NaOH	44	LBD.3.3	0.0595417	0.120822	0.0325958	0.154287	25.3973	0.0682339	1.14998	1.66282	2.16001	3.18657	1.42596	0.522402	0.222086	17.9594	45.9796	36.3469	44.6771	18.3106	31.0977	0.0995258	10.8648	0.99352	1.30427	0.126906	16.0623	17.4687	19.1129	43.2459	0.0112999	0.0556302	1.28601		Range	0.0027675	Range	0.015896	Range	0.0153842	Range	0.0148895	Range	0.0108873	Range	0.0112522	Range	0.0130115	Range
NaOH	45	LBD.4.1	0.108218	0.0338996	0.00521533	0.109087	13.702	0.0382457	0.347689	1.87621	1.46551	4.24093	1.64239	0.179929	0.192098	18.9673	32.917	25.878	29.2184	15.3713	28.2075	0.123864	13.562	0.824891	1.04046	0.0126037	15.6386	17.2119	21.8166	34.655	0.0986566	0.146029	0.790991		Minimum	0.00043	Minimum	0.0416268	Minimum	0.0361363	Minimum	0.0272273	Minimum	0.0208015	Minimum	0.0374058	Minimum	0.0227197	Minimum
NaOH	46	LBD.4.2	0.11691	0.104741	0.0104307	0.154287	13.0157	0.0695377	0.909205	1.6915	1.35077	1.57677	2.95188	0.243382	0.168194	15.0306	39.0215	31.8205	33.9592	16.693	29.0655	0.158198	9.63793	1.18388	0.865744	0.0908336	15.9341	17.7817	19.8226	36.2031	0.0252074	0.0895298	0.0382457		Maximum	0.0031975	Maximum	0.0575228	Maximum	0.0515205	Maximum	0.0421168	Maximum	0.0316888	Maximum	0.048658	Maximum	0.0357313	Maximum
NaOH	47	LBD.4.3	0.22904	0.110826	0.0121691	0.189056	16.0849	0.0160806	0.52501	1.8358	1.1791	1.42205	2.82714	0.350296	0.0573686	17.8612	46.4747	34.678	41.2185	12.941	26.9376	0.0917028	9.85089	0.595417	1.2808	0.118649	14.4634	16.3653	18.5122	41.4688	0.114303	0.120387	0.900079		Sum	0.00801275	Sum	0.298706	Sum	0.272271	Sum	0.214449	Sum	0.162277	Sum	0.251519	Sum	0.181965	Sum
NaOH	48	LBW.1.1	0.16689	0.126906	0.000434611	0.169498	4.85851	0.00173844	6.17147	1.79972	0.873567	2.57681	0	0.298578	0.0173844	18.1754	36.7437	36.3587	31.159	13.9714	22.754	0.064757	2.58376	0.77013	0.810549	0.129949	8.57574	10.4598	14.7142	46.2	0.064757	0.138641	0.221651		Count	6	Count	6	Count	6	Count	6	Count	6	Count	6	Count	6	Count
NaOH	49	LBW.2.1	0.127776	0.131252	0	0.090399	2.33473	0	0.84271	0.472856	0.248163	0.766219	0.0777953	0.202963	0.191663	13.7115	30.2593	27.7816	31.2602	14.5151	22.5398	0.059107	1.20691	0.527617	0.491979	0.129949	4.5369	5.24792	9.12161	38.0541	0.161675	0.149506	1.21691
NaOH	50	LBW.3.1	0.0908336	0.0951797	0.0556302	0.0199921	2.32647	0	0.632359	1.22951	1.63935	1.51071	0.096049	0.238167	0.291624	14.8919	31.7235	25.8785	31.7088	18.1489	23.4364	0.0712761	2.40557	0.757526	0.754049	0.127341	9.58708	11.0561	15.6616	36.5156	0.0104307	0.105176	1.77495
NaOH	51	LBW.4.1	0.0365073	0.136033	0.0134729	0.146464	15.4774	0.0199921	7.17021	3.55555	1.13564	2.90276	6.36748	0.323785	0.126906	37.0506	44.1321	47.4625	41.833	4.93109	28.5978	0.11126	5.71122	1.25689	1.65196	0.122126	13.7046	15.3852	20.1455	52.9338	0.0708415	0.140379	0.995693
NaOH	52	LSD.1.1	0.106914	0.0625839	0	0.0977874	2.53291	0.00521533	5.99589	2.03789	0.983089	1.38728	0.0877914	0.23947	0.738404	16.2527	37.5382	31.8257	34.3912	16.7017	21.006	0.232517	13.6403	0.977439	0.348558	0.096049	5.35093	13.1626	20.3915	43.7875	0.0604109	0.0708415	0.223824		Column1		Column2		Column3		Column4		Column5		Column6		Column7		Column8
NaOH	53	LSD.1.2	0.0578032	0.0686685	0	0.0299881	0.316831	0.00521533	0.890952	1.42596	0.667127	0.598459	0.0686685	0.213394	0.12256	8.81955	38.6517	32.4233	33.512	11.4685	21.3155	0.182536	9.87653	1.18823	0.471118	0.0808376	3.74069	10.5054	13.938	44.0574	0.0199921	0.193836	1.20909
NaOH	54	LSD.1.3	0.0808376	0.134729	0.0230344	0.0560648	2.95057	0.0191229	4.92197	5.20012	2.28301	1.24299	0.00260766	0.236428	0.132556	21.1138	41.009	31.2203	33.6024	16.5117	23.5194	0.122995	11.6532	1.0561	0.585421	0.0873567	6.51612	13.7993	19.1472	44.4107	0.0134729	0.025642	1.13129		Mean	3.98333e-05	Mean	4.86667e-05	Mean	5.05e-05	Mean	0.000664187	Mean	0.0103192	Mean	2.91042e-05	Mean	0.00114546	Mean
NaOH	55	LSD.2.1	0.125168	0.0934413	0.00260766	0.0165152	0.519794	0.0104307	1.07305	1.5094	0.950494	0.587594	0.0808376	0.278585	0.0443303	11.3399	34.4103	27.0237	31.4571	16.2036	21.6062	0.0995258	8.99557	1.42031	0.434611	0.137772	5.04148	13.7754	19.9873	43.8974	0.0360727	0.108218	1.54852		Standard Error	9.08912e-06	Standard Error	9.06429e-06	Standard Error	7.74034e-06	Standard Error	0.00030447	Standard Error	0.000239756	Standard Error	4.7095e-06	Standard Error	0.000330318	Standard Error
NaOH	56	LSD.3.1	0.12256	0.174279	0	0.108653	2.02398	0.0382457	4.30482	3.07965	1.11521	5.49956	0.195575	0.475899	0.0538917	15.0449	32.0643	23.057	31.5936	20.4663	25.1122	0.0908336	11.3468	1.7115	0.503714	0.121256	7.29103	12.5994	22.4511	35.6372	0.151679	0.146464	1.43987		Median	2.7875e-05	Median	4.7e-05	Median	4.875e-05	Median	0.000134125	Median	0.0102488	Median	2.9e-05	Median	0.00066675	Median
NaOH	57	LSD.4.1	0.080403	0.109956	0	0.056934	0.364204	0.00521533	1.09739	1.61588	0.548913	0.989174	0.0673647	0.222521	0.192533	23.4594	37.8585	31.4519	31.3902	14.7659	16.6721	0.0686685	5.69253	0.764046	0.322046	0.0699723	2.29518	7.7026	12.9214	39.9603	0.0486764	0.158198	0.583247		Mode	#N/A	Mode	#N/A	Mode	#N/A	Mode	#N/A	Mode	#N/A	Mode	#N/A	Mode	#N/A	Mode
NaOH	58	LSW.1.1	0.0934413	0.0834452	0.00912682	0.0252074	2.01485	0.0104307	5.81813	2.17392	2.91711	1.72932	0.0704069	0.268589	0.220348	24.7059	52.7935	43.4485	56.8831	20.1164	25.7403	0.0421572	14.2956	1.46377	0.305531	0.107349	6.38921	12.479	23.6885	57.4812	0.11213	0.0551956	0.137337		Standard Deviation	3.14856e-05	Standard Deviation	3.13996e-05	Standard Deviation	2.68133e-05	Standard Deviation	0.00105472	Standard Deviation	0.000830541	Standard Deviation	1.63142e-05	Standard Deviation	0.00114426	Standard Deviation
NaOH	59	LSW.2.1	0.0847491	0.0604109	0	0.0447649	1.09783	0.00695377	0.0360727	1.95879	1.23299	0.969182	0.248163	0.35725	0.0686685	27.5852	46.5398	36.4643	36.5907	18.8247	23.4872	0.0886606	12.4964	0.574121	0.405926	0.0395496	5.31659	13.3538	22.0991	56.2499	0.056934	0.138206	0.505452		Sample Variance	9.91345e-10	Sample Variance	9.85936e-10	Sample Variance	7.18955e-10	Sample Variance	1.11242e-06	Sample Variance	6.89798e-07	Sample Variance	2.66153e-10	Sample Variance	1.30932e-06	Sample Variance
NaOH	60	LSW.3.1	0.0734492	0.235994	0	0.0278151	0.161675	0.00260766	0.285974	0.888779	1.15476	0.395061	0.204267	0.165587	0.0347689	9.73876	41.142	38.6082	37.1136	15.6777	19.7713	0.0990912	5.53433	0.801857	0.495891	0.0638878	3.88194	12.0235	16.4118	46.6902	0.0595417	0.17341	0.694073		Kurtosis	-1.19755	Kurtosis	0.650565	Kurtosis	-0.701667	Kurtosis	1.82079	Kurtosis	0.626197	Kurtosis	1.22947	Kurtosis	-1.16862	Kurtosis
NaOH	61	LSW.4.1	0.174279	0.0895298	0.0465033	0.0438957	0.408969	0.0352035	0.664085	1.38206	0.727973	1.99399	0.25729	0.274239	0.0265112	14.3726	30.7205	23.6937	31.8457	21.3037	25.0566	0.125602	10.1495	1.09305	0.521098	0.0147768	5.1271	10.8535	20.604	37.0945	0.023469	0.0434611	0.193836		Skewness	0.512142	Skewness	0.774745	Skewness	0.394057	Skewness	1.74046	Skewness	0.424707	Skewness	0.933511	Skewness	0.744269	Skewness
NaOH	62	LSW.5.1	0.138641	0.104741	0.0108653	0.0308574	5.05887	0.00738838	5.82378	2.37558	1.96314	1.02264	0.971789	0.252943	0.127776	15.2166	38.4048	37.9002	33.4598	17.583	21.013	0.0638878	5.77989	0.873133	0.289451	0.0760569	3.78155	10.8566	18.0855	39.2627	0.12256	0.132122	1.01655		Range	9.15e-05	Range	0.0001145	Range	8.725e-05	Range	0.003074	Range	0.00298825	Range	5.8e-05	Range	0.00284175	Range
NaOH	63	LSW.6.1	0.0864875	0.157329	0.0169498	0.00782299	0.312485	0.0173844	4.48866	1.54591	2.09917	1.11608	0.253378	0.214263	0.000869221	13.0518	33.2338	27.5382	33.2186	20.0695	25.3552	0.100395	8.20241	1.02655	0.203832	0.090399	3.97712	11.1995	17.1384	40.211	0	0.110826	0.89269		Minimum	0	Minimum	0	Minimum	1.225e-05	Minimum	2.775e-05	Minimum	0.008832	Minimum	8.5e-06	Minimum	0.00012325	Minimum
																																			Maximum	9.15e-05	Maximum	0.0001145	Maximum	9.95e-05	Maximum	0.00310175	Maximum	0.0118203	Maximum	6.65e-05	Maximum	0.002965	Maximum
Extraction	Sample		2F4	JIM5	JIM7	LM18	LM19	LM20	INRA-RU2	INRA-RU1	PAM1 (phage display mAb)	LM5	LM6	LM13	LM16	LM21	LM15	LM24	LM25	LM10	LM11	BS-400-2	JIM8	LM2	LM14	LM1	JIM11	JIM20	JIM13	CBM3a	Anti Mouse	Anti Rat	Anti His		Sum	0.000478	Sum	0.000584	Sum	0.000606	Sum	0.00797025	Sum	0.12383	Sum	0.00034925	Sum	0.0137455	Sum
CDTA	1	CP1WD.1	0.00317825	0.052593	0.0380467	0.0373905	0.0396435	0.0541972	0.0238667	0.0138678	0.00029925	0.000166	0.003789	0.00130225	2e-05	8.75e-06	4.65e-05	2.9e-05	0.009391	0.00213375	0.00011575	5.55e-05	0.00135775	0.000416	0.00019725	7.775e-05	0.00865225	0.00979525	0.0054865	0.0044345	4.35e-05	2.05e-05	0.000627		Count	12	Count	12	Count	12	Count	12	Count	12	Count	12	Count	12	Count
CDTA	2	CP1WD.2	0.00073825	0.03761	0.0374905	0.027818	0.029053	0.0366435	0.0204175	0.00652375	0.00075675	0.00011175	0.00126425	0.00010275	3.25e-05	0.00010975	4.35e-05	4.525e-05	0.0045035	9.75e-06	0.0003385	2.25e-05	0.0003315	0.00038975	5.625e-05	7.625e-05	0.00540575	0.006782	0.000151	0.0023285	1.3e-05	1.475e-05	0.000308
CDTA	3	CP1WD.3	0.000607	0.033749	0.0331875	0.024515	0.0246848	0.0363373	0.015609	0.007461	0.00074675	4.05e-05	4.825e-05	7.05e-05	2.5e-05	7.15e-05	1.8e-05	0.000129	0.0079305	4.55e-05	0.00022275	3.9e-05	3.65e-05	2.5e-05	4.275e-05	3.5e-05	0.004872	0.0090375	0.000129	0.00275025	5.2e-05	1.3e-05	0.00043225		Column1		Column2		Column3		Column4		Column5		Column6		Column7		Column8
CDTA	4	CP2WD.1.1	0.00513375	0.0364715	0.046473	0.033048	0.0240065	0.0394605	0.0232735	0.013595	0.00096525	0.00142925	0.00310925	0.00210675	4.6e-05	5e-05	0.0001725	4.925e-05	0.005068	4.225e-05	6.275e-05	2.025e-05	0.001953	0.000784	0.0002725	7.6e-05	0.0104455	0.0107985	0.00622525	0.00527475	6.875e-05	3.025e-05	0.0004345
CDTA	5	CP2WD.1.2	0.00323025	0.043687	0.0466833	0.0348453	0.0320025	0.043654	0.0277533	0.016286	8.6e-05	0.0022435	0.00542225	0.003818	4.65e-05	8.475e-05	0.0001995	8.975e-05	0.0105435	0.00021625	0.000541	5.55e-05	0.0021755	0.00080675	0.00116525	0.00022175	0.0109312	0.011401	0.006419	0.00587425	4.675e-05	1.925e-05	0.00023925		Mean	8.54028e-05	Mean	5.71528e-05	Mean	3.61944e-05	Mean	0.000138056	Mean	0.0109536	Mean	5.01944e-05	Mean	0.00131137	Mean
CDTA	6	CP2WD.1.3	0.00166775	0.030855	0.0391195	0.023384	0.0252817	0.043826	0.01956	0.007355	0.00068875	5.825e-05	0.00011025	0.0001765	4.9e-05	4.95e-05	3.725e-05	5.1e-05	0.0107005	1.175e-05	0.00042975	9.625e-05	3.625e-05	1.175e-05	0.00019425	8.275e-05	0.007542	0.005918	0.00016825	0.005608	7.725e-05	3e-06	0.0003315		Standard Error	3.04833e-05	Standard Error	8.54257e-06	Standard Error	7.02399e-06	Standard Error	3.00815e-05	Standard Error	0.000275024	Standard Error	1.11495e-05	Standard Error	0.000180249	Standard Error
CDTA	7	CP2WD.2.1	0.0022115	0.0309167	0.041196	0.02818	0.0274982	0.0422675	0.013406	0.00594	0.0007335	0.000593	0.0031665	0.00164625	2.225e-05	0.000155	0.00014875	5.25e-05	0.0084865	1.975e-05	0.0003045	2.975e-05	0.00120825	0.000755	0.0005995	0.00013625	0.00877275	0.007269	0.00308325	0.0028445	0.000156	5.5e-05	0.0001005		Median	5.9e-05	Median	4.425e-05	Median	2.775e-05	Median	0.000106875	Median	0.0107656	Median	3.875e-05	Median	0.00121587	Median
CDTA	8	CP2WD.2.2	0.00312275	0.041207	0.0461055	0.032719	0.0302583	0.0463952	0.0198362	0.0111908	0.00021975	0.00091925	0.003547	0.00132125	1.375e-05	8.2e-05	0.00015125	6.675e-05	0.00785025	0.00012575	0.00010675	7.875e-05	0.001826	0.00105075	0.0008245	0.000179	0.0090865	0.0108922	0.005247	0.00427625	2.5e-05	5.75e-06	0.00035125		Mode	#N/A	Mode	#N/A	Mode	#N/A	Mode	#N/A	Mode	#N/A	Mode	2.475e-05	Mode	#N/A	Mode
CDTA	9	CP2WD.2.3	0.00395975	0.0333192	0.0422553	0.027779	0.0256195	0.0406902	0.0204658	0.0116015	0.00035625	0.002958	0.0041325	0.002798	8.75e-06	6.425e-05	0.00036425	0.000414	0.00994575	6.25e-06	0.00017825	4.675e-05	0.00175125	0.000919	0.00069625	0.000137	0.0114427	0.0109893	0.0052795	0.003434	1e-05	7.5e-06	0.000661		Standard Deviation	0.00012933	Standard Deviation	3.62431e-05	Standard Deviation	2.98003e-05	Standard Deviation	0.000127625	Standard Deviation	0.00116683	Standard Deviation	4.73034e-05	Standard Deviation	0.000764734	Standard Deviation
CDTA	10	CP2WD.3.1	0.00085675	0.0268353	0.0392337	0.0208513	0.0232455	0.036517	0.0151675	0.00866675	0.00045375	8.7e-05	0.000169	0.00015325	1.55e-05	0.00012225	4.225e-05	1.2e-05	0.00988075	1.35e-05	0.000396	4.75e-06	5.825e-05	4.075e-05	0.00017075	5.85e-05	0.00886925	0.010219	0.00015475	0.00364175	2.5e-07	3.475e-05	0.000402		Sample Variance	1.67262e-08	Sample Variance	1.31356e-09	Sample Variance	8.88056e-10	Sample Variance	1.62881e-08	Sample Variance	1.36149e-06	Sample Variance	2.23761e-09	Sample Variance	5.84817e-07	Sample Variance
CDTA	11	CP2WD.3.2	0.00098325	0.026845	0.031933	0.0199448	0.019049	0.0299655	0.0227512	0.01143	0.0001285	6.475e-05	7.675e-05	7.9e-05	3.625e-05	1.7e-05	5.175e-05	4.375e-05	0.0113498	4.525e-05	0.0001255	2.625e-05	0.00016125	8.9e-05	3.3e-05	3.225e-05	0.0108405	0.0105585	0.00023175	0.004803	6.6e-05	4.6e-05	0.0006065		Kurtosis	17.0086	Kurtosis	3.13676	Kurtosis	0.707872	Kurtosis	8.86831	Kurtosis	1.18421	Kurtosis	8.69264	Kurtosis	0.284848	Kurtosis
CDTA	12	CP2WD.3.3	0.00318575	0.0394	0.047526	0.0296715	0.029827	0.045199	0.0209873	0.0115062	0.00046925	0.00155575	0.0039895	0.002453	7.975e-05	6.95e-05	0.00030175	4.7e-05	0.011464	3.875e-05	0.00015875	1.725e-05	0.001518	0.000913	0.00035025	5.55e-05	0.010743	0.0109618	0.005566	0.0042405	0	6e-06	0.00021525		Skewness	4.07609	Skewness	1.55915	Skewness	1.0426	Skewness	2.75263	Skewness	0.0680229	Skewness	2.58456	Skewness	0.75327	Skewness
CDTA	13	CPD.1.1	0.0002365	0.0200097	0.025859	0.0149983	0.017415	0.0257187	0.01445	0.008393	0.00034125	0.0014975	0.00271925	0.00029925	1.675e-05	4.725e-05	4.725e-05	5.55e-05	0.00544425	1.325e-05	0.000184	4.775e-05	0.00345875	0.000721	0.002124	0.00022925	0.0110103	0.010884	0.00907	0.00213425	5.75e-06	2.75e-06	0.00042775		Range	0.0005675	Range	0.00014275	Range	0.00010975	Range	0.00054875	Range	0.00523425	Range	0.000214	Range	0.002843	Range
CDTA	14	CPD.1.2	0.00079275	0.019881	0.0252685	0.01604	0.0157823	0.022852	0.0179413	0.00892275	0.000614	0.00164875	0.003576	0.0005855	4.75e-06	3.675e-05	4.525e-05	5.675e-05	0.00460875	3e-05	3.075e-05	5.6e-05	0.0031465	0.000968	0.002019	0.0002	0.010908	0.0107727	0.0078455	0.002523	8.75e-06	9.5e-06	0.0002975		Minimum	3e-05	Minimum	2.075e-05	Minimum	0	Minimum	3.225e-05	Minimum	0.0083405	Minimum	0	Minimum	0.00014575	Minimum
CDTA	15	CPD.1.3	0.0006375	0.0229678	0.0267922	0.0170833	0.0178885	0.025389	0.0166132	0.008596	0.000754	0.001413	0.00226125	0.00037075	5e-06	4.75e-05	4.525e-05	0.00032725	0.00444375	4.325e-05	0.00028975	1.95e-05	0.002984	0.00096225	0.00179	0.00019075	0.010454	0.0109525	0.00749725	0.00190625	7.525e-05	0	0.00057925		Maximum	0.0005975	Maximum	0.0001635	Maximum	0.00010975	Maximum	0.000581	Maximum	0.0135748	Maximum	0.000214	Maximum	0.00298875	Maximum
CDTA	16	CPD.2.1	0.0130045	0.0113922	0.0173788	0.021822	0.0238678	0.0104623	0.0180902	0.0120543	0.00046625	0.002496	0.0083745	0.00459325	7.75e-06	6.8e-05	8.725e-05	3.075e-05	0.00945125	9.175e-05	0.00017275	1.725e-05	0.00279725	0.00136725	0.00177475	0.00038125	0.0115993	0.0120515	0.00802725	0.003673	2.75e-05	2.75e-06	7.975e-05		Sum	0.00153725	Sum	0.00102875	Sum	0.0006515	Sum	0.002485	Sum	0.197166	Sum	0.0009035	Sum	0.0236047	Sum
CDTA	17	CPD.2.2	0.0126017	0.0132607	0.0185972	0.0237245	0.02374	0.008519	0.0200832	0.013763	0	0.004241	0.0090535	0.00525275	1.45e-05	0.000122	5.675e-05	4.025e-05	0.0105787	0.00010625	0.00019075	3.175e-05	0.00354825	0.00173375	0.00234525	0.000489	0.0137542	0.0159057	0.0100845	0.00279625	7.75e-06	1.175e-05	0.00066525		Count	18	Count	18	Count	18	Count	18	Count	18	Count	18	Count	18	Count
CDTA	18	CPD.2.3	0.0126852	0.0139048	0.0208845	0.0255127	0.0275812	0.010486	0.0208472	0.0147823	0.00078475	0.0040845	0.00836275	0.0057345	0	0.000102	0.0001305	4.55e-05	0.010384	5.1e-05	0.00016375	3.275e-05	0.0037705	0.001966	0.0024415	0.000582	0.0142638	0.0158545	0.0101625	0.00279575	2.45e-05	9.25e-06	0.00049425
CDTA	19	CPD.3.1	0.0032625	0.0308795	0.032043	0.0228605	0.0214387	0.0307655	0.01765	0.0113875	0.00099375	0.001288	0.003373	0.00116525	6.5e-06	6.65e-05	5e-05	5.6e-05	0.00667225	2.425e-05	0.00054525	3.85e-05	0.00283525	0.00111575	0.001328	0.00014475	0.00821425	0.0091455	0.0060305	0.0040765	2.925e-05	9.775e-05	0.0001795		Column1		Column2		Column3		Column4		Column5		Column6		Column7		Column8
CDTA	20	CPD.3.2	0.00179875	0.0280087	0.0274392	0.018512	0.0172008	0.0267012	0.0162923	0.0083235	0.00061225	0.0007375	0.0008215	0.000333	7.75e-06	7.6e-05	7.3e-05	6.8e-05	0.005257	4.725e-05	0.000142	1e-05	0.001385	0.0005545	0.000761	7.775e-05	0.0056895	0.00712125	0.00355125	0.0023375	4.15e-05	1.75e-05	7.75e-05
CDTA	21	CPD.3.3	0.00209075	0.0308605	0.0342317	0.0225612	0.0203172	0.0321237	0.0185647	0.0094755	0.00092475	0.000833	0.00265525	0.000774	0	4.075e-05	5.375e-05	9.45e-05	0.00528375	3.85e-05	0.000183	3.1e-05	0.0026085	0.00088975	0.001221	5.125e-05	0.00727525	0.0080485	0.00617325	0.0023805	3.35e-05	1.675e-05	0.00045575		Mean	4.35e-05	Mean	4.15e-05	Mean	9.25e-06	Mean	0.0001084	Mean	0.0103168	Mean	5.075e-05	Mean	0.00240665	Mean
CDTA	22	CPD.4.1	0.002334	0.0365837	0.0390655	0.0240135	0.0225715	0.0356638	0.0249772	0.0119238	0.0005225	0.002978	0.00327775	0.0011485	2e-06	4e-05	0.00022375	0.00012225	0.0117265	0.00021	0.00014425	4.9e-05	0.002166	0.00111025	0.0012535	0.000114	0.0106587	0.0125543	0.00589275	0.00591975	2.65e-05	6.4e-05	0.00017175		Standard Error	8.65231e-06	Standard Error	9.13202e-06	Standard Error	3.24808e-06	Standard Error	3.45646e-05	Standard Error	0.000236199	Standard Error	8.93553e-06	Standard Error	0.000580763	Standard Error
CDTA	23	CPD.4.2	0.002164	0.0346993	0.0348715	0.0225048	0.0214955	0.0318807	0.022331	0.0114277	0.00062175	0.00238	0.00246625	0.00084875	3.45e-05	1.075e-05	0.0002575	8.5e-05	0.0110437	6.6e-05	0.00011425	2.55e-05	0.00187325	0.00094225	0.0007825	0.0001005	0.0105975	0.0119917	0.0054195	0.00557175	6.475e-05	1.6e-05	0.00084575		Median	4.675e-05	Median	4.15e-05	Median	9e-06	Median	0.00011125	Median	0.0103335	Median	5.225e-05	Median	0.00207175	Median
CDTA	24	CPD.4.3	0.00235225	0.036866	0.0401753	0.02351	0.0226182	0.03675	0.024895	0.0118883	0.000617	0.00312325	0.0030955	0.00139525	2.5e-06	4.9e-05	0.00031575	0.0001425	0.0124287	8.125e-05	0.00011775	3.725e-05	0.002726	0.001186	0.00051425	0.00011825	0.0114357	0.0131165	0.0071035	0.00647475	2.5e-07	3.25e-05	0.00033575		Mode	#N/A	Mode	#N/A	Mode	#N/A	Mode	#N/A	Mode	#N/A	Mode	#N/A	Mode	#N/A	Mode
CDTA	25	CPD.5.1	0.0011965	0.0344745	0.0320945	0.0201022	0.0188112	0.027352	0.0191317	0.00817275	0.000146	0.000575	0.00109425	0.00041025	9e-06	4.65e-05	0.00032325	8.15e-05	0.00796825	1.425e-05	0.00053575	1.075e-05	0.00152025	0.0003815	0.00065725	0.0001145	0.0078355	0.00924	0.0032605	0.00199625	4.625e-05	1.65e-05	0.00042925		Standard Deviation	1.93472e-05	Standard Deviation	2.04198e-05	Standard Deviation	7.26292e-06	Standard Deviation	7.72887e-05	Standard Deviation	0.000528157	Standard Deviation	1.99805e-05	Standard Deviation	0.00129862	Standard Deviation
CDTA	26	CPD.5.2	0.0012965	0.0311942	0.0343805	0.0209005	0.0176847	0.0300655	0.0187968	0.00854325	0.0003965	0.00178525	0.000969	0.0007305	2.225e-05	2.25e-05	9.275e-05	4.75e-05	0.00707625	5.075e-05	0.000297	3.225e-05	0.001788	0.00055025	0.00084875	0.00016425	0.00978925	0.0100705	0.00464875	0.003945	0.00017725	2.25e-06	0.00056425		Sample Variance	3.74312e-10	Sample Variance	4.16969e-10	Sample Variance	5.275e-11	Sample Variance	5.97355e-09	Sample Variance	2.7895e-07	Sample Variance	3.99219e-10	Sample Variance	1.68643e-06	Sample Variance
CDTA	27	CPD.5.3	0.0019	0.0338995	0.0350332	0.0232395	0.0204408	0.0335392	0.021843	0.00962075	0	0.00176925	0.0035825	0.00158025	0	6.3e-05	0.0001505	5.15e-05	0.009467	3.075e-05	4.425e-05	3e-05	0.0020695	0.00067575	0.0010525	9.9e-05	0.009598	0.0111587	0.00604825	0.0049685	3.4e-05	1.5e-05	0.0009715		Kurtosis	-2.58751	Kurtosis	1.42205	Kurtosis	0.502343	Kurtosis	0.618002	Kurtosis	1.46022	Kurtosis	1.10451	Kurtosis	0.750976	Kurtosis
CDTA	28	CPD.6.1	0.0077765	0.0262402	0.02778	0.0240475	0.023835	0.0261452	0.021819	0.0140215	0.00036	0.00465025	0.0064815	0.00396275	3e-06	5.55e-05	0.00011025	5.275e-05	0.008976	4.55e-05	0.000277	9.5e-06	0.00165625	0.00116125	0.00076875	0.000282	0.0106365	0.0127753	0.00530275	0.00641775	7.425e-05	1e-05	0.000813		Skewness	-0.303443	Skewness	0.257279	Skewness	0.612061	Skewness	0.0468411	Skewness	0.795984	Skewness	0.408496	Skewness	1.02087	Skewness
CDTA	29	CPD.6.2	0.0077155	0.0327865	0.0345283	0.0306037	0.0293922	0.033632	0.028534	0.0162665	0.00036375	0.0042985	0.00880275	0.0055535	0	7.575e-05	0.00016975	9.05e-05	0.0118797	0.00017325	0.0002945	0.00016475	0.003269	0.00208475	0.00149675	0.0006295	0.014197	0.0163385	0.0083065	0.0051995	4.75e-05	5.25e-06	0.000427		Range	4.25e-05	Range	5.675e-05	Range	1.925e-05	Range	0.00021025	Range	0.00143275	Range	5.475e-05	Range	0.00333575	Range
CDTA	30	CPD.6.3	0.005893	0.0305832	0.0334813	0.0272867	0.025711	0.0320727	0.0213767	0.0131663	0.00055425	0.003662	0.00650075	0.0045615	0	8e-06	0.00022	9.125e-05	0.00982975	5.75e-05	0.0003975	1.475e-05	0.0029215	0.001725	0.00147475	0.00042175	0.0116822	0.0132753	0.007605	0.00451825	1.475e-05	0	0.000639		Minimum	1.975e-05	Minimum	1.425e-05	Minimum	7.5e-07	Minimum	4.25e-06	Minimum	0.009697	Minimum	2.525e-05	Minimum	0.00108275	Minimum
CDTA	31	CPW.1.1	0.0010375	0.0370762	0.0376155	0.0235628	0.0214705	0.0380183	0.020755	0.011289	0.00084675	0.00790975	0.00045675	0.00014025	1.825e-05	5.35e-05	0.00013875	0.000141	0.005669	3.675e-05	6.5e-06	2.35e-05	0.00122225	0.00019775	0.000634	0.000164	0.0152085	0.019223	0.0030735	0.00512925	1.125e-05	7.25e-06	0.00086775		Maximum	6.225e-05	Maximum	7.1e-05	Maximum	2e-05	Maximum	0.0002145	Maximum	0.0111298	Maximum	8e-05	Maximum	0.0044185	Maximum
CDTA	32	CPW.2.1	0.000405	0.0295725	0.032819	0.013993	0.0161682	0.0342605	0.0239653	0.0120333	0.00041075	0.011775	0.00566925	0.00220025	0	6.725e-05	0.000184	0.00029725	0.0128785	1.475e-05	0.00019025	8e-06	0.00458425	0.00013975	0.00189625	0.000294	0.0164277	0.0194582	0.007366	0.00590725	2.725e-05	1.05e-05	0.00050575		Sum	0.0002175	Sum	0.0002075	Sum	4.625e-05	Sum	0.000542	Sum	0.0515842	Sum	0.00025375	Sum	0.0120333	Sum
CDTA	33	CPW.3.1	0.00065775	0.0346632	0.0350577	0.0197077	0.0200775	0.0342782	0.0267747	0.0123452	0.000302	0.0108858	0.00505175	0.0022845	0	7.3e-05	0.000234	0.00017775	0.012099	6.375e-05	1.45e-05	3.2e-05	0.00467475	0.00016625	0.0017745	0.000331	0.0166222	0.0194645	0.00761075	0.00537625	3.15e-05	0	0.00059375		Count	5	Count	5	Count	5	Count	5	Count	5	Count	5	Count	5	Count
CDTA	34	CPW.4.1	0.001172	0.035052	0.035017	0.021739	0.0225413	0.0339845	0.026003	0.0132413	0.000216	0.011068	0.004799	0.0019605	0	7.75e-05	0.00028375	0.00020625	0.0123552	6.3e-05	0.0001095	8e-06	0.00436225	0.000167	0.002028	0.00021175	0.0171557	0.0208335	0.00789075	0.005291	1.075e-05	5.25e-06	0.00036275
CDTA	35	CPW.5.1	0.00048875	0.0338698	0.0398778	0.016277	0.0189502	0.0380178	0.0276625	0.0128542	0.00046175	0.012781	0.005554	0.00185225	3.2e-05	5.2e-05	0.000182	0.0002515	0.017178	1.975e-05	5.35e-05	4.25e-06	0.00491625	0.00024075	0.0022975	0.000295	0.023892	0.0262355	0.00937525	0.00559475	3.125e-05	4.125e-05	0.00044875		Column1		Column2		Column3		Column4		Column5		Column6		Column7		Column8
CDTA	36	LBD.1.1	0.0141795	0.0198895	0.0292982	0.0288705	0.031529	0.024303	0.0433147	0.0252073	0.0001815	0.00747625	0.00713125	0.003982	1.25e-06	8.225e-05	0.001319	0.00172025	0.0178845	8.325e-05	9.25e-05	1.95e-05	0.0106948	0.000262	0.00055325	6.35e-05	0.008524	0.00941	0.015666	0.00582425	1.625e-05	0	0.00082375
CDTA	37	LBD.1.2	0.0108855	0.0132455	0.021419	0.0231107	0.0273023	0.0169535	0.0367027	0.021844	0.000527	0.00271275	0.00122375	0.00043875	0	8.45e-05	8.4e-05	0.00012225	0.00384575	3.475e-05	0.00025975	1.55e-05	0.0019	7.925e-05	0.00010775	0.000102	0.0037405	0.00378675	0.0088645	0.002612	3e-05	2.75e-05	0.0008725		Mean	6.56042e-05	Mean	8.54583e-05	Mean	8.8125e-06	Mean	6.99375e-05	Mean	0.00849854	Mean	2.56667e-05	Mean	0.000936042	Mean
CDTA	38	LBD.1.3	0.0148052	0.0160712	0.0241675	0.0265358	0.0287652	0.0202888	0.0402153	0.0226435	0.000621	0.00819125	0.006488	0.0037625	3.75e-06	9.95e-05	0.00092825	0.0014475	0.0163015	6.3e-05	0.0002175	8.75e-06	0.00967575	0.000222	0.0009905	0.00012575	0.007825	0.008698	0.014251	0.005641	8.775e-05	2.175e-05	0.00060225		Standard Error	7.24134e-06	Standard Error	2.28202e-05	Standard Error	2.25129e-06	Standard Error	8.90411e-06	Standard Error	0.00083318	Standard Error	3.71018e-06	Standard Error	0.000317676	Standard Error
CDTA	39	LBD.2.1	0.010784	0.026347	0.0276285	0.0259917	0.0251822	0.0269453	0.0360915	0.0189682	0.0001445	0.006563	0.004174	0.00072525	2.925e-05	7.45e-05	0.0002515	0.00080175	0.0125647	6.05e-05	0.00018975	1.175e-05	0.00732075	0.00021425	0.0008785	4.5e-05	0.00597775	0.0069345	0.010919	0.00491575	0.0001045	1.425e-05	0.0004685		Median	6.475e-05	Median	6.8875e-05	Median	6.5e-06	Median	8.2375e-05	Median	0.008773	Median	2.8125e-05	Median	0.000522375	Median
CDTA	40	LBD.2.2	0.009851	0.037863	0.039872	0.035829	0.0332695	0.0377653	0.0403252	0.02269	0.0006635	0.0077945	0.00470375	0.00083575	0	8.375e-05	0.000325	0.0007865	0.013438	0.000637	0.000344	3.225e-05	0.00818125	0.00027275	0.00115525	0.00011975	0.006901	0.007626	0.010458	0.00581425	5.85e-05	2.475e-05	0.000196		Mode	#N/A	Mode	#N/A	Mode	0	Mode	#N/A	Mode	#N/A	Mode	#N/A	Mode	#N/A	Mode
CDTA	41	LBD.2.3	0.010396	0.035222	0.039218	0.0355848	0.0345065	0.0368688	0.0393802	0.0242258	0.00024575	0.00879825	0.00485525	0.000822	0	0.0001285	0.00034475	0.0007695	0.0141023	9.375e-05	6.35e-05	1.15e-05	0.00831925	0.00027675	0.00118	8.475e-05	0.00703775	0.00800675	0.012244	0.005215	2.05e-05	1.65e-05	0.00043675		Standard Deviation	2.50847e-05	Standard Deviation	7.90513e-05	Standard Deviation	7.79869e-06	Standard Deviation	3.08448e-05	Standard Deviation	0.00288622	Standard Deviation	1.28525e-05	Standard Deviation	0.00110046	Standard Deviation
CDTA	42	LBD.3.1	0.014045	0.017599	0.0286775	0.02901	0.0326178	0.0205672	0.0423782	0.0255165	0.000758	0.00958	0.00584	0.001888	0	5.775e-05	0.000985	0.0013625	0.0186792	5e-05	0.0004535	1.25e-05	0.00991475	0.000285	0.001531	0.00010525	0.009348	0.01001	0.0155683	0.007394	6.25e-05	2.675e-05	0.00011175		Sample Variance	6.29244e-10	Sample Variance	6.24911e-09	Sample Variance	6.08196e-11	Sample Variance	9.51399e-10	Sample Variance	8.33028e-06	Sample Variance	1.65186e-10	Sample Variance	1.21101e-06	Sample Variance
CDTA	43	LBD.3.2	0.0138355	0.0199623	0.0291235	0.0323178	0.0348685	0.023764	0.039787	0.0266653	0.00029375	0.0105508	0.006306	0.002125	4.5e-06	7.825e-05	0.001253	0.00155125	0.019144	5.025e-05	0.0003465	8.225e-05	0.0109275	0.0003665	0.00159875	0.00012025	0.00963425	0.0104985	0.0165075	0.00765425	4.15e-05	6.75e-06	0.000263		Kurtosis	4.18594	Kurtosis	8.56001	Kurtosis	-1.26271	Kurtosis	-0.910699	Kurtosis	0.772547	Kurtosis	-1.00117	Kurtosis	5.88695	Kurtosis
CDTA	44	LBD.3.3	0.0137532	0.0175902	0.0264682	0.029365	0.0312702	0.0215623	0.036118	0.0246155	0.00060725	0.0098645	0.0063015	0.0022865	0	0.00013625	0.00110725	0.00142975	0.018147	3.375e-05	0.00052575	2.55e-05	0.0102917	0.00028925	0.00170875	8.45e-05	0.009378	0.0103057	0.0153408	0.0082505	7.25e-05	5.75e-06	0.000121		Skewness	1.64795	Skewness	2.70444	Skewness	0.498788	Skewness	-0.623424	Skewness	0.614082	Skewness	-0.447237	Skewness	2.41779	Skewness
CDTA	45	LBD.4.1	0.012553	0.0203267	0.0289167	0.0286855	0.0293067	0.025698	0.040428	0.0229958	0.000886	0.0101653	0.00675575	0.002118	7e-06	6.6e-05	0.0013665	0.00157775	0.0183315	5.75e-05	0.00014175	6e-05	0.00993275	0.00034575	0.001255	0.00011075	0.00855	0.00926075	0.0140365	0.00745425	3.25e-06	4.25e-06	0.000434		Range	9.75e-05	Range	0.0003125	Range	2.1e-05	Range	9.525e-05	Range	0.0104207	Range	3.775e-05	Range	0.00380875	Range
CDTA	46	LBD.4.2	0.0145938	0.0197797	0.0340268	0.0327577	0.0346038	0.0302152	0.0443212	0.0252863	0.00049425	0.01085	0.00673375	0.00242075	0	0.00013825	0.0016625	0.00194175	0.0190093	8.225e-05	0.00013175	2.2e-05	0.010647	0.000371	0.001422	2.925e-05	0.00948125	0.0100777	0.0148662	0.0087125	1.775e-05	2.775e-05	0.00066875		Minimum	3.425e-05	Minimum	8.25e-06	Minimum	0	Minimum	1.35e-05	Minimum	0.0041885	Minimum	3e-06	Minimum	0.0002	Minimum
CDTA	47	LBD.4.3	0.012805	0.0194822	0.0277902	0.027458	0.0287335	0.024275	0.0350245	0.0222895	0.00044575	0.010163	0.00662125	0.00216325	4.25e-05	0.000123	0.0015665	0.00197	0.0173375	1.85e-05	0.00022625	3.425e-05	0.0101995	0.0002545	0.00138425	6.375e-05	0.00943925	0.00980825	0.0141692	0.00866375	2.1e-05	3.275e-05	0.0002595		Maximum	0.00013175	Maximum	0.00032075	Maximum	2.1e-05	Maximum	0.00010875	Maximum	0.0146092	Maximum	4.075e-05	Maximum	0.00400875	Maximum
CDTA	48	LBW.1.1	0.00843025	0.0360408	0.0400682	0.0316388	0.031306	0.0356818	0.038251	0.0198535	0.000469	0.013362	0.00436375	0.001052	8.75e-06	3.125e-05	0.0021775	0.0004635	0.0185585	0.00013025	0.00024975	2.425e-05	0.0063245	0.000586	0.0005325	9.45e-05	0.0118883	0.0115405	0.010516	0.0095795	1e-05	1.35e-05	0.00039775		Sum	0.00078725	Sum	0.0010255	Sum	0.00010575	Sum	0.00083925	Sum	0.101983	Sum	0.000308	Sum	0.0112325	Sum
CDTA	49	LBW.2.1	0.00540275	0.0323875	0.0342587	0.028825	0.0236717	0.0295442	0.0397352	0.0198772	7.775e-05	0.008593	0.001786	0.00038225	0	0.00015375	0.0005705	0.0004295	0.017223	1.175e-05	0.000142	1.025e-05	0.00576875	0.000231	0.000509	7.625e-05	0.01027	0.0115575	0.00595675	0.0085995	2.875e-05	2.35e-05	0.00048125		Count	12	Count	12	Count	12	Count	12	Count	12	Count	12	Count	12	Count
CDTA	50	LBW.3.1	0.000984	0.0346598	0.0314278	0.0224998	0.0165037	0.0284788	0.024314	0.0107555	0.0005615	0.0105517	0.00113825	0.00022225	0	7.975e-05	0.00112925	0.00047325	0.0175753	8.225e-05	0.00011075	2.65e-05	0.002764	0.00019625	0.00021625	0.00011	0.005718	0.00824525	0.00723275	0.007642	1.3e-05	1.85e-05	0.00017125
CDTA	51	LBW.4.1	0.00266075	0.0365415	0.0313707	0.0262172	0.0247218	0.0308388	0.0323655	0.0139615	0.00012125	0.0074555	0.00409275	0.00012275	0	4.625e-05	0.000242	0.00103675	0.0147245	7e-06	0.00024675	1.05e-05	0.0081635	0.00087725	0.00097225	7.075e-05	0.008666	0.0104472	0.00812075	0.0054965	4.85e-05	2.35e-05	4.725e-05		Column1		Column2		Column3		Column4		Column5		Column6		Column7		Column8
CDTA	52	LSD.1.1	0.0003185	0.0344877	0.0289155	0.0226572	0.0182267	0.0259115	0.0189377	0.00880225	0.0003245	0.00214425	0.0005915	1.5e-06	0	0.00013575	0.00027475	0.00025	0.0151778	0.00017525	0.00014675	6.25e-06	0.00538	0.00020625	7.9e-05	4.325e-05	0.0015485	0.0042845	0.00986775	0.00666875	4.2e-05	7.65e-05	4.35e-05
CDTA	53	LSD.1.2	0.00036725	0.0403563	0.0330955	0.0292595	0.0212255	0.0295503	0.019738	0.00937	0.00032425	0.0021105	0.000862	7.5e-07	0	8.575e-05	0.00020675	0.000379	0.0142958	0.0002055	0.00051525	3e-06	0.0057225	0.0002025	0.00011875	8.7e-05	0.0012145	0.00366925	0.00985625	0.006251	2.3e-05	1.9e-05	0.000339		Mean	6.06875e-05	Mean	7.0375e-05	Mean	1e-05	Mean	6.13125e-05	Mean	0.00359475	Mean	3.125e-06	Mean	0.00213075	Mean
CDTA	54	LSD.1.3	0.0004245	0.0395075	0.032877	0.0280378	0.0210818	0.0295505	0.0188717	0.009448	0.000827	0.002279	0.00084225	7.5e-06	1.5e-06	3.95e-05	0.0002285	0.0003755	0.0145507	0.000399	0.00014775	9.25e-06	0.00546975	0.00022275	8.075e-05	3.05e-05	0.001215	0.00336425	0.00962625	0.0061275	9.55e-05	1.65e-05	0.000161		Standard Error	1.5962e-05	Standard Error	5.31752e-06	Standard Error	7.55052e-06	Standard Error	1.91565e-05	Standard Error	0.00180231	Standard Error	2.8016e-06	Standard Error	0.00099251	Standard Error
CDTA	55	LSD.2.1	0.00141575	0.0451758	0.0389813	0.0334957	0.025747	0.036839	0.0279205	0.013927	0.00026825	0.003538	0.00125875	1.05e-05	0	7.475e-05	0.00020575	0.00041725	0.0162557	8.6e-05	0.00022875	2.275e-05	0.00677575	0.0002395	6.7e-05	6.8e-05	0.0009745	0.003454	0.0105297	0.00719625	5.5e-05	1.975e-05	0.0001665		Median	6.2875e-05	Median	7.425e-05	Median	4e-06	Median	6.8125e-05	Median	0.00206887	Median	5e-07	Median	0.00201738	Median
CDTA	56	LSD.3.1	0.00097425	0.0414045	0.038311	0.0281355	0.0232905	0.0360547	0.0265765	0.0117618	0.00035875	0.005014	0.00179475	2.675e-05	1.25e-06	8.9e-05	0.00042125	0.00048475	0.022521	0.0001615	0.00071	2.775e-05	0.00611575	0.0001335	8.15e-05	1.075e-05	0.000872	0.002582	0.00969625	0.0102768	8.1e-05	1.725e-05	0.0008035		Mode	#N/A	Mode	#N/A	Mode	#N/A	Mode	#N/A	Mode	#N/A	Mode	0	Mode	#N/A	Mode
CDTA	57	LSD.4.1	0.001357	0.04477	0.0384963	0.0341415	0.026478	0.0374583	0.0292553	0.0142085	0.000386	0.00403675	0.00160225	1.7e-05	3e-06	8.3e-05	0.00014	0.0003035	0.0165297	0.000146	0.000118	3.075e-05	0.00647775	0.000261	0.00013075	2.65e-05	0.00125375	0.00355075	0.0109862	0.00665225	4.275e-05	3.25e-05	0.00032725		Standard Deviation	3.1924e-05	Standard Deviation	1.0635e-05	Standard Deviation	1.5101e-05	Standard Deviation	3.83131e-05	Standard Deviation	0.00360461	Standard Deviation	5.6032e-06	Standard Deviation	0.00198502	Standard Deviation
CDTA	58	LSW.1.1	0.00043	0.0416268	0.0395735	0.0272273	0.0208015	0.0374058	0.0227197	0.0107758	0.000887	0.00625675	0.00113675	8e-06	3e-06	0.000111	0.00044475	0.00055125	0.0245068	0.0001265	5.15e-05	1.75e-06	0.00730575	0.00029675	7.35e-05	2.275e-05	0.00183725	0.005108	0.0119465	0.01025	2.425e-05	1.25e-05	0.00023425		Sample Variance	1.01914e-09	Sample Variance	1.13104e-10	Sample Variance	2.28042e-10	Sample Variance	1.46789e-09	Sample Variance	1.29932e-05	Sample Variance	3.13958e-11	Sample Variance	3.9403e-06	Sample Variance
CDTA	59	LSW.2.1	0.0031975	0.053665	0.045644	0.038681	0.024403	0.0385282	0.0296947	0.0134605	0.0003915	0.002405	0.00099675	1.45e-05	0	7.625e-05	0.000157	0.00023825	0.012963	6.8e-05	5.05e-05	1.525e-05	0.005753	0.00023675	5.025e-05	1.425e-05	0.00197375	0.00521225	0.0093965	0.007309	4.375e-05	0	0.00011675		Kurtosis	-0.444914	Kurtosis	3.22534	Kurtosis	2.73743	Kurtosis	-0.882652	Kurtosis	3.20412	Kurtosis	3.85092	Kurtosis	-5.56765	Kurtosis
CDTA	60	LSW.3.1	0.002067	0.0462565	0.0361363	0.036507	0.0266795	0.0376773	0.0307825	0.0143462	0.00067675	0.002637	0.001297	5.25e-06	2.75e-06	4.575e-05	6.15e-05	0.00032375	0.0105813	8.5e-05	0.000915	3.3e-05	0.00711875	0.0002525	0.000228	3.4e-05	0.00142925	0.00361925	0.0102815	0.00583875	1.225e-05	3.225e-05	0.000145		Skewness	-0.347837	Skewness	-1.75892	Skewness	1.68614	Skewness	-0.76992	Skewness	1.79571	Skewness	1.95849	Skewness	0.0688155	Skewness
CDTA	61	LSW.4.1	0.00063325	0.0484612	0.048614	0.0320015	0.0272175	0.0456518	0.029643	0.0124833	0.0013135	0.00344725	0.00176125	7.25e-06	6.25e-06	7.825e-05	0.00049775	0.00039775	0.0234628	2.3e-05	0.000223	2.4e-05	0.005762	0.0001015	7.125e-05	4.975e-05	0.00094575	0.0026335	0.0105812	0.0096295	3.475e-05	7.75e-06	0.00062775		Range	7.5e-05	Range	2.35e-05	Range	3.2e-05	Range	8.6e-05	Range	0.00756475	Range	1.15e-05	Range	0.00376075	Range
CDTA	62	LSW.5.1	0.00106425	0.0575228	0.0515205	0.0421168	0.0316888	0.048658	0.033394	0.0145107	0.00039875	0.003979	0.00159725	1.1e-05	0	3.3e-05	0.0001305	0.0001995	0.017786	0.0002145	0.0001445	1.475e-05	0.0051225	0.000213	9.2e-05	3.925e-05	0.00079375	0.00295	0.011579	0.006644	2.65e-05	3.175e-05	0.00022275		Minimum	2.1e-05	Minimum	5.475e-05	Minimum	0	Minimum	1.15e-05	Minimum	0.00133825	Minimum	0	Minimum	0.00036375	Minimum
CDTA	63	LSW.6.1	0.00062075	0.0511733	0.050783	0.0379153	0.0314865	0.0435983	0.0357313	0.014523	0.00023025	0.00204825	0.00028025	0	8.5e-06	9.75e-06	0.000208	0.00010775	0.0158483	5e-05	0.000139	1.75e-06	0.00367825	4.2e-05	3.675e-05	0.0001195	0.00011975	0.00253675	0.00765725	0.004941	5.85e-05	1.325e-05	0.00019825		Maximum	9.6e-05	Maximum	7.825e-05	Maximum	3.2e-05	Maximum	9.75e-05	Maximum	0.008903	Maximum	1.15e-05	Maximum	0.0041245	Maximum
NaOH	1	CP1WD.1	6.775e-05	4.575e-05	5.925e-05	0.00310175	0.0117092	8.5e-06	0.002965	0.00226575	0.000731	0.012589	0.0022865	0.00019275	2.95e-05	0.0151875	0.0188912	0.016816	0.0198565	0.0019165	0.006559	0.000189	0.00292525	0.00065575	0.00048925	6.05e-05	0.0105968	0.00914625	0.00886475	0.0211833	3.725e-05	2.4e-05	0.00035525		Sum	0.00024275	Sum	0.0002815	Sum	4e-05	Sum	0.00024525	Sum	0.014379	Sum	1.25e-05	Sum	0.008523	Sum
NaOH	2	CP1WD.2	2.85e-05	3.35e-05	8.575e-05	0.00242225	0.008832	3.3e-05	0.00018375	0.00086225	0.00026675	0.0081585	0.00156725	0.0002195	4.95e-05	0.0108035	0.0191045	0.0154092	0.018411	0.001833	0.00551375	1.575e-05	0.002147	0.0006755	0.0005275	7.825e-05	0.0102415	0.0088835	0.008274	0.0209252	4.575e-05	3.725e-05	0.00038325		Count	4	Count	4	Count	4	Count	4	Count	4	Count	4	Count	4	Count
NaOH	3	CP1WD.3	1.475e-05	4.9e-05	6.5e-05	0.00136125	0.0102102	4e-05	0.00012325	0.00093125	0.001036	0.0103882	0.001638	0.0001735	7.175e-05	0.0148797	0.029272	0.0250008	0.0266145	0.00122025	0.0048535	1.4e-05	0.00172525	0.0005885	0.000529	3.15e-05	0.00984775	0.008524	0.00828225	0.0286675	3.7e-05	2.75e-06	0.000128
NaOH	4	CP2WD.1.1	6.5e-06	0	9.95e-05	0.0001115	0.0102873	2.55e-05	0.000126	0.0015775	0.00062025	0.00924025	0.00231875	0.000236	3e-06	0.0134587	0.0190993	0.014715	0.019112	0.00066475	0.00332975	1.275e-05	0.0031715	0.00025175	0.0004345	8.675e-05	0.0108352	0.00887975	0.00933675	0.0206573	2.275e-05	4e-06	7.425e-05		Column1		Column2		Column3		Column4		Column5		Column6		Column7		Column8
NaOH	5	CP2WD.1.2	2.725e-05	2.75e-05	3e-05	0.000299	0.0106032	1.425e-05	0.00144175	0.001799	0.00090525	0.0131318	0.00234025	0.0002445	1.6e-05	0.0137627	0.021242	0.0164327	0.0188023	0.00080725	0.003606	2.125e-05	0.0037835	0.0003025	0.00042425	1.15e-05	0.0111083	0.00876	0.0098365	0.023255	5.125e-05	5.475e-05	0.000269
NaOH	6	CP2WD.1.3	1.975e-05	4.825e-05	5.475e-05	0.000196	0.009975	2.525e-05	0.0028335	0.00261575	0.0008935	0.0118783	0.00148425	0.00021975	9.25e-06	0.018651	0.020253	0.0153845	0.0187665	0.00056325	0.00391325	6.5e-05	0.00510275	0.0002635	0.000403	1.475e-05	0.0111668	0.0087955	0.010147	0.0243095	3.25e-05	3.975e-05	8.45e-05		Mean	5.5e-05	Mean	6.17083e-05	Mean	2.45833e-06	Mean	3.50833e-05	Mean	0.000834875	Mean	8e-06	Mean	0.00175292	Mean
NaOH	7	CP2WD.2.1	0	7.275e-05	2.875e-05	0.00013975	0.0096125	1.5e-05	0.00027125	0.00198825	9.4e-05	0.008747	0.00200925	0.00022175	2.25e-06	0.0128355	0.0183223	0.0141167	0.0179163	0.0025415	0.0073765	1.85e-05	0.0027015	0.0005925	0.0005505	2.75e-06	0.0131413	0.0098815	0.008836	0.0227607	1.7e-05	5.575e-05	0.00028325		Standard Error	6.30707e-06	Standard Error	9.92417e-06	Standard Error	2.17219e-06	Standard Error	8.53563e-06	Standard Error	0.000279487	Standard Error	3.07679e-06	Standard Error	0.000536943	Standard Error
NaOH	8	CP2WD.2.2	5.025e-05	0.0001145	1.225e-05	5.975e-05	0.0104778	6.65e-05	0.0003325	0.00165475	0.00051025	0.00918675	0.0021315	0.0002105	0	0.0122335	0.0212393	0.0158677	0.0210623	0.0023135	0.00698475	5.8e-05	0.00268825	0.0005245	0.00040075	3.025e-05	0.0126882	0.0097315	0.00862625	0.026066	1.675e-05	9e-06	0.000309		Median	5.4e-05	Median	5.85e-05	Median	0	Median	3.25e-05	Median	0.000731625	Median	4.5e-06	Median	0.00155375	Median
NaOH	9	CP2WD.2.3	1.9e-05	3.125e-05	2.075e-05	0.0001285	0.009788	4.375e-05	0.0001975	0.00146625	0.0005215	0.0095985	0.00235775	0.00025325	6e-06	0.0111223	0.0209947	0.015497	0.0177722	0.00236475	0.006623	8.25e-06	0.002758	0.00053925	0.00038525	2.5e-06	0.0129795	0.00977325	0.00912875	0.0240132	3.475e-05	2.975e-05	6.25e-05		Mode	#N/A	Mode	#N/A	Mode	0	Mode	#N/A	Mode	#N/A	Mode	3e-06	Mode	#N/A	Mode
NaOH	10	CP2WD.3.1	6.575e-05	9.1e-05	4.275e-05	8.475e-05	0.00997075	3.275e-05	0.001001	0.00113025	0.0007195	0.0089045	0.00273325	0.000211	6.5e-05	0.011327	0.0187775	0.014304	0.0184122	0.0012365	0.004645	4.225e-05	0.00291675	0.0005355	0.00079	4.6e-05	0.011359	0.009391	0.0093005	0.021182	2.8e-05	3.575e-05	9.025e-05		Standard Deviation	1.54491e-05	Standard Deviation	2.43092e-05	Standard Deviation	5.32075e-06	Standard Deviation	2.09079e-05	Standard Deviation	0.000684601	Standard Deviation	7.53658e-06	Standard Deviation	0.00131524	Standard Deviation
NaOH	11	CP2WD.3.2	9.15e-05	2.075e-05	3.575e-05	2.775e-05	0.0105437	3.25e-05	0.001486	0.001768	0.0006435	0.008613	0.00251525	0.00022325	4.325e-05	0.0123173	0.020311	0.0161245	0.0180515	0.001559	0.0038055	3.975e-05	0.0028525	0.00050675	0.0005435	2.8e-05	0.011968	0.0097345	0.00945925	0.0220227	7.35e-05	3.15e-05	0.000157		Sample Variance	2.38675e-10	Sample Variance	5.90935e-10	Sample Variance	2.83104e-11	Sample Variance	4.37142e-10	Sample Variance	4.68679e-07	Sample Variance	5.68e-11	Sample Variance	1.72984e-06	Sample Variance
NaOH	12	CP2WD.3.3	8.7e-05	4.975e-05	7.15e-05	3.8e-05	0.0118203	1.225e-05	0.002784	0.001117	0.00027825	0.00968275	0.0018675	0.000177	2.525e-05	0.011769	0.0273655	0.0253007	0.0241328	0.001042	0.00431825	1.175e-05	0.0024025	0.00051375	0.00057625	8.875e-05	0.0117725	0.00861875	0.00891125	0.027876	6.175e-05	4.6e-05	0.0004025		Kurtosis	-1.60638	Kurtosis	-0.330816	Kurtosis	5.724	Kurtosis	-1.50492	Kurtosis	-2.64429	Kurtosis	2.51302	Kurtosis	-2.6206	Kurtosis
NaOH	13	CPD.1.1	7.55e-05	0.0001635	2.125e-05	0.00029475	0.010422	5.5e-05	0.001621	0.0013205	0.00030675	0.0104738	0.00092675	0.00016575	1.225e-05	0.00756625	0.0165145	0.0117885	0.0166675	0.00195175	0.00621175	0.00011125	0.0042075	0.00075125	0.00085975	5.125e-05	0.0119592	0.0111128	0.0101205	0.0190883	3.45e-05	6.8e-05	0.00041025		Skewness	-0.216552	Skewness	0.683849	Skewness	2.38293	Skewness	0.250781	Skewness	0.225737	Skewness	1.67353	Skewness	0.227721	Skewness
NaOH	14	CPD.1.2	5.975e-05	3.25e-05	7.5e-06	0.000581	0.011818	5.5e-06	0.00227475	0.002825	0.00034925	0.0100538	0.00036025	0.00014825	3.275e-05	0.0129398	0.0167983	0.0137502	0.0167995	0.000888	0.00457575	0.0001475	0.00334875	0.00053125	0.0004155	5.675e-05	0.00905425	0.0087215	0.00764325	0.0192058	7.55e-05	4.475e-05	0.0006245		Range	3.875e-05	Range	6.425e-05	Range	1.325e-05	Range	5.3e-05	Range	0.001515	Range	1.9e-05	Range	0.0029365	Range
NaOH	15	CPD.1.3	3.45e-05	2.825e-05	1.925e-05	0.00017125	0.0104405	7.05e-05	0.00123275	0.00117325	0.0006515	0.0113247	0.0004885	0.0001835	4.95e-05	0.0085065	0.0154767	0.0120795	0.0167677	0.00125975	0.0056125	0.000176	0.003335	0.0005765	0.000722	3.575e-05	0.0119728	0.0107612	0.0095245	0.0157767	9.175e-05	4.75e-06	0.0007715		Minimum	3.325e-05	Minimum	3.6e-05	Minimum	0	Minimum	9.5e-06	Minimum	0.00018225	Minimum	3e-06	Minimum	0.0005125	Minimum
NaOH	16	CPD.2.1	7.775e-05	2.2e-05	3.425e-05	8.75e-05	0.0083405	3.125e-05	0.00032975	0.000655	0.001008	0.00987125	0.00065825	0.00015175	5e-07	0.00944125	0.0159615	0.0124312	0.015051	0.00095925	0.00323025	8.7e-05	0.0007275	0.0001375	9.125e-05	8e-06	0.00461925	0.00576725	0.0039525	0.01672	6.25e-05	5.2e-05	0.0001565		Maximum	7.2e-05	Maximum	0.00010025	Maximum	1.325e-05	Maximum	6.25e-05	Maximum	0.00169725	Maximum	2.2e-05	Maximum	0.003449	Maximum
NaOH	17	CPD.2.2	3.325e-05	2.4e-05	3.525e-05	3.375e-05	0.0097785	4.025e-05	0.00054875	0.00124175	0.00056675	0.0130367	0.00248475	0.00023775	2.75e-05	0.012148	0.017683	0.013336	0.016679	0.00195725	0.00577075	0.000193	0.00177075	0.0002755	0.0002645	8.25e-06	0.0112653	0.0115562	0.008158	0.0185665	1.55e-05	2.175e-05	0.000265		Sum	0.00033	Sum	0.00037025	Sum	1.475e-05	Sum	0.0002105	Sum	0.00500925	Sum	4.8e-05	Sum	0.0105175	Sum
NaOH	18	CPD.2.3	3.3e-05	2.075e-05	6.45e-05	7.825e-05	0.0106575	2.475e-05	0.000848	0.0015585	0.00072125	0.0136448	0.00211675	0.0002135	3.05e-05	0.0130732	0.0182425	0.0142013	0.0177372	0.001512	0.00644375	0.000234	0.002334	0.000284	0.00026175	1e-06	0.0113417	0.0115675	0.00877575	0.0199113	1.15e-05	4.3e-05	0.000282		Count	6	Count	6	Count	6	Count	6	Count	6	Count	6	Count	6	Count
NaOH	19	CPD.3.1	0.0005975	6.625e-05	1.025e-05	3.225e-05	0.00962525	0	0.00014575	0.0008445	0.00075625	0.008867	0.00028325	0.0001405	4e-06	0.00787625	0.0176423	0.0130647	0.0194103	0.002477	0.00266425	6.925e-05	0.0040015	0.00036525	0.000387	1.675e-05	0.00967325	0.00832425	0.0075425	0.0190495	4.125e-05	7.15e-05	0.00040425
NaOH	20	CPD.3.2	6.15e-05	4.025e-05	5.875e-05	7.325e-05	0.0135748	2.9e-05	0.001199	0.00196225	0.001879	0.0118215	0.002412	0.00018975	3.325e-05	0.0114228	0.0163023	0.012047	0.0165747	0.00143875	0.00603775	0.000398	0.0076175	0.00069975	0.00078675	1.4e-05	0.0120472	0.0111305	0.0118755	0.0195653	2.325e-05	7.525e-05	0.00017525		Column1		Column2		Column3		Column4		Column5		Column6		Column7		Column8
NaOH	21	CPD.3.3	5.825e-05	9.85e-05	8.575e-05	8.875e-05	0.0112153	8e-05	0.00270075	0.00216775	0.00025925	0.0111153	0.00044625	0.00015125	5.15e-05	0.0156805	0.0218352	0.016424	0.0197988	0.00163825	0.006535	0.00038	0.0077295	0.0008425	0.00061825	2.05e-05	0.0112855	0.00952125	0.0129297	0.023156	6.95e-05	3.15e-05	0.00021575
NaOH	22	CPD.4.1	3e-05	6.925e-05	5.2e-05	6.875e-05	0.0105723	2.7e-05	0.00136675	0.0018075	0.0005075	0.0112442	0.000966	0.000163	8.325e-05	0.008176	0.0153045	0.0116703	0.016873	0.00193275	0.00712625	0.0002145	0.003747	0.000564	0.0004155	1.4e-05	0.0122237	0.0102935	0.0102182	0.0167793	5e-07	3.6e-05	8.5e-05		Mean	6.24167e-05	Mean	7.0125e-05	Mean	8e-06	Mean	1.72917e-05	Mean	0.000868083	Mean	7.66667e-06	Mean	0.001641	Mean
NaOH	23	CPD.4.2	5.1e-05	8.725e-05	0	0.000125	0.0115017	4.4e-05	0.0015485	0.00193325	0.00092225	0.013838	0.00160275	0.00018425	4.625e-05	0.009089	0.0186138	0.0169765	0.0185267	0.00176925	0.0039185	0.00032575	0.0038305	0.00055575	0.00082075	6.55e-05	0.011644	0.0101505	0.0103758	0.0278163	1.225e-05	1.8e-05	0.00044175		Standard Error	9.23911e-06	Standard Error	1.51735e-05	Standard Error	4.05483e-06	Standard Error	3.20508e-06	Standard Error	0.00043913	Standard Error	2.76712e-06	Standard Error	0.000660961	Standard Error
NaOH	24	CPD.4.3	3.475e-05	7.65e-05	6e-06	0.0001865	0.012268	2.475e-05	0.00298875	0.0020975	0.00063975	0.0144935	0.00187325	0.00021125	4.65e-05	0.0093285	0.016713	0.0138785	0.0175412	0.00162575	0.00653925	0.00019725	0.0040355	0.0005805	0.0005855	4.425e-05	0.011661	0.0107963	0.009748	0.0217345	5e-07	2.025e-05	0.000684		Median	5.175e-05	Median	5.5875e-05	Median	5.75e-06	Median	1.6875e-05	Median	0.000433375	Median	5.125e-06	Median	0.001482	Median
NaOH	25	CPD.5.1	7.45e-05	6.325e-05	5.4e-05	0.00013675	0.0122543	5.85e-05	0.0018365	0.0022795	0.00013875	0.015807	0.00265125	0.00027	0.00010525	0.0122318	0.019549	0.0166362	0.0192627	0.00253175	0.00740875	8.975e-05	0.00631825	0.00073325	0.000639	6.875e-05	0.0118498	0.0104452	0.0108837	0.0236755	2.225e-05	3.4e-05	0.0003455		Mode	#N/A	Mode	#N/A	Mode	0	Mode	#N/A	Mode	#N/A	Mode	#N/A	Mode	#N/A	Mode
NaOH	26	CPD.5.2	8.55e-05	8.45e-05	2.1e-05	0.00012725	0.0107205	0.000214	0.00101175	0.00136225	0.0004175	0.0118467	0.00136975	0.00025225	3.675e-05	0.00882725	0.0228415	0.0167032	0.020131	0.002587	0.006566	0.0001185	0.0040105	0.00060725	0.00048725	6.3e-05	0.0109713	0.00906975	0.00879075	0.0248237	3.35e-05	1.875e-05	0.00025925		Standard Deviation	2.26311e-05	Standard Deviation	3.71674e-05	Standard Deviation	9.93227e-06	Standard Deviation	7.85082e-06	Standard Deviation	0.00107565	Standard Deviation	6.77803e-06	Standard Deviation	0.00161902	Standard Deviation
NaOH	27	CPD.5.3	4.1e-05	4.425e-05	1.225e-05	4.65e-05	0.011798	7.775e-05	0.0008035	0.001612	0.00070425	0.0140077	0.00163075	0.000256	5.125e-05	0.009797	0.0208918	0.0178297	0.0208013	0.00231875	0.0066055	0.0001005	0.0049145	0.000572	0.000556	7.8e-05	0.011727	0.00961975	0.0100625	0.0253657	5.65e-05	4.175e-05	0.00057125		Sample Variance	5.12167e-10	Sample Variance	1.38142e-09	Sample Variance	9.865e-11	Sample Variance	6.16354e-11	Sample Variance	1.15701e-06	Sample Variance	4.59417e-11	Sample Variance	2.62122e-06	Sample Variance
NaOH	28	CPD.6.1	7.275e-05	3.325e-05	4.075e-05	0.00014775	0.0108107	6.9e-05	0.001004	0.00167375	0.0003405	0.0169623	0.00240225	0.000271	0.000123	0.012711	0.0196428	0.0197598	0.0180483	0.001463	0.0059355	0.0001105	0.0019575	0.00057825	0.00023225	3.925e-05	0.0109318	0.010109	0.00804425	0.0280383	6.05e-05	1.5e-05	0.00023125		Kurtosis	0.0764177	Kurtosis	1.32655	Kurtosis	3.23485	Kurtosis	0.377387	Kurtosis	3.23556	Kurtosis	2.66224	Kurtosis	-2.99624	Kurtosis
NaOH	29	CPD.6.2	3.2e-05	3.025e-05	1.9e-05	7.275e-05	0.0105202	1.5e-05	0.000803	0.001527	0.0011415	0.015235	0.0020585	0.000228	3.675e-05	0.0115232	0.0203998	0.016473	0.0180335	0.0014595	0.005953	8.75e-05	0.00168725	0.00047175	0.00022	2.1e-05	0.010455	0.0104775	0.0079875	0.022765	2.275e-05	0.00016075	0.00054275		Skewness	1.1886	Skewness	1.33547	Skewness	1.69838	Skewness	-0.624748	Skewness	1.80303	Skewness	1.61548	Skewness	0.0932944	Skewness
NaOH	30	CPD.6.3	8.475e-05	4.425e-05	0.00010975	0.000133	0.0108475	3.725e-05	0.0013415	0.001836	0.00046075	0.0193715	0.00142825	0.0001955	7.35e-05	0.0141395	0.020158	0.0169713	0.018427	0.00368575	0.00821325	0.00014725	0.00242675	0.000494	0.0002485	1.9e-05	0.0105612	0.010248	0.008417	0.026578	5.3e-05	0.00023975	0.000864		Range	5.8e-05	Range	0.000101	Range	2.675e-05	Range	2.125e-05	Range	0.002817	Range	1.875e-05	Range	0.00332925	Range
NaOH	31	CPW.1.1	2.75e-05	1.425e-05	1.15e-05	0.00011125	0.0103678	4.2e-05	0.00160925	0.0016765	0.0005495	0.00836725	0.001266	0.00017475	6.075e-05	0.00458275	0.0161463	0.0137328	0.0166552	0.00513325	0.0129057	0.0001255	0.004259	0.000556	0.000959	2.825e-05	0.012853	0.0124813	0.0109625	0.017825	5.75e-06	7.15e-05	0.000191		Minimum	4.225e-05	Minimum	3.475e-05	Minimum	0	Minimum	4.5e-06	Minimum	9.3e-05	Minimum	1.5e-06	Minimum	2.075e-05	Minimum
NaOH	32	CPW.2.1	1.975e-05	3.525e-05	7.5e-07	0.0002145	0.0111298	8e-05	0.002851	0.003095	0.0024605	0.0085045	0.00174675	0.00030575	2e-05	0.00941425	0.0273225	0.0233405	0.0227895	0.0102153	0.0136773	0.0001095	0.00346275	0.00058325	0.00090575	4.925e-05	0.0114815	0.00932125	0.010037	0.0298615	2.75e-05	7.175e-05	0.00028825		Maximum	0.00010025	Maximum	0.00013575	Maximum	2.675e-05	Maximum	2.575e-05	Maximum	0.00291	Maximum	2.025e-05	Maximum	0.00335	Maximum
NaOH	33	CPW.3.1	6.225e-05	7.1e-05	5e-06	0.00013575	0.0103335	5.425e-05	0.00108275	0.00228575	0.001254	0.00533175	0.00190075	0.00015275	2.975e-05	0.00647725	0.0207248	0.0164483	0.0186365	0.009173	0.0126942	0.00011225	0.00321675	0.0004675	0.0013025	2.975e-05	0.0115035	0.0103395	0.0103928	0.0230517	6e-06	2.675e-05	0.00028125		Sum	0.0003745	Sum	0.00042075	Sum	4.8e-05	Sum	0.00010375	Sum	0.0052085	Sum	4.6e-05	Sum	0.009846	Sum
NaOH	34	CPW.4.1	4.675e-05	4.55e-05	2e-05	4.25e-06	0.0100562	5.225e-05	0.00207175	0.00251525	0.0008515	0.00547625	0.001074	0.0002295	0.00013125	0.006859	0.0204845	0.015557	0.0191923	0.009218	0.013559	0.000162	0.00469025	0.000383	0.00101975	4.7e-05	0.0116663	0.0103413	0.01176	0.0234768	8.5e-06	3.9e-05	0.000333		Count	6	Count	6	Count	6	Count	6	Count	6	Count	6	Count	6	Count
NaOH	35	CPW.5.1	6.125e-05	4.15e-05	9e-06	7.625e-05	0.009697	2.525e-05	0.0044185	0.0033645	0.00070275	0.00892825	0.00213225	0.0003005	0.00012075	0.0113955	0.0215892	0.0162435	0.020385	0.0078315	0.0111473	8.725e-05	0.002986	0.00049775	0.00195775	3.575e-05	0.0113295	0.0094265	0.0104847	0.023342	4.925e-05	6.975e-05	0.00173225
NaOH	36	LBD.1.1	7.05e-05	8.25e-06	2e-05	8.35e-05	0.00893125	3e-06	0.0005185	0.00111275	0.0004625	0.0008685	0.00211125	0.000147	3.95e-05	0.00855325	0.0181133	0.0164967	0.0167508	0.0100307	0.0182585	6.25e-05	0.00572125	0.00054375	0.000784	1.325e-05	0.0097525	0.0109977	0.0099905	0.0225107	3.575e-05	6.5e-05	0.000994
NaOH	37	LBD.1.2	5.975e-05	6.225e-05	2.1e-05	4.15e-05	0.00910725	1.925e-05	0.0004365	0.000881	0.000149	0.000844	0.001691	0.00015525	2.4e-05	0.0076565	0.0194467	0.0167827	0.018122	0.00973675	0.0188	0.00013025	0.00483975	0.0004595	0.00070875	2.075e-05	0.0095725	0.010849	0.0095285	0.0254765	3.625e-05	9.9e-05	0.001161		Mean	0.00240625	Mean	0.0361241	Mean	0.0407708	Mean	0.0283455	Mean	0.0275141	Mean	0.0412628	Mean	0.0202578	Mean
NaOH	38	LBD.1.3	8.05e-05	7.525e-05	5.25e-06	1.35e-05	0.00861475	1.15e-05	0.0006445	0.0010175	0.000374	0.00097125	0.00202075	0.0001555	0.00013775	0.0079065	0.0172617	0.0153255	0.0162522	0.009483	0.0165483	6e-05	0.00540725	0.00054075	0.00078525	2.025e-05	0.00972975	0.0108162	0.0095245	0.0206275	7.5e-06	8.475e-05	0.0002285		Mean	0.00442992	Mean	0.0271385	Mean	0.0299947	Mean	0.0221846	Mean	0.021544	Mean	0.0266733	Mean	0.0202354	Mean
NaOH	39	LBD.2.1	4.4e-05	6.825e-05	1.05e-05	9.7e-05	0.005628	2.95e-05	0.00099725	0.0010445	0.0009335	0.00090325	0.00096725	0.0001445	4.175e-05	0.0075405	0.016624	0.0136787	0.015539	0.00790725	0.012452	9.7e-05	0.00454725	0.00052025	0.000789	6.575e-05	0.0083845	0.0098655	0.009003	0.0178768	2.025e-05	7.85e-05	0.00072525		Mean	0.0007522	Mean	0.0340468	Mean	0.0360774	Mean	0.0190559	Mean	0.0198415	Mean	0.0357119	Mean	0.0250321	Mean
NaOH	40	LBD.2.2	7.375e-05	7.65e-05	1.325e-05	4.575e-05	0.00514025	2.825e-05	0.00052175	0.000869	0.002333	0.00058775	0.001309	0.0001615	5.025e-05	0.007409	0.0179853	0.014959	0.0161165	0.010049	0.0137177	8.225e-05	0.00402625	0.00063975	0.00080225	2.925e-05	0.00870325	0.00984975	0.009181	0.019416	1.725e-05	5.25e-05	0.00041625		Mean	0.0127072	Mean	0.0219482	Mean	0.0297172	Mean	0.0296264	Mean	0.0309963	Mean	0.0257672	Mean	0.0395072	Mean
NaOH	41	LBD.2.3	4.475e-05	9e-05	1e-06	2.85e-05	0.0041885	4.075e-05	0.000246	0.0005105	0.00018575	0.000342	0.00072025	0.00015375	6.275e-05	0.006425	0.0169693	0.0135625	0.014913	0.00587925	0.0104467	0.0001205	0.00323175	0.000442	0.00065625	4.85e-05	0.00803325	0.009612	0.008251	0.0171605	2.775e-05	8.475e-05	0.00028575		Mean	0.00436944	Mean	0.0349074	Mean	0.0342814	Mean	0.0272952	Mean	0.0240508	Mean	0.0311359	Mean	0.0336664	Mean
NaOH	42	LBD.3.1	6.975e-05	0.00011125	0	9.925e-05	0.00897975	3.725e-05	0.00217275	0.001566	0.0007945	0.002461	0.00119075	0.00010025	5.225e-05	0.010823	0.0180137	0.0155722	0.0179105	0.0102107	0.0181937	5.975e-05	0.00652925	0.00048075	0.00075475	5.775e-05	0.00907775	0.00952125	0.0107652	0.021922	3.775e-05	9.35e-05	0.0012495		Mean	0.000809542	Mean	0.0409503	Mean	0.0351127	Mean	0.0292879	Mean	0.0226749	Mean	0.0325607	Mean	0.02355	Mean
NaOH	43	LBD.3.2	4.875e-05	0.00032075	0	8.125e-05	0.0121623	2.8e-05	0.00400875	0.0012845	0.00146475	0.00291025	0.00093275	0.00016275	2.95e-05	0.0128343	0.0201092	0.01647	0.018573	0.00934725	0.01763	9.9e-05	0.0095275	0.00061625	0.00070075	2.875e-05	0.00845175	0.0095815	0.0125828	0.0260685	7.5e-07	6.45e-05	0.00048225		Mean	0.00133546	Mean	0.0497843	Mean	0.0453785	Mean	0.0357415	Mean	0.0270461	Mean	0.0419199	Mean	0.0303275	Mean
NaOH	44	LBD.3.3	3.425e-05	6.95e-05	1.875e-05	8.875e-05	0.0146092	3.925e-05	0.0006615	0.0009565	0.0012425	0.001833	0.00082025	0.0003005	0.00012775	0.0103308	0.0264488	0.0209077	0.0256995	0.0105328	0.0178882	5.725e-05	0.00624975	0.0005715	0.00075025	7.3e-05	0.0092395	0.0100485	0.0109942	0.0248762	6.5e-06	3.2e-05	0.00073975		Mean	3.98333e-05	Mean	4.86667e-05	Mean	5.05e-05	Mean	0.000664187	Mean	0.0103192	Mean	2.91042e-05	Mean	0.00114546	Mean
NaOH	45	LBD.4.1	6.225e-05	1.95e-05	3e-06	6.275e-05	0.00788175	2.2e-05	0.0002	0.00107925	0.000843	0.0024395	0.00094475	0.0001035	0.0001105	0.0109105	0.0189348	0.0148857	0.0168072	0.008842	0.0162258	7.125e-05	0.00780125	0.0004745	0.0005985	7.25e-06	0.00899575	0.00990075	0.0125495	0.0199345	5.675e-05	8.4e-05	0.000455		Mean	8.54028e-05	Mean	5.71528e-05	Mean	3.61944e-05	Mean	0.000138056	Mean	0.0109536	Mean	5.01944e-05	Mean	0.00131137	Mean
NaOH	46	LBD.4.2	6.725e-05	6.025e-05	6e-06	8.875e-05	0.007487	4e-05	0.000523	0.000973	0.000777	0.000907	0.001698	0.00014	9.675e-05	0.008646	0.0224462	0.018304	0.0195343	0.00960225	0.0167193	9.1e-05	0.005544	0.000681	0.000498	5.225e-05	0.00916575	0.0102285	0.0114025	0.020825	1.45e-05	5.15e-05	2.2e-05		Mean	4.35e-05	Mean	4.15e-05	Mean	9.25e-06	Mean	0.0001084	Mean	0.0103168	Mean	5.075e-05	Mean	0.00240665	Mean
NaOH	47	LBD.4.3	0.00013175	6.375e-05	7e-06	0.00010875	0.0092525	9.25e-06	0.000302	0.001056	0.00067825	0.000818	0.00162625	0.0002015	3.3e-05	0.0102742	0.0267335	0.0199478	0.02371	0.007444	0.0154953	5.275e-05	0.0056665	0.0003425	0.00073675	6.825e-05	0.00831975	0.00941375	0.0106488	0.023854	6.575e-05	6.925e-05	0.00051775		Mean	6.56042e-05	Mean	8.54583e-05	Mean	8.8125e-06	Mean	6.99375e-05	Mean	0.00849854	Mean	2.56667e-05	Mean	0.000936042	Mean
NaOH	48	LBW.1.1	9.6e-05	7.3e-05	2.5e-07	9.75e-05	0.00279475	1e-06	0.00355	0.00103525	0.0005025	0.00148225	0	0.00017175	1e-05	0.010455	0.021136	0.0209145	0.0179235	0.00803675	0.0130887	3.725e-05	0.00148625	0.000443	0.00046625	7.475e-05	0.004933	0.00601675	0.008464	0.0265755	3.725e-05	7.975e-05	0.0001275		Mean	6.06875e-05	Mean	7.0375e-05	Mean	1e-05	Mean	6.13125e-05	Mean	0.00359475	Mean	3.125e-06	Mean	0.00213075	Mean
NaOH	49	LBW.2.1	7.35e-05	7.55e-05	0	5.2e-05	0.001343	0	0.00048475	0.000272	0.00014275	0.00044075	4.475e-05	0.00011675	0.00011025	0.00788725	0.017406	0.0159807	0.0179818	0.0083495	0.0129655	3.4e-05	0.00069425	0.0003035	0.000283	7.475e-05	0.00260975	0.00301875	0.005247	0.0218897	9.3e-05	8.6e-05	0.0007		Mean	5.5e-05	Mean	6.17083e-05	Mean	2.45833e-06	Mean	3.50833e-05	Mean	0.000834875	Mean	8e-06	Mean	0.00175292	Mean
NaOH	50	LBW.3.1	5.225e-05	5.475e-05	3.2e-05	1.15e-05	0.00133825	0	0.00036375	0.00070725	0.000943	0.000869	5.525e-05	0.000137	0.00016775	0.00856625	0.0182483	0.014886	0.0182397	0.0104398	0.0134813	4.1e-05	0.00138375	0.00043575	0.00043375	7.325e-05	0.00551475	0.00635975	0.009009	0.0210047	6e-06	6.05e-05	0.001021		Mean	6.24167e-05	Mean	7.0125e-05	Mean	8e-06	Mean	1.72917e-05	Mean	0.000868083	Mean	7.66667e-06	Mean	0.001641	Mean
NaOH	51	LBW.4.1	2.1e-05	7.825e-05	7.75e-06	8.425e-05	0.008903	1.15e-05	0.0041245	0.00204525	0.00065325	0.00166975	0.00366275	0.00018625	7.3e-05	0.0213125	0.025386	0.0273018	0.0240635	0.0028365	0.0164502	6.4e-05	0.00328525	0.000723	0.00095025	7.025e-05	0.00788325	0.00885	0.0115882	0.030449	4.075e-05	8.075e-05	0.00057275
NaOH	52	LSD.1.1	6.15e-05	3.6e-05	0	5.625e-05	0.001457	3e-06	0.003449	0.00117225	0.0005655	0.000798	5.05e-05	0.00013775	0.00042475	0.009349	0.021593	0.018307	0.0197827	0.00960725	0.0120833	0.00013375	0.00784625	0.00056225	0.0002005	5.525e-05	0.003078	0.0075715	0.0117298	0.0251877	3.475e-05	4.075e-05	0.00012875
NaOH	53	LSD.1.2	3.325e-05	3.95e-05	0	1.725e-05	0.00018225	3e-06	0.0005125	0.00082025	0.00038375	0.00034425	3.95e-05	0.00012275	7.05e-05	0.00507325	0.0222335	0.0186508	0.019277	0.006597	0.0122613	0.000105	0.00568125	0.0006835	0.000271	4.65e-05	0.00215175	0.006043	0.0080175	0.025343	1.15e-05	0.0001115	0.0006955
NaOH	54	LSD.1.3	4.65e-05	7.75e-05	1.325e-05	3.225e-05	0.00169725	1.1e-05	0.00283125	0.00299125	0.00131325	0.000715	1.5e-06	0.000136	7.625e-05	0.0121453	0.0235895	0.0179587	0.019329	0.009498	0.013529	7.075e-05	0.00670325	0.0006075	0.00033675	5.025e-05	0.00374825	0.00793775	0.011014	0.0255462	7.75e-06	1.475e-05	0.00065075
NaOH	55	LSD.2.1	7.2e-05	5.375e-05	1.5e-06	9.5e-06	0.000299	6e-06	0.00061725	0.00086825	0.00054675	0.000338	4.65e-05	0.00016025	2.55e-05	0.006523	0.0197938	0.0155447	0.018095	0.00932075	0.0124285	5.725e-05	0.0051745	0.000817	0.00025	7.925e-05	0.0029	0.007924	0.0114973	0.025251	2.075e-05	6.225e-05	0.00089075
NaOH	56	LSD.3.1	7.05e-05	0.00010025	0	6.25e-05	0.00116425	2.2e-05	0.00247625	0.0017715	0.0006415	0.0031635	0.0001125	0.00027375	3.1e-05	0.00865425	0.0184442	0.013263	0.0181735	0.0117728	0.0144452	5.225e-05	0.006527	0.0009845	0.00028975	6.975e-05	0.004194	0.0072475	0.0129145	0.0204995	8.725e-05	8.425e-05	0.00082825
NaOH	57	LSD.4.1	4.625e-05	6.325e-05	0	3.275e-05	0.0002095	3e-06	0.00063125	0.0009295	0.00031575	0.000569	3.875e-05	0.000128	0.00011075	0.0134945	0.0217772	0.018092	0.0180565	0.00849375	0.00959025	3.95e-05	0.0032745	0.0004395	0.00018525	4.025e-05	0.00132025	0.00443075	0.00743275	0.0229863	2.8e-05	9.1e-05	0.0003355
NaOH	58	LSW.1.1	5.375e-05	4.8e-05	5.25e-06	1.45e-05	0.001159	6e-06	0.00334675	0.0012505	0.001678	0.00099475	4.05e-05	0.0001545	0.00012675	0.0142115	0.0303682	0.0249927	0.0327207	0.0115715	0.0148065	2.425e-05	0.00822325	0.000842	0.00017575	6.175e-05	0.00367525	0.00717825	0.0136262	0.0330647	6.45e-05	3.175e-05	7.9e-05
NaOH	59	LSW.2.1	4.875e-05	3.475e-05	0	2.575e-05	0.0006315	4e-06	2.075e-05	0.00112675	0.00070925	0.0005575	0.00014275	0.0002055	3.95e-05	0.0158677	0.026771	0.0209753	0.021048	0.0108285	0.0135105	5.1e-05	0.00718825	0.00033025	0.0002335	2.275e-05	0.00305825	0.0076815	0.012712	0.0323565	3.275e-05	7.95e-05	0.00029075
NaOH	60	LSW.3.1	4.225e-05	0.00013575	0	1.6e-05	9.3e-05	1.5e-06	0.0001645	0.00051125	0.00066425	0.00022725	0.0001175	9.525e-05	2e-05	0.005602	0.023666	0.0222085	0.0213487	0.00901825	0.011373	5.7e-05	0.0031835	0.00046125	0.00028525	3.675e-05	0.002233	0.00691625	0.0094405	0.0268575	3.425e-05	9.975e-05	0.00039925
NaOH	61	LSW.4.1	0.00010025	5.15e-05	2.675e-05	2.525e-05	0.00023525	2.025e-05	0.000382	0.000795	0.00041875	0.001147	0.000148	0.00015775	1.525e-05	0.0082675	0.0176712	0.0136293	0.0183185	0.0122545	0.0144132	7.225e-05	0.00583825	0.00062875	0.00029975	8.5e-06	0.00294925	0.00624325	0.011852	0.0213378	1.35e-05	2.5e-05	0.0001115
NaOH	62	LSW.5.1	7.975e-05	6.025e-05	6.25e-06	1.775e-05	0.00291	4.25e-06	0.00335	0.0013665	0.00112925	0.00058825	0.000559	0.0001455	7.35e-05	0.008753	0.0220915	0.0218013	0.019247	0.0101142	0.0120872	3.675e-05	0.00332475	0.00050225	0.0001665	4.375e-05	0.00217525	0.006245	0.0104032	0.022585	7.05e-05	7.6e-05	0.00058475
NaOH	63	LSW.6.1	4.975e-05	9.05e-05	9.75e-06	4.5e-06	0.00017975	1e-05	0.002582	0.00088925	0.0012075	0.000642	0.00014575	0.00012325	5e-07	0.00750775	0.019117	0.0158408	0.0191083	0.0115445	0.014585	5.775e-05	0.00471825	0.0005905	0.00011725	5.2e-05	0.00228775	0.00644225	0.0098585	0.0231305	0	6.375e-05	0.0005135
Max value:			0.0575228
[truncated: 116 more columns]

## Sheet: Rawdata
	Position	Row	Sample	2F4	JIM5	JIM7	LM18	LM19	LM20	INRA-RU2	INRA-RU1	PAM1 (phage display mAb)	LM5	LM6	LM13	LM16	LM21	LM15	LM24	LM25	LM10	LM11	BS-400-2	JIM8	LM2	LM14	LM1	JIM11	JIM20	JIM13	CBM3a	Anti Mouse	Anti Rat	Anti His
1	1-1:1	1	Ink	0.049008	0.031167	0.020338	0.03346	0.04737	0.046506	0.020495	0.049738	0.026889	0.016816	0.032429	0.046288	0.023573	0.031975	0.034552	0.007935	0.046419	0.044839	0.02331	0.0621	0.046144	0.047894	0.0569	0.030565	0.046696	0.039227	0.050469	0.034771	0.039884	0.0419	0.00671
2	1-1:2	1	B	3.8e-05	0	0	6.4e-05	5e-05	1.7e-05	6.1e-05	5.8e-05	0	0	5e-06	0.000183	0.001335	0	4.3e-05	0	6.4e-05	0.00039	0.000107	0	0.000111	0.001628	0.000642	1e-06	0.003825	0.000193	0	0	5e-06	1.7e-05	0
3	1-1:3	1	B	0	0.002442	2.4e-05	0.000119	0.005533	0	0	0.000108	8.4e-05	0	3.1e-05	0	3.4e-05	0.000107	2.5e-05	6e-06	9.3e-05	6e-05	0	0	4.2e-05	0	6.5e-05	3.2e-05	0	0.000951	0	0.00061	2.1e-05	1.2e-05	0
4	1-1:4	1	B	0.001001	0.004051	0	9e-06	0.000354	4e-06	1.9e-05	0.000756	0.001693	0.003811	2.1e-05	0.003657	1.4e-05	0	1.2e-05	0	0.000264	0	0.000642	0.000781	3.1e-05	0.001014	0.003295	9e-06	0	0	8.4e-05	0.001738	0	0	0.002337
5	1-1:5	1	B	0.009511	0.004852	0	0	0	0	0	6.4e-05	0	1.1e-05	0.005957	4.9e-05	0	0.000551	0	0	0	0.000101	0.000468	0.001761	0.004515	0.000268	0	0.004563	0.00378	0.010754	0.002732	0.002377	0	0.00209	0.000161
6	1-1:6	1	B	0.000924	0	0	0.002158	0.007511	0	0.000229	0.000963	0.000142	0	0.00059	4.8e-05	0.002297	0.00244	4.3e-05	0.004676	0.000988	0.000659	0.001113	0.0006	0.000346	0.003807	0.005383	0.00138	0.006971	0.00272	0.004166	0.004757	0.003467	0.004137	0.002463
7	1-1:7	1	B	0.001227	3.8e-05	0	6.5e-05	1e-06	0.003339	5.5e-05	0.001752	0.001277	0	0.00012	0	0.005842	3.7e-05	0	0	0.000959	1.6e-05	0.000484	0.000486	0.00147	0.003539	0.000196	0.001815	0.005174	0.002599	0.00401	0.003653	0	0.003172	0.00029
8	1-1:8	1	B	0.000101	0.003796	0.002759	0.001597	0	0.004832	0.000996	0.001603	0.000242	0.0002	0.004777	0	0.00177	1.6e-05	6.9e-05	0.00379	0	0.008745	1.1e-05	9.8e-05	1.2e-05	1.7e-05	0.001365	0.000523	2.7e-05	0.001773	0.004334	0	0	0.007286	0.000452
9	1-1:9	1	B	0	0.003105	0	0	0	0	0.00099	0.001384	0.000911	8.1e-05	1.2e-05	0	0.000233	2.9e-05	0.003738	1.4e-05	0.000849	0	2.4e-05	0.000765	0.005097	8.5e-05	0.004597	0.005164	0	0	0.001517	0	1.6e-05	4.1e-05	0.006968
10	1-1:10	1	B	6.3e-05	0.007295	0.02503	0.013629	0.015749	0.028108	0.000291	0.001651	0.000169	5.4e-05	1.1e-05	5.4e-05	0.000149	5.9e-05	0	0.001836	0.001329	0.000594	0.000461	0.000978	3.1e-05	0.000512	0	0.004074	0.000232	0.000267	9.9e-05	0.004289	8e-06	0	0
11	1-1:11	1	B	8e-06	0	1.1e-05	0	5.8e-05	0	2.9e-05	1.5e-05	1.6e-05	0.000852	6.1e-05	0	0.002402	1.7e-05	0.003386	4e-05	0.000402	0.000273	0.000332	6.1e-05	3e-06	3.5e-05	6.7e-05	4.1e-05	0	0.000314	6.8e-05	0	0.00057	0	8.6e-05
12	1-1:12	1	Ink	0.051966	0.030905	0.024995	0.051265	0.049388	0.048993	0.025712	0.050538	0.007312	0.043168	0.0291	0.039474	0.023638	0.027348	0.038718	0.033767	0.050387	0.046076	0.028704	0.058593	0.05065	0.054919	0.018792	0.02771	0.049422	0.036905	0.044146	0.027543	0.000962	0.008217	0.015006
13	1-2:1	2	Ink	0.047798	0.041138	0.03404	0.028147	0.046961	0.052481	0.011311	0.049094	0.022502	0.021577	0.014502	0.035824	0.021975	0.03659	0.045112	0.009946	0.045693	0.044752	0.00812	0.048624	0.044116	0.050538	0.049455	0.020803	0.043841	0.028774	0.026696	0.027321	0.032935	0.038751	0.005064
14	1-2:2	2	B	6.8e-05	7e-05	1.2e-05	0.000113	1.2e-05	6e-06	3.1e-05	7e-06	0.000458	0	3e-06	2e-06	0.00055	2.7e-05	1.9e-05	0	0.0004	0.00012	0	9e-06	5.1e-05	1.6e-05	0	0	8.2e-05	0.000494	0.000111	0.002515	4.3e-05	7.7e-05	0.000154
15	1-2:3	2	B	0.000381	7.5e-05	5.4e-05	6.4e-05	0	6e-05	0	0	0	4.5e-05	0	3.2e-05	0	5.2e-05	0.00012	0.001184	8.7e-05	6.1e-05	0	0	0	0.003222	0.0019	0	0.000217	0.002052	3.8e-05	0.001406	0.000107	0	0.002661
16	1-2:4	2	B	0	0.001653	0	0	0	0	6.6e-05	0	0	2.1e-05	1.9e-05	0	0	5.2e-05	7e-05	0	4.5e-05	6e-06	0.002374	4.1e-05	0	0	0.003623	0	0.000339	0	0	0.001109	0	0	0.000348
17	1-2:5	2	B	0.004947	0.001716	0	0	0	0	0.00026	0.000126	0.000726	0.000225	0.007888	5.4e-05	5e-06	0	3.1e-05	0	0.001493	0	2.6e-05	6e-06	0	0.002835	0.003296	3e-06	0.005309	0	0.001424	0	0.007121	0.003979	0
18	1-2:6	2	B	2.9e-05	0.004256	0	0	0	0	4e-05	0.000385	9.7e-05	4e-06	0.003679	5.7e-05	8.6e-05	3.9e-05	0.002141	0	0.001965	4.5e-05	0	0	0	0	0.001182	0.001636	0	0.003093	0	0.002532	0.002041	0.002398	0.00016
19	1-2:7	2	B	0	0	0.000134	1.5e-05	0	1.1e-05	3e-05	0.00232	0.000276	0	5e-06	0.007684	0.001163	5.7e-05	0	0.002867	1.1e-05	0.000477	0.001612	1.7e-05	0	0.000874	2.9e-05	7e-06	0	0.005884	0.00163	0.004804	0	0	0
20	1-2:8	2	B	3.5e-05	0.001495	5.7e-05	0.002464	9.7e-05	5.6e-05	7.7e-05	0.001686	0	1e-06	3.4e-05	7e-05	0	0.000105	0	0	3.6e-05	0.000752	4.7e-05	2.8e-05	0	0.002899	0	0.000534	0.004149	0.003696	8.9e-05	0.002575	0.001038	0	0.000135
21	1-2:9	2	B	2.8e-05	0	0	7.5e-05	0	0	0	2.1e-05	4e-05	6.9e-05	0.002263	5e-06	0	7.1e-05	1e-05	0.000178	5.2e-05	0	0.000121	7e-06	0.000124	0.000125	4e-06	7.7e-05	0.002508	0.001954	4e-06	0.004379	0.000437	0.000931	0.000109
22	1-2:10	2	B	2e-05	8e-05	1.5e-05	3e-05	0	1.6e-05	6.1e-05	5.8e-05	9.6e-05	5.1e-05	0	0	3e-05	9.1e-05	0.001385	1.8e-05	0.00221	0.000106	0	6e-05	0	0	6.3e-05	3.8e-05	0.002195	0.005762	2.8e-05	0.005972	0	4.2e-05	0
23	1-2:11	2	B	0	0	0.000354	4e-06	0	1.1e-05	0	0.000192	0	0.000101	1e-06	1e-05	0.005536	0	0.001084	9e-06	0.000285	4.8e-05	0	3.4e-05	0.000699	5e-06	0.000173	0	0	0.000373	0	0	0.004441	0	0.001806
24	1-2:12	2	Ink	0.051217	0.0511	0.051066	0.050539	0.050981	0.049255	0.025867	0.049851	0.003932	0.03939	0.018871	0.03058	0.031573	0.037847	0.035229	0.045557	0.046179	0.04578	0.011382	0.049563	0.043826	0.053172	0.020541	0.024609	0.052198	0.05028	0.013549	0.029581	0.000992	0.005225	0.0137
25	1-3:1	3	Ink	0.049339	0.043247	0.039337	0.025679	0.049919	0.049882	0.021077	0.050817	0.023846	0.023308	0.025635	0.048129	0.014792	0.036112	0.045199	0.008523	0.04579	0.044679	0.016502	0.050651	0.040401	0.04281	0.050408	0.023029	0.043826	0.037367	0.037346	0.037757	0.031542	0.044905	0.009076
26	1-3:2	3	B	2e-06	0	2.3e-05	0.0207	3.6e-05	0	7.8e-05	0	2.3e-05	0	3e-05	0.000193	0	2.2e-05	0	0	0.000426	0	0.000788	0	4e-05	0	0.000131	0.000104	0	0.000217	0.000165	0	4.6e-05	9.5e-05	0.000742
27	1-3:3	3	B	0	1e-06	1e-06	2.7e-05	0	1e-06	3.1e-05	5e-06	0	0	2.9e-05	6e-05	4.4e-05	0.00011	2.7e-05	5.4e-05	0	0	0.002362	0	0	4.7e-05	0.000918	0.0001	3.5e-05	0	0	0	7e-05	0	0
28	1-3:4	3	B	7e-06	2.4e-05	0	2.5e-05	0.002024	0.034403	0	8.7e-05	0.000135	0.00038	0	0.000569	9.2e-05	0	1.5e-05	0	7e-06	0.00014	0	3e-05	0.000459	0.000206	0	2e-05	0	0.000302	0.005071	0.001271	4.4e-05	6.9e-05	0
29	1-3:5	3	B	0	8.5e-05	0	0.000543	0.002537	0	0	8.2e-05	3.9e-05	1e-06	0.002815	1e-06	2.8e-05	4.9e-05	0	1.8e-05	9e-06	0	0	0	1.6e-05	0.00108	0.000164	0	0	0.002851	0	0.00232	4.6e-05	0.000334	0.000659
30	1-3:6	3	B	0	3.8e-05	0	0	0.001922	0	5.9e-05	0	0	7.3e-05	0.000112	4.8e-05	0	2.7e-05	8e-06	0	3.6e-05	2e-05	0.001564	0.000101	0	0	0.00015	3.2e-05	0.000535	0	0	0	0.001639	0.000106	0.002073
31	1-3:7	3	B	1.3e-05	0	0	4.6e-05	0.000951	4.4e-05	4.2e-05	0.000239	0	7.5e-05	0	0	0	4.2e-05	8.7e-05	3.7e-05	0	0	0	0	2.6e-05	0	0.00019	2.6e-05	2e-06	0	0	0.004676	5.1e-05	0.00035	0
32	1-3:8	3	B	0	7e-06	6e-06	0.001909	0	3.4e-05	7.5e-05	0.000353	0.001237	0	0	0	5.1e-05	3.2e-05	1.8e-05	4.4e-05	1.5e-05	1.5e-05	0	2.3e-05	6e-06	0.000105	0.000327	1.4e-05	1.9e-05	0.000253	1e-06	0.000197	1.8e-05	0	0
33	1-3:9	3	B	0	4.3e-05	1.4e-05	0	0	0	1.5e-05	0	0.0001	0.000529	1.6e-05	3.3e-05	5.1e-05	0.000152	6e-05	0	0.000331	0	6.8e-05	2.4e-05	0	0.001081	0	0	6e-06	1.7e-05	0	0.002414	0	0.0001	0
34	1-3:10	3	B	8.3e-05	0	5.2e-05	0	0	0	3.3e-05	0	0.001007	0.00017	1.6e-05	1.6e-05	0	0.000121	0	0	0.000208	6e-06	0.000208	0	0	0.00064	0.001004	0	6e-06	0.002355	9e-06	0	1e-05	5.3e-05	0.002067
35	1-3:11	3	B	1e-05	6.8e-05	0.000126	0	0	3.5e-05	0	0	9.5e-05	0	0	3e-05	0	6.5e-05	0	3.3e-05	0	4.3e-05	0.001477	0.000158	2.6e-05	0.000205	0.000106	3.6e-05	0.000352	0.000143	0	0.002748	0	0	0.00084
36	1-3:12	3	Ink	0.051114	0.049178	0.050549	0.030363	0.048996	0.048123	0.01317	0.050204	0.002244	0.046097	0.020352	0.045938	0.028255	0.037624	0.0452	0.045166	0.045751	0.044558	0.030774	0.050039	0.04668	0.043489	0.01495	0.024975	0.048364	0.044612	0.03415	0.038364	0.000391	0.024192	0.017503
37	1-4:1	4	Ink	0.050199	0.0494	0.048018	0.046409	0.051909	0.049514	0.030767	0.051038	0.02288	0.050129	0.036901	0.048539	0.043948	0.042577	0.047107	0.040232	0.046319	0.045631	0.04237	0.050256	0.048539	0.042295	0.051798	0.027182	0.047343	0.049378	0.050986	0.038592	0.009059	0.04992	0.030629
38	1-4:2	4	Ink	0.043603	0.043611	0.047529	0.046032	0.045521	0.045334	0.033098	0.042968	0.02327	0.033389	0.034929	0.043675	0.040207	0.041556	0.042564	0.042238	0.042752	0.041707	0.043049	0.045801	0.043959	0.045315	0.046954	0.032814	0.040286	0.04526	0.04562	0.035582	0	0.044541	0.027036
39	1-4:3	4	Ink	0.04374	0.03486	0.040202	0.036613	0.051468	0.048518	0.035538	0.04475	0.025463	0.027573	0.038816	0.048656	0.044012	0.044451	0.04582	0.046957	0.037119	0.045866	0.04148	0.043935	0.042774	0.04317	0.046767	0.024664	0.042355	0.034389	0.048755	0.033776	0.000203	0.048982	0.039268
40	1-4:4	4	Ink	0.039954	0.041478	0.030822	0.033876	0.042454	0.041435	0.027773	0.038303	0.020069	0.03237	0.035938	0.039798	0.040052	0.04129	0.042319	0.042504	0.039413	0.041881	0.038373	0.041477	0.031238	0.041704	0.042726	0.029367	0.03897	0.042023	0.032198	0.026511	0	0.040757	0.031486
41	1-4:5	4	Ink	0.047711	0.047931	0.050197	0.048276	0.055977	0.046942	0.02981	0.049491	0.018571	0.049697	0.039551	0.047025	0.045365	0.047321	0.048398	0.049339	0.049299	0.047317	0.039909	0.043316	0.042654	0.045036	0.045156	0.031677	0.044723	0.047641	0.048266	0.037036	0	0.046561	0.034773
42	1-4:6	4	Ink	0.048894	0.049218	0.054767	0.053277	0.057262	0.051311	0.035292	0.050476	0.017825	0.046815	0.042876	0.048642	0.042765	0.04329	0.04505	0.045523	0.045638	0.04469	0.045025	0.046878	0.050154	0.05179	0.051845	0.037757	0.047313	0.049056	0.051787	0.041264	0	0.051787	0.024502
43	1-4:7	4	Ink	0.046808	0.048154	0.05137	0.049636	0.049507	0.045926	0.036312	0.050038	0.010592	0.042895	0.039559	0.047587	0.045719	0.04588	0.047601	0.048427	0.048461	0.047385	0.040995	0.044155	0.043083	0.044868	0.046204	0.032323	0.04591	0.047334	0.048284	0.038884	0	0.048376	0.024918
44	1-4:8	4	Ink	0.051282	0.050859	0.054967	0.053167	0.053675	0.056243	0.032683	0.051532	0.006958	0.048651	0.044279	0.050211	0.043151	0.043514	0.045283	0.045521	0.045885	0.044639	0.047402	0.050538	0.049432	0.05056	0.052731	0.038547	0.049	0.0496	0.052006	0.041952	0	0.052387	0.018638
45	1-4:9	4	Ink	0.051718	0.053057	0.054705	0.051991	0.053129	0.052477	0.041314	0.052244	0.006943	0.042672	0.040166	0.051421	0.044775	0.045009	0.047656	0.048232	0.048133	0.046849	0.049001	0.048075	0.048166	0.0496	0.051028	0.036778	0.050589	0.050382	0.05188	0.041423	0.000746	0.05187	0.038269
46	1-4:10	4	Ink	0.051747	0.050782	0.053399	0.051578	0.051675	0.050873	0.029425	0.052475	0.004212	0.04853	0.043375	0.049079	0.047403	0.048725	0.049877	0.050211	0.05006	0.049168	0.044127	0.045228	0.044703	0.046218	0.047774	0.03409	0.048436	0.049624	0.050506	0.038625	0	0.038828	0.021091
47	1-4:11	4	Ink	0.05536	0.056446	0.05748	0.056646	0.055586	0.054019	0.037045	0.054604	0.00292	0.052834	0.024468	0.051381	0.045576	0.046196	0.047685	0.048994	0.048665	0.047272	0.049175	0.052411	0.049788	0.051004	0.052445	0.037966	0.054842	0.054841	0.054472	0.042067	0.000433	0.042323	0.023407
48	1-4:12	4	Ink	0.049198	0.049368	0.05259	0.051336	0.051582	0.050489	0.021671	0.050408	0.000304	0.040767	0.038459	0.048056	0.043315	0.044368	0.044374	0.045673	0.045938	0.044737	0.05198	0.050637	0.048403	0.049658	0.02607	0.0378	0.048045	0.049728	0.050051	0.037072	0.000359	0.031085	0.002332
49	1-5:1	5	1c1	0.007662	0.095825	0.025952	0.070967	0.068645	0.082795	0.078253	0.038378	0.000161	0.000208	0.013727	0.004623	4.4e-05	0	2.8e-05	3.2e-05	0.031113	0.000111	0	2.4e-05	0.004947	0.001232	0.000349	7.2e-05	0.031044	0.035766	0.019074	0.013492	1.8e-05	5.4e-05	0.000452
50	1-5:2	5	2c2	0	0.079233	0.046347	0.053557	0.060919	0.052619	0.073554	0.019074	0	0.000132	0.004844	1.5e-05	1.4e-05	0.000144	6.1e-05	4.7e-05	0.015042	0	0.00026	0	0.001136	0.001451	0	0	0.019997	0.025773	0	0.007949	0	2.7e-05	3e-05
51	1-5:3	5	3c1	0	0.074147	0.038823	0.046677	0.047479	0.059328	0.054233	0.02341	0.001911	1.6e-05	0	1e-05	0	2.2e-05	6e-06	0	0.028619	5.5e-05	0.000608	3.5e-05	1.2e-05	0	0	0	0.017479	0.034761	2.6e-05	0.01035	6.4e-05	0	0.000335
52	1-5:4	5	4c1	0.016054	0.072492	0.080333	0.065526	0.0464	0.060971	0.073661	0.037487	0.000866	0.005151	0.012354	0.008036	0	0	0.000579	0.000151	0.019491	2.4e-05	7.8e-05	2.4e-05	0.007361	0.002968	0.000924	0.000169	0.038226	0.040739	0.023648	0.016839	0.000138	3.7e-05	0.001318
53	1-5:5	5	5c1	0.008602	0.091029	0.081161	0.070551	0.057405	0.066094	0.082134	0.046291	0	0.008667	0.020953	0.014299	4.1e-05	4.4e-05	0.000696	0.000252	0.036908	0.00012	0	4.4e-05	0.008201	0.003182	0.004448	0.000733	0.039728	0.041301	0.02397	0.019848	5.5e-05	2.3e-05	0.00084
54	1-5:6	5	6c1	0.002246	0.050525	0.043096	0.026002	0.034064	0.06955	0.057726	0.017922	0.00048	9e-06	0	2.3e-05	6e-05	7.2e-05	0	0	0.033846	0	0.001267	0.000308	2.9e-05	2e-06	7.6e-05	4.1e-05	0.028359	0.022048	0	0.017132	5.5e-05	0	0.000431
55	1-5:7	5	7c1	0.005666	0.050798	0.058759	0.052984	0.052251	0.069936	0.040403	0.017109	0.000622	0.002018	0.012506	0.005939	0	0.000176	0.000496	7.7e-05	0.030423	0	0.000122	1e-06	0.004581	0.003005	0.002111	0.000334	0.026298	0.026295	0.011595	0.011133	0	0.000103	0.000129
56	1-5:8	5	8c1	0.008738	0.084828	0.074902	0.066149	0.055481	0.080868	0.061681	0.034313	0.000879	0.003064	0.013872	0.00462	6e-06	6.5e-05	0.000378	5.7e-05	0.026299	2.7e-05	6.6e-05	2.6e-05	0.007012	0.003977	0.003225	0.00056	0.030422	0.039721	0.019876	0.015423	2e-06	0	0.000344
57	1-5:9	5	9c1	0.01319	0.078109	0.083726	0.064469	0.056105	0.084308	0.07653	0.039925	0.000918	0.011553	0.016433	0.010855	1.1e-05	8.9e-05	0.001346	0.000249	0.037469	0	0.000547	0.000136	0.006855	0.003628	0.002773	0.000429	0.043142	0.042331	0.02074	0.013472	0	1e-06	0
58	1-5:10	5	10c1	0.002	0.056032	0.067011	0.039736	0.049953	0.06578	0.053125	0.028512	0.000137	0.000289	0.000585	0.000407	0	0.000112	8.3e-05	0	0.03543	5e-05	0.001163	4e-06	0.000119	0.000136	0.000579	5.3e-05	0.034034	0.039284	0.000168	0.014567	0	3e-06	0.000357
59	1-5:11	5	11c1	0.001134	0.055529	0.042186	0.036368	0.035268	0.044383	0.079688	0.038348	0	9e-06	0.000211	2.7e-05	2.8e-05	8e-06	7.3e-05	0	0.041578	4.8e-05	0.000142	2.1e-05	0.000128	0.000121	0.00012	7e-05	0.040641	0.040088	0.000309	0.017053	0	0	0.000251
60	1-5:12	5	12c1	0.010543	0.097151	0.089156	0.064904	0.065189	0.085295	0.07774	0.04011	0.000107	0.006109	0.015726	0.009442	7.8e-05	2.6e-05	0.000834	0.000153	0.043115	3.7e-05	0	1.2e-05	0.005934	0.003313	0.001359	7.1e-05	0.040901	0.042187	0.021885	0.016167	0	0	0
61	1-6:1	6	1c2	0.003735	0.062185	0.057877	0.040963	0.049924	0.062856	0.015438	0.014984	0.001036	0.000414	0.001283	0.00052	6e-06	2.7e-05	0.000103	6e-06	0.005351	0.008378	0.000186	4.1e-05	0.000461	0.000432	0.000418	0.000194	0.003301	0.003226	0.002624	0.00397	1.1e-05	0	0.000159
62	1-6:2	6	2c3	0.002549	0.043523	0.052641	0.033851	0.037976	0.049093	0.007854	0.006205	0.000483	0.000167	0.000177	0.000243	7.6e-05	5.8e-05	3e-05	4e-06	0.002411	0	0.000201	8.6e-05	0.00015	8.9e-05	0.000175	0.000157	0.001399	0.001099	0.000543	0.001365	2e-05	3.2e-05	0.000392
63	1-6:3	6	3c2	0.002278	0.039883	0.049242	0.033351	0.037318	0.048416	0.00813	0.005652	0.000535	4.3e-05	0.00013	0.000232	0	7.2e-05	0	0.000267	0.002868	8.8e-05	0	6.7e-05	0.000123	0.0001	0.000154	0.000137	0.001801	0.001373	0.000369	0.000651	0.00012	3e-06	0.000515
64	1-6:4	6	4c2	0.004021	0.044023	0.046653	0.039292	0.023631	0.044866	0.018764	0.014611	0.001656	0.000443	0	0.00033	4.3e-05	4.6e-05	5.9e-05	4.6e-05	9.6e-05	0.000128	0.000129	0	0.00045	0.000146	8.5e-05	5.7e-05	0.003502	0.002356	0.000986	0.00426	5e-05	4.3e-05	0
65	1-6:5	6	5c2	0.003704	0.055084	0.051603	0.041986	0.048009	0.055968	0.027753	0.017339	0	0.000307	0.000716	0.000898	0.000104	3e-06	8.2e-05	0	0.004797	0.000686	0.000425	0.000118	0.000501	2.2e-05	0.000213	9.8e-05	0.003903	0.004262	0.001491	0.003649	5.5e-05	1.1e-05	0
66	1-6:6	6	6c2	0.002851	0.038969	0.050281	0.035186	0.036896	0.046663	0.019542	0.009469	0.000553	0.000174	0.0003	0.000576	5.3e-05	4.7e-05	2.6e-05	0.000159	0.008296	3.6e-05	0.000192	0	0.000116	0	0.000285	9.1e-05	0.001744	0.001561	0.000306	0.005088	7.3e-05	1.2e-05	0
67	1-6:7	6	7c2	0.002388	0.040807	0.048724	0.032153	0.034502	0.046666	0.012253	0.005543	0.00035	0.000279	9.7e-05	0.000535	0	0.000331	3.8e-05	3e-05	0.002823	1.3e-05	0.000164	6.9e-05	0.00015	0	0.000214	0.000156	0.008715	0.00276	0.000489	0.000245	4.9e-05	2.6e-05	0
68	1-6:8	6	8c2	0.003068	0.048373	0.052184	0.036126	0.040995	0.051883	0.016999	0.009244	0	0.000421	0.000247	0.000503	4.9e-05	1.1e-05	8.6e-05	0.000139	0.004206	0.000102	0	0	0.000196	0.000226	4.8e-05	8.1e-05	0.005714	0.003813	0.000953	0.001609	1e-05	0	0.000229
69	1-6:9	6	9c2	0.002473	0.036721	0.04336	0.028202	0.033118	0.043289	0.004954	0.005109	0.000197	0.000112	9.6e-05	0.000267	0	0.000112	7e-06	0.000134	0.002221	2.5e-05	1.6e-05	0	0.000149	4.8e-05	7e-06	7e-05	0.002324	0.00159	0.000291	0.000264	0	2.9e-05	0.001185
70	1-6:10	6	10c2	0.001263	0.036365	0.045041	0.027307	0.032855	0.044266	0.007256	0.005049	0.000782	2e-05	7.8e-05	0.000154	0	0.000109	3.6e-05	2.2e-05	0.00259	0	3.8e-05	2e-06	3.4e-05	0	0	0.000114	0.00132	0.00156	0.000292	0	0	4.3e-05	0.000411
71	1-6:11	6	11c2	0.002575	0.040492	0.048891	0.03144	0.035428	0.047186	0.011275	0.0069	0	0.000197	6.9e-05	0.000282	0.000117	0	0	5.6e-05	0.003179	8.1e-05	0.000113	0	4e-05	0.000199	0	3.8e-05	0.002569	0.002131	0.00045	0.001405	6.2e-05	0.000106	0.000313
72	1-6:12	6	12c2	0.001845	0.034205	0.042435	0.027152	0.031511	0.041358	0.005833	0.004501	0.001141	8.1e-05	0.000152	0.000256	0.000143	0.000154	0.000349	5e-06	0.002302	0	0.000136	0	7.7e-05	0.000326	4.2e-05	0.000112	0.001875	0.001611	0.000352	0.000173	0	2.2e-05	0
73	1-7:1	7	1c3	0.000781	0.027682	0.03631	0.019897	0.022963	0.037245	0.000832	0.001135	0	7e-06	0.000146	3.4e-05	3e-05	0	3.5e-05	4.7e-05	0.000545	3.1e-05	0.000168	0.000153	1.1e-05	0	1.9e-05	4.2e-05	2.4e-05	0.000135	0.000112	0.000276	8e-05	1e-06	0.001414
74	1-7:2	7	2c4	0.000192	0.01761	0.030299	0.014861	0.012227	0.027895	7.8e-05	0.000731	0.000441	8.3e-05	0	7.1e-05	4e-05	2.6e-05	3.7e-05	9.2e-05	0.000508	0	0.000506	0	4e-05	1.9e-05	4.8e-05	5.1e-05	0.000227	7.7e-05	4.5e-05	0	0	0	0
75	1-7:3	7	3c3	0.000113	0.010852	0.023228	0.010266	0.007693	0.019838	9e-06	0.000482	0.000541	4.9e-05	0	2.4e-05	7.3e-05	3.5e-05	1.8e-05	0.000249	0.000126	1.7e-05	4.4e-05	0	1e-05	0	0	3e-06	9.5e-05	6e-06	0.0001	0	0	4.9e-05	0
76	1-7:4	7	4c3	7.4e-05	0.012045	0.026948	0.011748	0.01135	0.02345	7e-05	0.000887	0	6.2e-05	2.1e-05	3.5e-05	7.5e-05	0.0001	1.8e-05	0	0.000282	1.7e-05	4.4e-05	0	1e-06	1.2e-05	8.1e-05	4.8e-05	2.4e-05	3e-06	4.9e-05	0	7.3e-05	4.1e-05	0.000154
77	1-7:5	7	5c3	0.000233	0.012978	0.024708	0.012656	0.01193	0.02517	0.000782	0.000577	5e-05	0	0	3.6e-05	0	0.000103	0	9.4e-05	0.000128	5.3e-05	0.000955	0	0	7e-06	0	2.9e-05	9.4e-05	0	8.4e-05	0	7.7e-05	4.3e-05	0.000117
78	1-7:6	7	6c3	0.000578	0.015705	0.030735	0.015673	0.014914	0.028969	0.000645	0.001033	0	2.1e-05	6.9e-05	4.9e-05	0	4.2e-05	0.000112	1e-06	0.000377	1.1e-05	0.00026	0	0	1.8e-05	0.000117	7.5e-05	5e-05	5.6e-05	0.000239	0	0	0	0.000574
79	1-7:7	7	7c3	0.000659	0.016803	0.02972	0.014788	0.013081	0.028011	0.000968	0.000602	0.001649	7.5e-05	0	0.000109	6.4e-05	3.9e-05	4.1e-05	0.000103	0.0003	4.2e-05	0	4.9e-05	0	0	7.3e-05	5.2e-05	6.4e-05	2e-06	0.000197	0	0.000517	9.1e-05	0.000273
80	1-7:8	7	8c3	0.000435	0.016862	0.030447	0.015222	0.014487	0.028606	0.000665	0.000652	0	9.1e-05	0	0.00011	0	0.000216	0	0	0.00043	0.000374	0.000103	0.000113	9.6e-05	0	2.5e-05	2.4e-05	0.000113	3.5e-05	8e-05	7.3e-05	0	2.3e-05	0.000488
81	1-7:9	7	9c3	0.000163	0.011462	0.025704	0.011853	0.009936	0.023006	0.000348	0.000778	0	9.2e-05	0	3.8e-05	2.4e-05	5.6e-05	8.5e-05	0.000105	9.3e-05	0	0.00015	2.3e-05	1e-06	0	5e-06	4.9e-05	0.000227	3.6e-05	3.7e-05	0	0	0	0.000667
82	1-7:10	7	10c3	0.000128	0.00979	0.024722	0.009515	0.006709	0.021256	0.000289	0.000652	0.000126	3.9e-05	1.2e-05	5.2e-05	6.2e-05	4.6e-05	4.2e-05	2.6e-05	0.000315	4e-06	0.000311	0	6e-05	2.7e-05	4e-06	0	0.00011	3.2e-05	0.000129	0	1e-06	6.8e-05	0.00068
83	1-7:11	7	11c3	0.000204	0.004815	0.016614	0.005319	0.002457	0.012547	4.2e-05	0.000383	0.000385	1.9e-05	1e-05	7e-06	0	6e-05	0.0001	7.8e-05	0.000391	1.8e-05	0	8.4e-05	0.000477	0	1.2e-05	2.1e-05	0.000136	1.5e-05	0	0.000754	6.4e-05	0	0.001627
84	1-7:12	7	12c3	0.000325	0.01733	0.033721	0.016701	0.016373	0.0322	0.000305	0.001012	0	1e-05	8e-05	6.3e-05	8.6e-05	0	8e-06	0	0.000278	4.6e-05	0.000275	5.7e-05	5.5e-05	0	0	0	0.000179	4e-06	2.1e-05	0.000599	0	0	0.000669
85	1-8:1	8	1c4	0.000535	0.02468	0.032048	0.017735	0.017042	0.033893	0.000944	0.000974	0	3.5e-05	0	3.2e-05	0	8e-06	2e-05	3.1e-05	0.000555	1.5e-05	0.000109	4e-06	1.2e-05	0	3e-06	3e-06	0.00024	5.4e-05	0.000136	0	6.5e-05	2.7e-05	0.000483
86	1-8:2	8	2c5	0.000212	0.010074	0.020675	0.009003	0.00509	0.016967	0.000184	8.5e-05	0.002103	6.5e-05	3.6e-05	8.2e-05	0	0.000211	4.6e-05	3.8e-05	5.3e-05	3.9e-05	0.000387	4e-06	0	0	2e-06	9.7e-05	0	0.000179	1.6e-05	0	3.2e-05	0	0.00081
87	1-8:3	8	3c4	3.7e-05	0.010114	0.021457	0.007766	0.006249	0.017767	6.4e-05	0.0003	0	5.4e-05	6.3e-05	1.6e-05	2.7e-05	0.000157	4.8e-05	0	0.000109	2.2e-05	0.000239	5.4e-05	1e-06	0	1.7e-05	0	0.000113	1e-05	2.1e-05	0	2.4e-05	0	0.000879
88	1-8:4	8	4c4	0.000386	0.017326	0.031958	0.015626	0.014645	0.028555	0.000599	0.001395	0.001339	6.1e-05	6.2e-05	2.6e-05	6.6e-05	5.4e-05	3.4e-05	0	0.000403	0	0	5.7e-05	0	1e-05	0	3e-05	3e-05	9.6e-05	0.000218	0	1.4e-05	0	0.000266
89	1-8:5	8	5c4	0.000382	0.015657	0.029261	0.014188	0.010666	0.027384	0.000344	0.000937	0.000294	0	2e-05	3.9e-05	4.1e-05	0.000189	2e-05	1.3e-05	0.000341	6e-06	0.000784	6e-05	0	1.6e-05	0	2.7e-05	0	4.1e-05	0.000131	0	0	0	0
90	1-8:6	8	6c4	0.000996	0.018221	0.032366	0.016675	0.015253	0.030122	0.000327	0.000996	0.001722	2.9e-05	7.2e-05	5.8e-05	8.3e-05	3.7e-05	1.1e-05	4.4e-05	0.000283	0	0	7.7e-05	0	2.7e-05	0.000299	0.000124	1.5e-05	7e-06	0.000128	0.000212	0.000181	0	0.000321
91	1-8:7	8	7c4	0.000133	0.015259	0.027581	0.012795	0.010159	0.024457	0	0.000506	0.000313	0	6.3e-05	2e-06	2.5e-05	7.4e-05	2e-05	0	0.0004	2.4e-05	0.000932	0	0.000102	1.5e-05	0	3e-06	1.4e-05	1.9e-05	5.2e-05	0	5.8e-05	0	0
92	1-8:8	8	8c4	0.00025	0.014765	0.026889	0.013379	0.01007	0.024224	0	0.000554	0	0.000101	6.9e-05	5.2e-05	0	3.6e-05	0.000141	7.1e-05	0.000466	0	0.000258	0.000176	0	0	0	5.1e-05	9.7e-05	0	7.9e-05	0	8.8e-05	0	0.000344
93	1-8:9	8	9c4	1.3e-05	0.006985	0.016231	0.006592	0.003319	0.012158	3.1e-05	0.000594	0.00031	7.5e-05	1e-06	3.2e-05	0	0	1.9e-05	0.001168	0	0	0	2.8e-05	0	0	0	0	7.8e-05	0	5e-05	0	4e-05	0	0.000792
94	1-8:10	8	10c4	3.6e-05	0.005154	0.020161	0.006847	0.003465	0.014766	0	0.000454	0.00077	0	1e-06	0	0	0.000222	8e-06	0	0.001188	0	7.2e-05	1.3e-05	2e-05	0	0.0001	6.7e-05	1.3e-05	0	3e-05	0	0	2.5e-05	0.00016
95	1-8:11	8	11c4	2e-05	0.006544	0.020041	0.006652	0.003043	0.015746	0	8.9e-05	0.000129	3.4e-05	1.7e-05	0	0	0	3.4e-05	4.1e-05	0.000251	3.4e-05	0.000247	0	0	3.6e-05	0	0	1.6e-05	0	0.000168	0	0.000138	7.8e-05	0.000235
96	1-8:12	8	12c4	3e-05	0.008914	0.024792	0.009929	0.006235	0.021943	7.1e-05	0.000402	0.000629	2.3e-05	0	5.1e-05	1.2e-05	9.8e-05	1.6e-05	3e-05	0.000161	7.2e-05	0.000224	0	6e-06	1.3e-05	0	3.9e-05	1.7e-05	4.5e-05	6e-06	2.3e-05	0	2e-06	0.000192
97	1-9:1	9	13c1	0.000793	0.060873	0.060611	0.042201	0.045875	0.062876	0.054163	0.030015	0	0.00586	0.01066	0.001153	1e-06	6.6e-05	9.7e-05	7.9e-05	0.020148	0	6.5e-05	7.2e-05	0.013493	0.002857	0.008496	0.00053	0.039127	0.040372	0.034779	0.008144	7e-06	2e-06	0.000848
98	1-9:2	9	14c1	0.003056	0.070243	0.065166	0.050887	0.05202	0.063462	0.070568	0.034371	0.001078	0.006446	0.014206	0.001917	0	4.8e-05	8.1e-05	8e-05	0.017527	0	0	5.6e-05	0.012475	0.003804	0.008073	0.00077	0.041891	0.042164	0.031169	0.009209	9e-06	0	5e-06
99	1-9:3	9	15c1	0.001478	0.068889	0.063772	0.046232	0.048641	0.0619	0.061896	0.03075	0	0.005445	0.009013	0.001458	0	7.7e-05	0.0001	0.000919	0.01639	0.0001	0.000854	0	0.01169	0.003652	0.007074	0.000616	0.038673	0.041089	0.029073	0.007625	0.000102	0	0.000202
100	1-9:4	9	16c1	0.038919	0.037143	0.049221	0.053308	0.059219	0.039071	0.059418	0.038932	0.00053	0.009306	0.03245	0.017977	3e-05	4.2e-05	0.000181	0.000108	0.034074	4.1e-05	0.000211	3.4e-05	0.01085	0.005268	0.006757	0.001335	0.039757	0.042131	0.029966	0.013537	0	1.1e-05	0
101	1-9:5	9	17c1	0.036444	0.042559	0.050302	0.059645	0.062651	0.029944	0.069215	0.046913	0	0.015979	0.03527	0.020409	3.9e-05	0.00024	0.000135	1.4e-05	0.036446	5.7e-05	0	9e-06	0.013629	0.006625	0.008783	0.001755	0.050764	0.056735	0.037543	0.011128	0	2.5e-05	0.001042
102	1-9:6	9	18c1	0.036313	0.046467	0.054984	0.063066	0.067559	0.035981	0.073966	0.049473	0.000972	0.015172	0.032804	0.022576	0	0.000132	0.000204	0.000113	0.038171	0.000145	4.3e-05	1e-06	0.014518	0.007765	0.009555	0.002251	0.0517	0.057616	0.038568	0.010411	1.2e-05	1e-06	0
103	1-9:7	9	19c1	0.011871	0.092584	0.076673	0.064761	0.062172	0.079077	0.069473	0.043183	0.001204	0.005016	0.013312	0.004607	1.4e-05	4e-05	0.000109	0.000224	0.025775	2.1e-05	0.000668	0	0.011188	0.004374	0.005297	0.000415	0.03196	0.035751	0.023946	0.015838	0	9e-05	0
104	1-9:8	9	20c1	0.006898	0.086476	0.061727	0.052836	0.052172	0.065307	0.063704	0.031974	0.001167	0.002854	0.00316	0.0013	3.1e-05	8.5e-05	0.000196	0.000173	0.020348	0.000119	3.5e-05	6e-06	0.005464	0.002218	0.00289	0.000186	0.022458	0.027722	0.013907	0.00933	0.000131	3.8e-05	0.000218
105	1-9:9	9	21c1	0.007971	0.094223	0.079851	0.066874	0.061557	0.080666	0.072474	0.035954	0.001226	0.003231	0.010514	0.003016	0	7.9e-05	0.000135	0.000325	0.020162	2e-06	0	3e-05	0.010133	0.003466	0.004855	0.000177	0.028143	0.03131	0.024362	0.009478	0	4e-06	0
106	1-9:10	9	22c1	0.008185	0.096552	0.084499	0.059489	0.056127	0.082043	0.089111	0.040674	0.000936	0.011337	0.012921	0.004386	8e-06	0.00016	0.000737	0.00047	0.042175	0.000173	0.000224	4.4e-05	0.008442	0.004419	0.004667	0.000184	0.039516	0.046115	0.022866	0.023603	8.4e-05	4.8e-05	0.00014
107	1-9:11	9	23c1	0.007221	0.095856	0.08294	0.059664	0.053898	0.078371	0.079372	0.039151	0.001465	0.009018	0.009704	0.003366	0.000137	0	0.000747	0.000265	0.039398	0.000155	0.000344	1.8e-05	0.00725	0.0037	0.003035	0.000241	0.038408	0.043457	0.020692	0.021619	2.8e-05	2.6e-05	0.001837
108	1-9:12	9	24c1	0.008599	0.100715	0.086455	0.060639	0.058709	0.083614	0.092904	0.0422	0	0.012208	0.012231	0.005328	9e-06	4.6e-05	0.001139	0.00051	0.045732	8.3e-05	6.4e-05	5.7e-05	0.010749	0.004729	0.002011	0.000334	0.042822	0.049705	0.027399	0.025899	0	7.5e-05	0
109	1-10:1	10	13c2	7.9e-05	0.017762	0.03274	0.016417	0.023539	0.035169	0.00346	0.003212	0	2.7e-05	0.000184	3.7e-05	5.4e-05	0.000119	3e-05	4.1e-05	0.001174	3.2e-05	8.1e-05	6.5e-05	0.000139	2.7e-05	0	0.000163	0.00447	0.00301	0.001292	0.000393	0	0	0.000863
110	1-10:2	10	14c2	2.9e-05	0.008734	0.029796	0.012573	0.010894	0.02584	0.001168	0.001141	0.000856	0.000146	8.1e-05	0.000395	0	3.2e-05	0	2.1e-05	0.000462	0	0.000123	0	9.7e-05	4.3e-05	0	3e-05	0.001655	0.000927	8.7e-05	0.000883	0	4e-06	0
111	1-10:3	10	15c2	0.001037	0.022264	0.037543	0.021068	0.022729	0.036666	0.004281	0.003124	0.001846	4.7e-05	2.2e-05	0	2e-05	6.7e-05	4.3e-05	0.000196	0.00123	1.5e-05	0	4.7e-05	0.000229	0.000125	8.6e-05	0.000103	0.002942	0.002546	0.000658	0	4.6e-05	0	0.001038
112	1-10:4	10	16c2	0.012518	0.008357	0.020195	0.03216	0.035902	0.002769	0.012859	0.00901	0.000293	0.000621	0.000821	0.000324	1e-06	3.7e-05	8.2e-05	0	0.003704	9.7e-05	0.000398	1.3e-05	0.000339	0.000164	0.000342	8.2e-05	0.006611	0.006069	0.002013	0	3.8e-05	0	0
113	1-10:5	10	17c2	0.013737	0.010417	0.02381	0.03337	0.031168	0.004042	0.010206	0.008139	0	0.000887	0.000855	0.000601	1e-06	0.00011	6.4e-05	4.9e-05	0.005583	0	0.000537	5.8e-05	0.000482	0.000307	0.000598	0.00017	0.003966	0.006853	0.002674	0	0	2.2e-05	0
114	1-10:6	10	18c2	0.013556	0.008358	0.02413	0.029594	0.035312	0.005891	0.009015	0.008785	0.000393	0.001083	0.000561	0.000331	0	0	0.000124	3.1e-05	0.003066	3e-06	4.3e-05	0	0.000516	9.9e-05	0.000172	3.1e-05	0.005233	0.005795	0.001903	0.000772	8.6e-05	0	0.000712
115	1-10:7	10	19c2	0.001114	0.026546	0.036096	0.022167	0.02286	0.036134	0.001099	0.001795	0.001142	6.1e-05	0.000132	4.7e-05	0	6.8e-05	3.8e-05	0	0.000616	0	0.000569	0.000109	0.0001	0	3e-06	0.000112	0.000778	0.000827	0.000151	0.000274	1.3e-05	0	0.000718
116	1-10:8	10	20c2	9.3e-05	0.022332	0.034473	0.018465	0.015993	0.033744	0.001405	0.00089	0	6.8e-05	5.4e-05	1.3e-05	0	2.1e-05	8.7e-05	6.6e-05	0.000478	1.4e-05	8.9e-05	6e-06	7.2e-05	0	0.0001	6.3e-05	0.000237	0.000763	0.000196	2e-05	0	0	0
117	1-10:9	10	21c2	0.000373	0.023949	0.035833	0.019435	0.019022	0.035141	0.001785	0.001452	0.001239	1e-06	2.7e-05	8e-05	0	0	1.7e-05	1.4e-05	0.000828	7.2e-05	0	5.2e-05	0.000246	0	0	0	0.000921	0.000842	0.000306	4.4e-05	0	2e-05	0
118	1-10:10	10	22c2	0.000986	0.040334	0.044572	0.029363	0.032703	0.043212	0.010591	0.006209	0.000642	0.000566	0.00019	9.7e-05	0	0	6.7e-05	0	0.004255	7.8e-05	7.3e-05	0.000128	0.000186	0	0.00011	0.000118	0.003099	0.004005	0.000653	7.6e-05	2.2e-05	1.4e-05	0.000214
119	1-10:11	10	23c2	0.0014	0.03889	0.043306	0.027938	0.031707	0.041762	0.009933	0.00626	0	0.000371	0.000133	0	1e-06	3.6e-05	0.000122	1.5e-05	0.004586	5.9e-05	7.8e-05	0	0.000211	0	1.8e-05	0	0.003903	0.004361	0.000979	0.000334	0.000119	2.6e-05	0
120	1-10:12	10	24c2	0.000719	0.035561	0.041351	0.025111	0.029477	0.040179	0.006325	0.004809	0.000613	0.000285	6.6e-05	0.000252	0	0	4.5e-05	2e-05	0.003667	0.000155	0.000305	5.8e-05	9.7e-05	1.5e-05	3.7e-05	4e-06	0.002855	0.002741	0.000852	0	0	5.5e-05	0.000443
121	1-11:1	11	13c3	2.6e-05	0.000995	0.006429	0.001162	0.000183	0.003663	7.4e-05	0.000128	0.00091	7.5e-05	2.9e-05	0	5e-06	0	4e-05	9.6e-05	0.000185	0	0.00059	0	0	0	0	5.5e-05	0.000252	0.000154	8.7e-05	0	1.3e-05	9e-06	0
122	1-11:2	11	14c3	5.9e-05	0.000501	0.004107	0.0005	0.000158	0.00146	2e-05	0.000167	0.000522	3e-06	1e-05	1.9e-05	1.9e-05	6.2e-05	3.9e-05	0.000103	0.00032	0.000118	0	7.4e-05	1.4e-05	0	0	0	8.6e-05	0	9.8e-05	0	0	2.2e-05	0.001185
123	1-11:3	11	15c3	0	0.000389	0.001804	0.000515	0.000104	0.001321	5.9e-05	0.000191	0.00117	5.4e-05	0	0	0	0	5e-06	5.2e-05	7.7e-05	4e-06	0.00027	1.7e-05	0	0	0	3.6e-05	0.000114	3.3e-05	0.000139	0	3e-05	0	0
124	1-11:4	11	16c3	0.000258	4.4e-05	6e-06	0.000312	8.9e-05	0	4.5e-05	0.000196	0.000845	2.4e-05	9.2e-05	1.2e-05	0	0.000128	2.7e-05	0	2.7e-05	0.000213	8.2e-05	4e-06	0	3.7e-05	0	7.8e-05	2.9e-05	0	0	0.001155	3.3e-05	0	0.000319
125	1-11:5	11	17c3	0.0002	4.2e-05	4e-05	0.001243	0.000567	7.4e-05	2.8e-05	0	0	6.3e-05	2.4e-05	0	1e-06	0.000107	2.8e-05	4.5e-05	1.6e-05	0.00015	2.8e-05	5.7e-05	8.2e-05	3e-06	0	3.1e-05	7.9e-05	3.5e-05	0	5.7e-05	3.1e-05	0	0.001282
126	1-11:6	11	18c3	0.000833	0.000489	0.003298	0.006717	0.005611	5.1e-05	0.000261	0.000401	0.001302	1.2e-05	8.6e-05	3e-05	0	0.000276	8.8e-05	1.2e-05	0.000123	0	0.000398	9.2e-05	2.3e-05	0	0	1e-06	5.6e-05	7e-06	0.000165	0	0	3.6e-05	0.000821
127	1-11:7	11	19c3	1.9e-05	0.00292	0.010427	0.003748	0.000462	0.005112	2.8e-05	0.000411	0.001237	4e-05	0	7e-06	1.2e-05	9.3e-05	5.3e-05	0	0.00018	7.6e-05	0.000273	2.6e-05	5.3e-05	5.7e-05	0	0	9.4e-05	0	2.5e-05	0.000194	7.3e-05	4.7e-05	0
128	1-11:8	11	20c3	0.000185	0.002048	0.008076	0.002572	0.000383	0.004824	6e-05	0.00043	0.000398	0	0	1.9e-05	0	7.3e-05	2e-06	0	0	2.7e-05	4.2e-05	2.2e-05	0	0	3.6e-05	6.2e-05	5.6e-05	0	4.4e-05	0	2.4e-05	1e-06	3.7e-05
129	1-11:9	11	21c3	1.8e-05	0.002244	0.010625	0.002519	0.000456	0.006869	0	0.000228	0.000449	7.3e-05	1e-05	0	0	4.3e-05	4.1e-05	1.6e-05	8e-06	2.3e-05	0.000171	4.2e-05	1e-06	3.7e-05	1.7e-05	1.9e-05	0	0	0	0	0.0001	4.3e-05	0.000827
130	1-11:10	11	22c3	0.000118	0.005843	0.016629	0.004661	0.001134	0.011359	0.000207	0.000465	0.000512	9e-06	0	0	0	0	4.2e-05	1.4e-05	0.000181	4.2e-05	0.000163	2.4e-05	3.1e-05	2.2e-05	5.5e-05	8.2e-05	1.3e-05	0	5.2e-05	0	0	0.000124	0.000291
131	1-11:11	11	23c3	2e-05	0.002123	0.006169	0.001179	0.000234	0.003901	1.9e-05	8e-05	3.3e-05	0.000113	0	1.7e-05	0	7e-06	0.000144	2.1e-05	7.4e-05	1.7e-05	0	6.7e-05	3.2e-05	0	0	0.000156	4e-05	1.2e-05	2e-06	0.000334	8.8e-05	0	0.000287
132	1-11:12	11	24c3	9.1e-05	0.007195	0.019939	0.005441	0.001774	0.015528	0.000351	0.000433	0.000507	0	3.1e-05	1e-06	0	7.7e-05	3.5e-05	1.3e-05	0	0	0.000102	0	1e-06	0	9e-06	6.8e-05	5.7e-05	0	0.000157	0	0	0	0
133	1-12:1	12	13c4	4.8e-05	0.000409	0.003656	0.000213	6.3e-05	0.001167	0.000103	0.000217	0.000455	2.8e-05	4e-06	7e-06	7e-06	4e-06	2.2e-05	6e-06	0.00027	2.1e-05	0	5.4e-05	0.000203	0	0	0.000169	0.000192	0	0.000122	0	3e-06	0	0
134	1-12:2	12	14c4	2.7e-05	4.6e-05	0.002005	0.0002	5.7e-05	0.000646	9e-06	1.2e-05	0	0	7e-06	1.1e-05	0	5e-06	6.1e-05	2.3e-05	0.000126	2e-06	0	9.4e-05	0	2.5e-05	3e-06	0	0	0	2.8e-05	0	2.6e-05	1.2e-05	0
135	1-12:3	12	15c4	3.5e-05	0.000329	0.00405	0.000518	8e-05	0.001669	0.000217	0.000319	0	0.000106	1e-05	2.5e-05	0	4.6e-05	3.3e-05	0.000142	7.8e-05	5.4e-05	3.5e-05	1.4e-05	1.7e-05	7.2e-05	0	8e-06	8.7e-05	0.000142	0.000119	0	0.000123	0	0.001077
136	1-12:4	12	16c4	0.000323	2.5e-05	9.3e-05	0.001508	0.000261	9e-06	3.9e-05	7.9e-05	0.000197	3.3e-05	0.000135	6e-05	0	6.5e-05	5.9e-05	1.5e-05	0	1.6e-05	0	1.8e-05	0	0	0	3e-05	0	6e-06	0.00013	0	3.9e-05	0	0
137	1-12:5	12	17c4	2.6e-05	2.5e-05	0.000237	0.00064	0.000574	1.6e-05	0.000884	0	0	3.5e-05	6.5e-05	1e-06	1.7e-05	3.1e-05	0	5.3e-05	0.00027	0.000218	0.000198	3e-06	0	0	0	0	0.000208	0	0.000121	0	0	0	0.000337
138	1-12:6	12	18c4	3.9e-05	0.000305	0.001126	0.002674	0.001843	2.1e-05	0.000147	0.00047	0.000472	7.1e-05	0	1e-06	0	0	0.000106	2.6e-05	0.000176	5.6e-05	0.000171	3.8e-05	2.5e-05	0	3.9e-05	4.5e-05	6.6e-05	0	1.4e-05	0	0	0	0.000444
139	1-12:7	12	19c4	4.6e-05	0.001468	0.004976	0.000766	0.000261	0.002739	0	0.000161	0.000392	3.5e-05	4.8e-05	0	0	6.5e-05	0	0	0.000118	0	0.000671	1.9e-05	0	3.2e-05	1.2e-05	5.2e-05	2.5e-05	4e-06	0	0	3.1e-05	0.000254	0
140	1-12:8	12	20c4	1.9e-05	0.001179	0.005481	0.000175	0.000255	0.00293	0	0	0.000884	2.8e-05	7.2e-05	0	0	0.000125	7e-06	3.3e-05	0.000202	2.9e-05	0.000402	6e-06	4e-06	0	1.8e-05	0	7e-06	0	5.8e-05	0	1.1e-05	3.1e-05	5.5e-05
141	1-12:9	12	21c4	1e-06	0.003026	0.010618	0.001417	0.000234	0.005819	0	0.000268	0.000785	2.7e-05	7e-05	0	0	4.1e-05	2.2e-05	2.3e-05	0.000137	5.7e-05	0.000561	0	5.4e-05	5.6e-05	1.2e-05	9e-06	3.7e-05	4.2e-05	2.5e-05	0	3.4e-05	0	0.000996
142	1-12:10	12	22c4	4.7e-05	0.003606	0.010562	0.002541	0.000322	0.006041	0	0.000347	0	0	0	0.000111	0	0	4.9e-05	5e-06	0.000295	0.000547	0.000117	0	5e-06	0	0.000182	7.2e-05	7e-06	9.7e-05	0	0	0	7e-05	4.2e-05
143	1-12:11	12	23c4	1.5e-05	0.001928	0.007071	0.001238	0.000143	0.003489	0	0.00022	0.000989	1.8e-05	2.8e-05	1.2e-05	0	0	1.7e-05	3.9e-05	0.000117	3.3e-05	3.5e-05	1.7e-05	0	6.9e-05	7.7e-05	5e-06	3.9e-05	0.000137	5e-06	0	2.4e-05	1.2e-05	0.001259
144	1-12:12	12	24c4	0	0.003993	0.012956	0.002849	0.000513	0.007679	0	0.000111	0.001348	0	5.4e-05	0	1e-06	7.3e-05	4.4e-05	2.7e-05	0.000316	8.7e-05	0	3.4e-05	5.7e-05	0	0	6.7e-05	9e-06	2e-05	6e-06	0	1e-06	0	0.0009
145	1-13:1	13	25c1	0.003755	0.094685	0.064546	0.052256	0.04885	0.051421	0.071095	0.029703	0	0.002184	0.004281	0.001482	0	3.8e-05	0.000954	0.00018	0.030285	0	0.000135	0	0.006074	0.001452	0.002566	0.000247	0.029924	0.036251	0.01263	0.00793	7.7e-05	3.5e-05	0.000547
146	1-13:2	13	26c1	0.004523	0.089759	0.078989	0.058094	0.052753	0.072218	0.072965	0.032375	0.000576	0.007031	0.003759	0.002885	8.7e-05	0	0.000284	6.2e-05	0.026927	5e-05	0.000566	0	0.007152	0.002183	0.00337	0.000466	0.038245	0.039399	0.018381	0.01578	1.6e-05	0	0.00023
147	1-13:3	13	27c1	0.00651	0.095009	0.0791	0.063537	0.056838	0.081372	0.08315	0.035598	0	0.006885	0.014282	0.006274	0	1.7e-05	0.000529	0.000105	0.036588	0	0	2.6e-05	0.008236	0.002566	0.004174	0.000345	0.037204	0.043137	0.023861	0.019657	3.2e-05	0	0.000377
148	1-13:4	13	28c1	0.022129	0.066843	0.060092	0.056947	0.055586	0.059031	0.074788	0.046622	0.00107	0.018154	0.025548	0.015331	0	2.7e-05	0.00033	9.5e-05	0.032137	3.7e-05	0.000456	2.6e-05	0.006261	0.004537	0.003007	0.000867	0.038675	0.046392	0.020146	0.024926	0.000104	0	0.000442
149	1-13:5	13	29c1	0.022567	0.084556	0.074198	0.073948	0.069945	0.077031	0.090168	0.050977	0.000222	0.016057	0.034012	0.021412	0	0.000215	0.000636	0.000299	0.041328	9.9e-05	0.000518	5.7e-05	0.012676	0.007852	0.005873	0.0023	0.050517	0.056591	0.031197	0.019508	3.2e-05	2e-06	0.000176
150	1-13:6	13	30c1	0.019012	0.087281	0.076281	0.071829	0.068645	0.079693	0.082545	0.048103	0.000259	0.014578	0.02562	0.017994	0	1.8e-05	0.000811	8.2e-05	0.038235	0.000125	0.000498	1.1e-05	0.011611	0.006865	0.00586	0.001609	0.04545	0.051358	0.030078	0.017755	1.2e-05	0	9.3e-05
151	1-13:7	13	31c1	0.003266	0.087129	0.060744	0.051948	0.049681	0.069027	0.073793	0.038423	0	0.029058	0.001616	0.00047	0	9.3e-05	0.000168	0.000426	0.019832	3.5e-05	0	4.7e-05	0.004712	0.000675	0.002476	0.00049	0.054688	0.067156	0.011458	0.020288	6e-06	1.8e-05	0.000818
152	1-13:8	13	32c1	0.001364	0.086161	0.074512	0.039817	0.046513	0.084135	0.0807	0.040263	0.000366	0.041385	0.022558	0.008236	0	0.000144	0.00063	0.00102	0.046618	0	0	0	0.018156	0.000538	0.007571	0.000992	0.058818	0.067866	0.028539	0.022731	3e-06	3e-05	0.000843
153	1-13:9	13	33c1	0.002079	0.094096	0.076832	0.052399	0.053618	0.078784	0.089924	0.041142	0.000782	0.038058	0.019975	0.008894	0	0.000136	0.000736	0.000574	0.044328	2.5e-05	2e-06	3.8e-05	0.018425	0.000611	0.00682	0.001194	0.05875	0.067533	0.029339	0.02114	7.8e-05	0	0.00049
154	1-13:10	13	34c1	0.003675	0.090058	0.073962	0.051816	0.055419	0.07567	0.077645	0.040709	0	0.037353	0.019031	0.007635	0	0.000209	0.000858	0.000697	0.043516	7.2e-05	0	1e-06	0.016863	0.000647	0.007823	0.000825	0.057744	0.068038	0.029623	0.019641	1.3e-05	0	0
155	1-13:11	13	35c1	0.001574	0.088743	0.080502	0.039032	0.043597	0.080683	0.080496	0.037287	0.000557	0.03199	0.020679	0.006985	2.3e-05	7.7e-05	0.000576	0.0009	0.051318	5.5e-05	0.000107	1.3e-05	0.018782	0.000945	0.008769	0.001039	0.068049	0.074876	0.032221	0.019754	2e-06	0.000165	0
156	1-13:12	13	36c1	0.046035	0.065054	0.075708	0.077535	0.083781	0.06581	0.137594	0.075689	0.000107	0.028768	0.028275	0.015809	5e-06	0.000167	0.005043	0.006753	0.063457	0.00015	0.000188	5.1e-05	0.041959	0.001038	0.002204	0.000109	0.033433	0.036881	0.057207	0.022335	1.5e-05	0	0.000627
157	1-14:1	14	25c2	0.000948	0.030141	0.035661	0.020454	0.024909	0.037757	0.004813	0.002686	0.00044	4.6e-05	7.6e-05	8.8e-05	0	4.3e-05	0.000102	0	0.001277	2.7e-05	0.000123	4.1e-05	7e-06	5e-05	3e-06	4.4e-05	0.001387	0.000643	0.000201	5.5e-05	7.5e-05	0	0
158	1-14:2	14	26c2	0.000657	0.027662	0.036468	0.019881	0.017267	0.034303	0.002129	0.001331	0.001003	7.3e-05	0	3.5e-05	0	0	2.7e-05	0.000114	0.001249	4.1e-05	0.000149	6.1e-05	0	0	6e-06	9.8e-05	0.000741	0.000787	0.000164	0	7.9e-05	0	0.001561
159	1-14:3	14	27c2	0.001043	0.032303	0.039405	0.023749	0.024347	0.039049	0.003963	0.002327	0	0.000155	2.9e-05	4.6e-05	0	8.4e-05	2.2e-05	0	0.00128	2.8e-05	0	0	4.2e-05	6.5e-05	2.1e-05	0	0.001123	0.001399	0.000318	0.000217	5.4e-05	4e-06	0.001064
160	1-14:4	14	28c2	0.008866	0.036664	0.041173	0.035514	0.038009	0.040484	0.012431	0.009086	0	0.00044	0.000329	0.000488	0	5.8e-05	6.9e-05	1.8e-05	0.003704	6.8e-05	9.5e-05	1.2e-05	0.000229	6.2e-05	0	3.7e-05	0.003853	0.0047	0.000949	5.6e-05	4.8e-05	0	0.001436
161	1-14:5	14	29c2	0.008236	0.042628	0.045533	0.039213	0.04288	0.045705	0.023937	0.013641	0.000317	0.001081	0.001141	0.000763	0	5e-06	0	1.8e-05	0.006049	0.000146	0.000364	1.6e-05	0.000399	0.000447	8e-05	0.000218	0.006239	0.00873	0.001941	0.00129	0.0001	4e-06	0.000679
162	1-14:6	14	30c2	0.004436	0.031059	0.038243	0.028832	0.031078	0.036833	0.002734	0.00367	0.000197	1.9e-05	0.000279	0.000218	0	0	3.3e-05	0.000113	0.000753	4.5e-05	0.000674	0	3.9e-05	1.2e-05	1.2e-05	0	0.001149	0.001721	0.000227	0.000318	2.3e-05	0	0.00111
163	1-14:7	14	31c2	0.000763	0.037836	0.040699	0.025235	0.027709	0.040553	0.008082	0.005105	0.001043	0.002159	5.4e-05	6.5e-05	7.3e-05	5.9e-05	0.00015	6.5e-05	0.00254	2.8e-05	0	0	0.000143	9.2e-05	4.4e-05	7.4e-05	0.005541	0.008261	0.000522	0.000229	1.5e-05	0	0.001732
164	1-14:8	14	32c2	0.000137	0.030178	0.039168	0.014726	0.017734	0.040365	0.015116	0.006919	8.7e-05	0.005671	5e-05	0.000554	0	0.000101	0	0.000115	0.004348	0	2.7e-05	1.1e-05	0.000181	1.5e-05	3e-06	1.8e-05	0.006885	0.009877	0.000722	0.000898	3e-06	1.2e-05	0.00108
165	1-14:9	14	33c2	0.000515	0.037816	0.040383	0.022507	0.026124	0.040992	0.017035	0.00728	0	0.005461	0.000153	0.000238	0	0	4.3e-05	4e-05	0.0039	2.8e-05	3.3e-05	2.2e-05	0.000243	4e-05	0.000243	0.000124	0.007623	0.010195	0.000966	0.000178	0	0	0.001207
166	1-14:10	14	34c2	0.000971	0.044275	0.044362	0.030141	0.033871	0.044428	0.026147	0.011685	0	0.006907	8e-05	0.000207	0	4e-06	3.4e-05	6.2e-05	0.005614	8.9e-05	0	0	0.000586	1.2e-05	0.000278	6e-06	0.010769	0.015084	0.001907	0.001523	2.6e-05	0	0.001149
167	1-14:11	14	35c2	0.000371	0.042727	0.051251	0.024485	0.031691	0.05032	0.029699	0.013514	0.00086	0.018814	0.001396	0.000423	0	2.9e-05	6.8e-05	7.6e-05	0.017166	0	5.4e-05	4e-06	0.000877	0	0.000374	0	0.027338	0.029936	0.005051	0.002265	0.000105	0	0
168	1-14:12	14	36c2	0.010399	0.014062	0.033573	0.030696	0.036156	0.028771	0.033628	0.024265	8.7e-05	0.001124	0.000143	0.000112	0	3.1e-05	2e-05	6.3e-05	0.00775	0.000164	9.4e-05	2.6e-05	0.000803	0	3e-06	2.2e-05	0.000555	0.000742	0.005163	0.00047	0	0	1e-05
169	1-15:1	15	25c3	4.6e-05	0.009034	0.018489	0.005503	0.001164	0.013611	0.000315	0.000169	0.000144	7e-05	1.8e-05	2.9e-05	8e-06	8.8e-05	8.2e-05	0.000113	0.000278	0	0.000536	0	0	9e-06	0	0.000141	0	6.3e-05	0.000211	0	7e-06	3.1e-05	0
170	1-15:2	15	26c3	6e-06	0.004607	0.013171	0.004043	0.0005	0.008361	9.3e-05	0.000253	0	0	0	2e-06	1e-06	9e-05	6e-05	0	0.000129	7.3e-05	0	4.5e-05	0	0	1.4e-05	6e-05	0.000151	2.3e-05	5e-05	0	0	0	0.000237
171	1-15:3	15	27c3	4.7e-05	0.005815	0.012676	0.00416	0.000441	0.008746	0.000259	0.000484	0	0	1.9e-05	1e-06	0	6.8e-05	0	1.4e-05	0	2.2e-05	0	8.2e-05	0	3.9e-05	1.5e-05	1.2e-05	1.5e-05	5.9e-05	0	0	0	5.6e-05	0.001947
172	1-15:4	15	28c3	8e-06	0.000245	0.002489	0.000505	0.000305	0.000685	5.7e-05	4.1e-05	0.00037	7e-06	4.9e-05	0	1.2e-05	3.2e-05	4.2e-05	9.8e-05	6.3e-05	5.2e-05	0.000557	0	0.000135	4.6e-05	4.1e-05	0.000163	1.8e-05	6e-06	7.3e-05	0	3.9e-05	1e-06	0
173	1-15:5	15	29c3	0	0.00174	0.00795	0.003284	0.000946	0.004684	3.1e-05	0.000136	0.00039	3.9e-05	2.1e-05	1.9e-05	0	7.5e-05	3.1e-05	1.1e-05	0	0.000353	0.000296	0.000574	0	6e-06	3.4e-05	0	1e-05	9e-06	8.7e-05	0	5.3e-05	1.4e-05	0.000788
174	1-15:6	15	30c3	0.000124	0.002967	0.011588	0.005657	0.002224	0.007447	0.000228	0.000785	0	3.9e-05	8e-05	2.2e-05	0	1.4e-05	3.3e-05	0.000108	0.000196	6e-05	0.000123	2.2e-05	0	0	1e-06	3.2e-05	5e-05	1.6e-05	0.000115	0	2.4e-05	0	0.001019
175	1-15:7	15	31c3	1.6e-05	0.017624	0.030411	0.012323	0.007087	0.028132	0.000997	0.001234	0	0.000336	7.2e-05	1.7e-05	0	5e-05	0.000116	4.1e-05	0.000145	7.9e-05	2.1e-05	3.5e-05	8e-06	1.5e-05	1.6e-05	6.1e-05	0.000527	0.001174	0.000216	0	1.7e-05	0	0.000683
176	1-15:8	15	32c3	9.2e-05	0.00142	0.009598	0.000743	0.00026	0.007153	4.5e-05	0.000556	0.000907	4.1e-05	0	1e-05	0	1.2e-05	4e-06	4.5e-05	0.000312	0	0.000469	0	0	6e-06	8e-06	0.000116	8e-06	8.2e-05	0.000126	0	2.8e-05	0	3.1e-05
177	1-15:9	15	33c3	2.4e-05	0.005529	0.013731	0.002478	0.000321	0.010768	0.000135	0.000636	0.000426	2.4e-05	5.8e-05	0	0	9.7e-05	9.9e-05	9.7e-05	0	9.9e-05	2.3e-05	1e-06	0	1.4e-05	0	6e-06	8e-05	5.8e-05	0.000112	0.000187	1.2e-05	0	0.000678
178	1-15:10	15	34c3	4.2e-05	0.0044	0.011142	0.003034	0.000498	0.008565	0.00022	0.000368	0	1.2e-05	8e-06	0	0	6e-06	0.000219	4.5e-05	0.000291	4.1e-05	8.4e-05	1e-06	0	0	7e-06	1.6e-05	3.2e-05	0.000173	2e-05	0	0	0	0.000302
179	1-15:11	15	35c3	1e-05	0.002092	0.014735	0.000768	0.000294	0.011466	0.000455	0.000196	0.00028	0.000249	2e-05	0	0	4.9e-05	3.3e-05	3e-05	0.000102	2.4e-05	1e-06	0	0	0	3e-05	2.8e-05	0.000137	0.00013	0.000118	0.000133	1.8e-05	0	0.000142
180	1-15:12	15	36c3	0.000213	0.000442	0.005713	0.005097	0.004963	0.001971	0.00155	0.000704	0.000142	1.3e-05	4.5e-05	0	0	2.8e-05	0.000131	4.8e-05	0.000159	1.9e-05	5.4e-05	0	1.7e-05	0	0	3.4e-05	0.000108	1.7e-05	0.000155	0	5e-05	0	0.000402
181	1-16:1	16	25c4	3.7e-05	0.004038	0.009682	0.002196	0.000322	0.006619	0.000304	0.000133	0	0	2e-06	4.2e-05	2.8e-05	1.7e-05	0.000155	3.3e-05	3.3e-05	3e-05	0.001349	2e-06	0	1.5e-05	6e-05	2.6e-05	3.1e-05	3e-06	0	0	2.6e-05	0	0.00117
182	1-16:2	16	26c4	0	0.002749	0.008894	0.001584	0.000219	0.00538	0	0.000214	7e-06	3.7e-05	0.000117	0	1e-06	0	0	1.4e-05	0	3.9e-05	0.000473	2.3e-05	0	1.8e-05	5e-06	3.3e-05	2e-05	7.3e-05	0	0	0.000614	9e-06	0.000229
183	1-16:3	16	27c4	0	0.002471	0.008952	0.001512	0.000137	0.00499	0	7.4e-05	0	3.7e-05	0	0	0	8.3e-05	5.1e-05	8.7e-05	0	7.3e-05	0.000177	1.2e-05	0	3.3e-05	0	3.9e-05	5e-05	4e-05	1.4e-05	0	5e-05	0	0.000498
184	1-16:4	16	28c4	0.000103	0.001209	0.007366	0.003224	0.00144	0.004381	0	0.000337	0	0	0	3.2e-05	0	0.000105	0	0	0	2.5e-05	0	0	0	0	2.7e-05	6.1e-05	0	3e-06	4.3e-05	0.000689	0.000106	3.9e-05	0.001374
185	1-16:5	16	29c4	5.9e-05	0.002222	0.010432	0.00597	0.003798	0.007108	0	0.000312	0.000526	1.7e-05	3.7e-05	2e-05	0	8e-06	1.2e-05	3.4e-05	0.000142	9.5e-05	0	1.2e-05	1e-06	3.4e-05	0	0	2.2e-05	2.4e-05	1e-06	0	5e-06	1e-06	6.5e-05
186	1-16:6	16	30c4	0	0.001026	0.007813	0.002829	0.000897	0.004318	0	0.000107	0.001761	1.2e-05	2.4e-05	1.2e-05	0	0	3e-06	6.2e-05	0.000135	0	0.000295	2.6e-05	3.6e-05	2.3e-05	2.6e-05	4.6e-05	8e-05	6e-06	0	0	0	0	0.000334
187	1-16:7	16	31c4	0.000105	0.005716	0.018608	0.004745	0.001405	0.014361	0.000148	0.000394	0.002344	8.6e-05	8.5e-05	9e-06	0	1.2e-05	0.000121	3.2e-05	0.000159	5e-06	5e-06	1.2e-05	2.6e-05	9e-06	0	3.1e-05	7.8e-05	0.000301	9.8e-05	0	7e-06	1.1e-05	0.000238
188	1-16:8	16	32c4	2.7e-05	0.000531	0.007998	0.000686	0.000166	0.005389	0	0.000395	0.000283	3e-06	6.9e-05	1e-06	0	1.2e-05	0.000102	9e-06	0.000236	5.9e-05	0.000265	2.1e-05	0	0	3e-06	5e-05	0	8e-06	7.7e-05	0	7.5e-05	0	6.9e-05
189	1-16:9	16	33c4	1.3e-05	0.001212	0.009285	0.001447	0.000247	0.006569	5e-06	0.000323	0	0	2.1e-05	6e-06	0	5.9e-05	5.8e-05	0	0.000168	0.000103	0	6.7e-05	3.1e-05	0	3.5e-05	0	3.6e-05	7.2e-05	2.6e-05	0	3.6e-05	0	0
190	1-16:10	16	34c4	0	0.001475	0.010602	0.001965	0.000377	0.007275	0	0.000203	0.000864	0	7.7e-05	0	0	9.1e-05	2.4e-05	2.1e-05	0	5e-05	0.000354	3e-05	0	9e-06	4e-06	0	7.8e-05	3.9e-05	1.3e-05	0	4e-06	2.1e-05	0
191	1-16:11	16	35c4	0	0.001917	0.013023	0.000823	0.000219	0.009602	0	0.00042	0.00015	7.1e-05	0.000121	1e-06	0.000105	5.3e-05	5.1e-05	0	0.000126	0	5.2e-05	0	6e-06	1.8e-05	1.7e-05	0.000113	4.4e-05	0	0.000111	0.000227	0	0	0.001653
192	1-16:12	16	36c4	7.1e-05	0	0.002199	0.002154	0.001216	0.00066	0.000487	0.000171	0.00039	0	6.2e-05	7e-06	0	0.000103	8.2e-05	1.7e-05	0.000172	0	3.4e-05	1e-06	0	1e-05	6e-06	8.9e-05	0	0	0.000139	0.000492	0	0	0.002256
193	1-17:1	17	37c1	0.02998	0.036566	0.04653	0.049991	0.05297	0.0381	0.109807	0.054833	6e-06	0.010357	0.00454	0.001632	0	0	0.000159	0.00037	0.005852	9e-05	0.000401	6.1e-05	0.006897	9.3e-05	0.000352	0.000259	0.01245	0.013989	0.028634	0.010389	1.5e-05	3.7e-05	0.001937
194	1-17:2	17	38c1	0.051745	0.056269	0.065554	0.072939	0.076514	0.062371	0.139389	0.072507	0.000203	0.032626	0.025575	0.014979	0	0.000238	0.003646	0.005747	0.062143	8.1e-05	0.000319	0	0.038506	0.000805	0.003796	0.000361	0.031024	0.034551	0.055311	0.022564	8.2e-05	2.6e-05	0.001302
195	1-17:3	17	39c1	0.038236	0.077591	0.069941	0.071523	0.069293	0.072356	0.125279	0.06376	0.000218	0.025873	0.016497	0.002762	4.6e-05	0.000232	0.000972	0.003147	0.048768	0.000102	0	4.6e-05	0.029044	0.000839	0.003495	8e-05	0.023856	0.027377	0.043299	0.019485	9.6e-05	2.1e-05	0.000192
196	1-17:4	17	40c1	0.032241	0.090494	0.076572	0.08055	0.073116	0.080045	0.12378	0.06658	0.001199	0.030376	0.018605	0.003337	0	0.000163	0.0011	0.003128	0.049957	0.002408	0.000255	2.1e-05	0.032301	0.001091	0.004513	0.000262	0.026672	0.029922	0.040799	0.023257	0.000103	1.2e-05	0.00058
197	1-17:5	17	41c1	0.032998	0.085941	0.076967	0.079469	0.076263	0.078673	0.120792	0.068323	0.000398	0.03403	0.019337	0.003189	0	0.00014	0.001303	0.003023	0.051053	0.000244	0.000254	2.4e-05	0.032782	0.001068	0.004588	0.000289	0.027701	0.031133	0.047184	0.01941	3.2e-05	1e-05	0.000451
198	1-17:6	17	42c1	0.043129	0.051011	0.059262	0.066643	0.074107	0.051578	0.122007	0.067048	0.000643	0.03489	0.022891	0.007374	0	0.000141	0.003784	0.005069	0.059993	7.6e-05	0.00029	1.6e-05	0.037959	0.001096	0.00599	0.00035	0.035116	0.037313	0.052606	0.027447	4.2e-05	0	9.2e-05
199	1-17:7	17	43c1	0.042015	0.059048	0.064967	0.075529	0.079144	0.059342	0.119923	0.071237	1.9e-05	0.039571	0.024563	0.008336	5e-06	0.000217	0.004916	0.005988	0.063397	8.8e-05	5.4e-05	0.00017	0.042344	0.001436	0.006196	0.000364	0.036476	0.039928	0.055779	0.029625	6.3e-05	0	0
200	1-17:8	17	44c1	0.043754	0.05615	0.063086	0.073154	0.076191	0.057558	0.107083	0.069124	0.000593	0.037684	0.02501	0.009091	0	0.000293	0.004275	0.005701	0.062957	0.000109	0.000849	0	0.040558	0.001157	0.006614	0.000155	0.03646	0.039699	0.055375	0.031445	5.3e-05	0	6.5e-05
201	1-17:9	17	45c1	0.042196	0.066311	0.069374	0.074741	0.075568	0.068293	0.131877	0.070857	0	0.039816	0.026819	0.008472	1.2e-05	0.000103	0.005268	0.00627	0.067157	0.000109	0.000361	6.8e-05	0.039402	0.00138	0.004892	0.000368	0.03398	0.036551	0.054469	0.029817	0	1.7e-05	0.001038
202	1-17:10	17	46c1	0.047076	0.066426	0.069513	0.074001	0.077796	0.068236	0.138336	0.070937	0.00086	0.042426	0.026606	0.00965	0	0.000297	0.006519	0.007705	0.067625	0.000147	5.2e-05	2.2e-05	0.042017	0.001484	0.0055	7.7e-05	0.037586	0.039856	0.056676	0.033986	0	0	0
203	1-17:11	17	47c1	0.044938	0.065591	0.067495	0.073727	0.078594	0.065403	0.11598	0.070975	0.001326	0.040047	0.026383	0.008626	0.00017	0.000349	0.006086	0.00772	0.065692	0	0.000604	1.7e-05	0.040399	0.001004	0.005405	0.000119	0.03763	0.038918	0.055382	0.033873	0	8.9e-05	0.000419
204	1-17:12	17	48c1	0.029088	0.091844	0.08088	0.072852	0.076209	0.076862	0.129746	0.060274	0.000878	0.050409	0.01715	0.004207	2.4e-05	9.6e-05	0.008624	0.001837	0.066799	0.00041	2.2e-05	1.6e-05	0.025134	0.00229	0.00213	0.000216	0.046065	0.045329	0.04111	0.037225	2.4e-05	2.9e-05	0.001301
205	1-18:1	18	37c2	0.011768	0.01366	0.028108	0.028495	0.038388	0.026343	0.032662	0.027596	0.001006	0.000455	0.000323	0.000122	0	0.000141	0.000112	4.2e-05	0.00891	3.2e-05	0	1e-06	0.000648	2.8e-05	3.4e-05	9.3e-05	0.002299	0.001081	0.00645	5.9e-05	8e-05	5e-05	0.000305
206	1-18:2	18	38c2	0.00699	0.006833	0.023892	0.023725	0.028656	0.017076	0.019074	0.015118	0.000899	0.000111	0.000242	1.8e-05	0	0.000155	6.7e-05	0	0.002526	5.1e-05	0.000352	0	0.000187	3.6e-05	4.2e-05	9.8e-05	0.000137	0.000133	0.001298	0	8.5e-05	0	0
207	1-18:3	18	39c2	0.004817	0.026208	0.034821	0.028052	0.030129	0.033162	0.018872	0.011752	0.000161	0.000136	0.000174	0.000101	6.5e-05	2.1e-05	0	3.1e-05	0.001401	0	2.7e-05	1e-06	0.000239	1.8e-05	1.9e-05	3.4e-05	1.9e-05	0.000229	0.000351	0.000178	0.000148	0	0.001171
208	1-18:4	18	40c2	0.005775	0.036063	0.040305	0.032498	0.035807	0.038563	0.031195	0.019114	0.00122	0.000559	8.7e-05	0	0	1.1e-05	6.2e-05	1.1e-05	0.002997	1.5e-05	0.000562	3.6e-05	0.000395	0	5.7e-05	5.7e-05	0.000737	0.000539	0.000921	0	0	6.1e-05	0
209	1-18:5	18	41c2	0.007131	0.035532	0.038394	0.03294	0.036932	0.038703	0.03105	0.022731	0.000188	0.000976	6.3e-05	4.4e-05	0	0.000316	4.2e-05	1.6e-05	0.004428	2.6e-05	0	1.1e-05	0.000495	2.1e-05	0	1.1e-05	0.000436	0.000877	0.001556	0.00145	4.3e-05	0	0.000442
210	1-18:6	18	42c2	0.012186	0.017785	0.044931	0.034884	0.041612	0.028224	0.042812	0.031021	0.000856	0.003366	0.000446	0.000169	0	5e-05	0.000111	0.000244	0.013861	2e-05	6.9e-05	1e-06	0.001653	2.1e-05	9e-06	0	0.002126	0.002659	0.00929	0.002129	1.8e-05	0	0.000355
211	1-18:7	18	43c2	0.011346	0.018053	0.035135	0.034271	0.040871	0.02993	0.034926	0.029934	0.000495	0.002451	0.000636	0.000146	0	0	6e-06	0.000217	0.012181	0	0.000743	0.000132	0.001366	0	5.5e-05	0	0.00179	0.002059	0.008902	0.000992	8.3e-05	0	0
212	1-18:8	18	44c2	0.010319	0.013103	0.031967	0.030975	0.036608	0.025669	0.034331	0.025705	0.000367	0.001765	0.000104	3.6e-05	0	0	8.2e-05	0	0.00916	0	0.000679	0.000102	0.000608	0	0.00011	5e-05	0.000932	0.001476	0.005615	0.001557	5.6e-05	2.3e-05	0
213	1-18:9	18	45c2	0.007375	0.013205	0.031504	0.026617	0.030793	0.028196	0.027214	0.018007	0.000634	0.000815	0.000102	0	1.6e-05	7e-05	4e-05	4e-06	0.005793	2.1e-05	0	0	0.000328	0	8.2e-05	1.1e-05	0.000136	0.000455	0.001538	0	0	0	0.000189
214	1-18:10	18	46c2	0.007305	0.007729	0.031574	0.026791	0.030799	0.027696	0.025999	0.01835	0	0.000894	0.00012	0	0	0	6.3e-05	1e-05	0.005903	9.4e-05	4.3e-05	0	0.000465	0	0.000117	0	0.000289	0.000351	0.002265	0.00067	4.5e-05	0	0.002336
215	1-18:11	18	47c2	0.005956	0.010715	0.028901	0.023613	0.027023	0.024517	0.021336	0.015717	0	0.00059	8.5e-05	2.7e-05	0	8.6e-05	4.4e-05	3.5e-05	0.003273	0	0	0	0.000376	1.4e-05	8.7e-05	7.4e-05	6.3e-05	0.000261	0.001075	8.6e-05	3.9e-05	9e-06	0.000537
216	1-18:12	18	48c2	0.003993	0.034708	0.039972	0.030903	0.033464	0.037407	0.020885	0.016948	0.000734	0.002952	9.8e-05	1e-06	7e-06	0	6e-05	0	0.006628	4.1e-05	0.00014	0	0.000152	7e-06	0	0.000126	0.001368	0.000745	0.000804	0.000905	3e-06	8e-06	0.000168
217	1-19:1	19	37c3	0.000997	0.001304	0.005862	0.00781	0.009786	0.001935	0.00238	0.003075	0.000508	3.9e-05	2.6e-05	0	0	0.00012	0	2.7e-05	0.000175	1e-06	0.000294	0	0	0.000161	0	2e-05	0.000104	7.7e-05	0.000198	0	2.5e-05	2.2e-05	0
218	1-19:2	19	38c3	0.000438	0.000674	0.005087	0.006883	0.007316	0.001542	0.002082	0.002265	0.001382	2.8e-05	0.000118	0	0	0	0	0	0.000342	3.9e-05	3.5e-05	3.5e-05	0	1e-05	0.000116	1.6e-05	0	0	0.000304	0	0	2.8e-05	0.00056
219	1-19:3	19	39c3	8.2e-05	0.00125	0.004596	0.003436	0.001307	0.002078	0.000215	0.000361	0	0.000243	2.5e-05	0	6e-06	4.5e-05	3.2e-05	3e-06	9e-05	0.00012	0.000287	0	0	0	0	3.9e-05	3.6e-05	5e-05	0	0	0.000139	1.5e-05	0.00018
220	1-19:4	19	40c3	0.001328	0.016901	0.027472	0.019556	0.017319	0.022481	0.004698	0.003924	0.000235	0.000103	5.7e-05	6e-06	0	4.9e-05	0.000102	0	0.000728	0	0.000559	4.1e-05	2.9e-05	0	2e-05	0.000118	9.9e-05	1.4e-05	6.1e-05	0	0.000131	0	0.000204
221	1-19:5	19	41c3	0.001269	0.012018	0.025118	0.018095	0.015808	0.019455	0.00422	0.004626	0.000397	5.8e-05	2.1e-05	5.5e-05	0	0	2.4e-05	0	0.000772	7e-05	0	1.1e-05	0	1.8e-05	1.5e-05	1.5e-05	0	0	9.5e-05	0	7e-06	5.6e-05	0.000803
222	1-19:6	19	42c3	0.000617	0.000655	0.006195	0.00869	0.009074	0.001648	0.003637	0.002598	0	3.6e-05	0	9e-06	0	2.9e-05	2.1e-05	4.6e-05	0.000397	9.7e-05	0.001229	0	3.6e-05	0	7.2e-05	7.1e-05	4.3e-05	2.1e-05	0.000187	0	0.000164	4.7e-05	0
223	1-19:7	19	43c3	0.000907	0.000665	0.007553	0.009332	0.00941	0.002574	0.002444	0.002671	9.5e-05	0.000127	2.1e-05	1.8e-05	1.3e-05	0	3.8e-05	0	0.000435	0.000112	0.000289	2.7e-05	0	0	5.4e-05	0.000115	0.000213	0	0.000242	0	0	0	0.000947
224	1-19:8	19	44c3	0.000823	0.000649	0.007752	0.009845	0.009469	0.002656	0.002954	0.002887	0.000868	0	2.3e-05	1e-06	0	0.000115	4.3e-05	0	0.000453	0	0.000517	0	1e-06	0	3.7e-05	6.8e-05	0.000112	5e-06	0.000243	0	0.000123	0	0.000419
225	1-19:9	19	45c3	0.000509	0.001091	0.009118	0.008205	0.007141	0.00435	0.001994	0.002074	0.00142	2.4e-05	6.9e-05	0	0	8.5e-05	4.7e-05	3e-05	0.000306	5.7e-05	8.6e-05	0.000106	1e-06	0	3e-06	1.4e-05	2.7e-05	9e-06	0.000103	0	1.3e-05	0	0.000305
226	1-19:10	19	46c3	0.003639	0.00345	0.024314	0.020936	0.021959	0.019491	0.01084	0.009383	0.000433	8e-05	0.000199	1.2e-05	0	0.000162	5e-06	5.2e-05	0.002104	5.4e-05	0	2.8e-05	0.000106	0	0	4e-05	0	2.1e-05	0.000346	0.000194	1e-06	1.8e-05	0.000339
227	1-19:11	19	47c3	0.00023	0.000717	0.00795	0.006398	0.005074	0.004333	0.001727	0.001403	0.000149	0	1.7e-05	0	0	3.4e-05	3e-06	7.3e-05	0.000282	0	0.00016	5.1e-05	1.1e-05	0	2.4e-05	6.2e-05	2.1e-05	4.5e-05	0.000116	4.7e-05	4.4e-05	0	8.2e-05
228	1-19:12	19	48c3	0.000499	0.009552	0.021331	0.012268	0.008134	0.015415	0.001477	0.001207	0	8.7e-05	0.000153	0	0	1.7e-05	2.6e-05	1.7e-05	0.000378	0	0.000837	7.1e-05	1.2e-05	2.1e-05	0	0	7.2e-05	3.9e-05	7.1e-05	0	1.1e-05	1.7e-05	8.7e-05
229	1-20:1	20	37c4	0.000797	0.001452	0.005176	0.006147	0.008065	0.001436	0.001962	0.001872	0.000588	0	6e-06	1e-06	0	7.7e-05	6.5e-05	5e-05	0.000446	1.6e-05	0.000344	0	5.5e-05	3.5e-05	4.5e-05	3.6e-05	0.000109	0	0.000176	0	0	1e-06	0.001248
230	1-20:2	20	38c4	4.8e-05	0.000509	0.002137	0.002596	0.002575	0.000166	0.000316	0.000684	0	0	1.7e-05	5.3e-05	1.5e-05	5e-06	0	4.3e-05	0.000195	8.1e-05	0.000164	0	1e-05	3.7e-05	8e-06	2.8e-05	0.000139	0.000108	9.1e-05	0	0.000184	3.3e-05	0.000547
231	1-20:3	20	39c4	1e-06	0.000339	0.001156	0.000956	0	0.000185	0	0	0.000199	0	0	3.8e-05	0	0	2e-06	2.6e-05	0	2e-05	0.000445	0	0	0	0	2.7e-05	0	8.2e-05	2.6e-05	0	3.5e-05	2.1e-05	0.000331
232	1-20:4	20	40c4	6e-05	0.007994	0.015139	0.010712	0.006836	0.009972	0.001628	0.001142	0	0.00014	6.6e-05	0	0	0.000112	3.6e-05	7e-06	7e-05	0.000125	0	3.1e-05	0	0	3.1e-05	4.2e-05	9.6e-05	2.9e-05	5.1e-05	0	0	2.6e-05	0
233	1-20:5	20	41c4	0.000186	0.007397	0.016393	0.011835	0.009023	0.010644	0.001459	0.001223	0	0.000129	0	0	0	5.8e-05	1e-05	3.9e-05	0.000156	3.5e-05	0	0	0	0	0.000117	2.4e-05	1.4e-05	1.7e-05	0.000141	0	0	0	5.1e-05
234	1-20:6	20	42c4	0.000248	0.000945	0.004322	0.005823	0.005678	0.000819	0.001057	0.001399	0.001533	2.8e-05	2.3e-05	0	0	1.1e-05	2.4e-05	9.1e-05	0.000466	7e-06	0.000226	3.3e-05	1.1e-05	2.3e-05	5.3e-05	0	0.000107	4.7e-05	0.00019	0	2.6e-05	6e-05	0
235	1-20:7	20	43c4	0.001074	0.002083	0.008839	0.010139	0.010049	0.00321	0.001855	0.002819	0.000566	5.4e-05	4e-06	0	0	9.6e-05	5.2e-05	0	0.000563	1e-06	0.0003	0	0	3e-05	9e-05	2e-06	5.8e-05	7e-06	0.001107	0	2e-05	2.7e-05	0.000105
236	1-20:8	20	44c4	0.000117	0.000459	0.003068	0.003486	0.002813	0.000366	0.000104	0.000746	0.000601	9e-06	6.9e-05	1.8e-05	0	0.000137	2.9e-05	1.8e-05	1.8e-05	2.6e-05	5.8e-05	0	0	0	7.4e-05	6.5e-05	8e-06	4.3e-05	0.00013	0	5.8e-05	0	0
237	1-20:9	20	45c4	0.000132	0.0007	0.005671	0.005179	0.003725	0.001953	0.000627	0.001045	0.00149	6e-06	3.3e-05	0	0	6e-06	0.000111	7e-06	7e-05	4.3e-05	0.00012	6.6e-05	0	3e-06	4.3e-05	5e-05	5.7e-05	2.8e-05	3.6e-05	0	0	0	0.000204
238	1-20:10	20	46c4	0.000355	0.001514	0.010706	0.009303	0.007861	0.005438	0.00211	0.002475	0.000684	0	1e-05	2.1e-05	0	9.4e-05	6.3e-05	0	0.000405	3.4e-05	0.000432	3.8e-05	0	0	7.1e-05	0	5e-05	8.3e-05	0.000178	0	2.5e-05	9.3e-05	0
239	1-20:11	20	47c4	9.6e-05	0.000906	0.006815	0.006094	0.004243	0.002847	0.001055	0.001063	0.000308	1.5e-05	0	0	0	2.3e-05	0.000133	5.2e-05	0.000103	7.4e-05	0.000141	6.9e-05	1.2e-05	0	2.1e-05	0	4.3e-05	9e-06	0.000104	0.000649	1e-06	3.3e-05	0
240	1-20:12	20	48c4	0.000141	0.008059	0.01809	0.010532	0.007417	0.013043	0.000896	0.000985	0.000264	0	5.4e-05	0	4e-06	1.2e-05	0	0	0.000429	7e-05	0	1e-05	0	2.6e-05	0	3.6e-05	4.8e-05	4.9e-05	7.9e-05	0.000188	2e-06	0	3.5e-05
241	1-21:1	21	49c1	0.018292	0.07155	0.062319	0.063118	0.038988	0.053411	0.121416	0.057635	0	0.034151	0.006844	0.001505	0	0.000549	0.002093	0.00165	0.055247	0	0	6e-06	0.022607	0.000851	0.001864	0.00017	0.038614	0.043562	0.022727	0.026639	1.1e-05	1.9e-05	0.000708
242	1-21:2	21	50c1	0.00373	0.099035	0.0758	0.067677	0.056213	0.075253	0.09469	0.04136	0.000861	0.041477	0.004381	0.000888	0	0.000284	0.004489	0.001778	0.067082	3.4e-05	5.6e-05	0	0.011056	0.000724	0.000766	0.0003	0.022736	0.032884	0.028652	0.029685	3e-05	7e-06	0.000285
243	1-21:3	21	51c1	0.009711	0.09469	0.069483	0.065633	0.064882	0.076455	0.112271	0.047112	3.2e-05	0.028888	0.016157	0.00048	0	0.000164	0.000958	0.004075	0.053959	0	0.000157	0	0.032174	0.003407	0.003694	0.000134	0.034193	0.040855	0.031982	0.021093	2.3e-05	4.2e-05	5.2e-05
244	1-21:4	21	52c1	0.000912	0.078015	0.058623	0.052201	0.047271	0.060734	0.055596	0.027217	0	0.007885	0.002168	6e-06	0	0.000442	0.000999	0.001	0.04728	0.000279	0	1.3e-05	0.021041	0.000711	0.000233	9.9e-05	0.005896	0.016524	0.036596	0.023974	5.6e-05	0.000161	6.2e-05
245	1-21:5	21	53c1	0.001062	0.088797	0.069763	0.069799	0.057958	0.072399	0.065671	0.03184	0.000735	0.007833	0.003198	1e-06	0	0.000278	0.000693	0.001416	0.047308	4e-05	0.000348	0	0.022273	0.000737	0.000455	0.000202	0.004674	0.014561	0.036433	0.024067	8e-06	0	0.00041
246	1-21:6	21	54c1	0.001282	0.085653	0.06963	0.066502	0.058187	0.071873	0.059551	0.030632	0.000666	0.008558	0.003239	1.8e-05	0	3.6e-05	0.000781	0.001436	0.04874	0.000259	7.5e-05	1.8e-05	0.021438	0.000891	0.000286	6.6e-05	0.004506	0.013312	0.035685	0.023655	0.000137	0	0
247	1-21:7	21	55c1	0.005015	0.097824	0.07835	0.085062	0.07356	0.083933	0.09189	0.047792	0	0.013202	0.00497	3.2e-05	0	0.000243	0.000627	0.001611	0.053802	8.6e-05	0.000123	0	0.02661	0.000937	0.000129	0.000146	0.003684	0.013649	0.038647	0.026692	4.2e-05	0	0.000118
248	1-21:8	21	56c1	0.003601	0.098575	0.074301	0.072344	0.060573	0.080828	0.088168	0.038612	0.000741	0.017608	0.00707	0.000107	0	0.000356	0.001464	0.00176	0.065845	0.00049	0	2.9e-05	0.023746	0.000436	0.000135	0	0.003143	0.009749	0.034552	0.035068	1.3e-05	0	0
249	1-21:9	21	57c1	0.004651	0.09799	0.076269	0.089242	0.072269	0.083539	0.097464	0.046043	0.001393	0.014727	0.006325	6.8e-05	1.1e-05	0.0002	0.000495	0.0011	0.051851	2e-05	0.000138	9.9e-05	0.025083	0.000996	0.000458	2.4e-05	0.004958	0.013864	0.038735	0.023651	4e-05	9e-06	0
250	1-21:10	21	58c1	0.001463	0.095346	0.070891	0.066931	0.053951	0.077613	0.070779	0.033645	0	0.02199	0.004158	3.2e-05	0	0.000304	0.001525	0.002186	0.068494	0	0.000104	7e-06	0.028437	0.001168	0.00021	5.1e-05	0.007193	0.019716	0.042346	0.034394	0	6e-06	0.000124
251	1-21:11	21	59c1	0.008071	0.103355	0.078365	0.085024	0.063367	0.078103	0.104978	0.044162	0.000275	0.009447	0.003938	0	0	0.00026	0.00053	0.000837	0.048576	0	0	6.1e-05	0.022762	0.000859	6.6e-05	0	0.007832	0.020596	0.036105	0.028134	6.6e-05	0	0.000311
252	1-21:12	21	60c1	0.007262	0.101571	0.078087	0.096358	0.081762	0.085536	0.109721	0.05156	0.000152	0.010425	0.005072	0	1e-06	9.2e-05	0.000202	0.001279	0.039764	1.9e-05	0.00145	2.8e-05	0.028059	0.001007	0.000593	3.3e-05	0.005529	0.01433	0.039938	0.022021	0	3e-06	0.000391
253	1-22:1	22	49c2	0.002977	0.041177	0.037864	0.032645	0.038993	0.041321	0.037051	0.020251	0	0	0.000221	2.4e-05	0	0	6.2e-05	3.1e-05	0.012932	3.9e-05	9.7e-05	3.5e-05	0.000446	3e-05	7e-05	4.5e-05	0.002354	0.002493	0.000965	0.00191	3.7e-05	2.8e-05	0.001073
254	1-22:2	22	50c2	0.000111	0.025228	0.030185	0.015144	0.00917	0.027051	0.002358	0.001481	0.000158	0.000664	1.7e-05	0	0	0	0	2.2e-05	0.002538	1.8e-05	0	7.2e-05	0	0	3.4e-05	4e-05	0.000102	0	0.000151	0.000156	1.3e-05	2.8e-05	0.000109
255	1-22:3	22	51c2	0.00078	0.038823	0.040767	0.031131	0.03159	0.039359	0.017025	0.008333	0	0.00091	0.000208	0	0	0	9e-06	7.1e-05	0.004586	0	0.000314	4.2e-05	0.00016	6e-05	0.000118	7.6e-05	0.000416	0.000934	0.000394	0.000388	7.1e-05	5.2e-05	0.000137
256	1-22:4	22	52c2	0.000232	0.037269	0.036501	0.027689	0.024566	0.034726	0.020007	0.007469	0.000282	0.000664	0.000134	0	0	9.8e-05	1.5e-05	0	0.012616	2.7e-05	0	0	0.000431	5e-05	8.3e-05	0	8.5e-05	0.00061	0.002716	0.002701	0	2e-05	0.000112
257	1-22:5	22	53c2	0.00029	0.037765	0.038698	0.029875	0.024641	0.034879	0.012613	0.00508	0.000355	0.000516	0.000196	1e-06	0	5.7e-05	0	8.1e-05	0.009089	1.2e-05	0	1.2e-05	0.000617	6.1e-05	1.9e-05	4.3e-05	0.000159	8.2e-05	0.002775	0.000894	6.4e-05	4.6e-05	2.1e-05
258	1-22:6	22	54c2	0.000305	0.040698	0.038905	0.029722	0.024385	0.035526	0.015617	0.006828	0.000443	0.000478	6.9e-05	1.2e-05	0	6e-05	5e-06	0	0.009124	6.4e-05	0.000203	1.7e-05	0.000441	0	1.6e-05	3.1e-05	0.000242	0.000109	0.002639	0.000855	8.8e-05	4e-05	0.000333
259	1-22:7	22	55c2	0.000632	0.044836	0.041095	0.031697	0.026301	0.040375	0.019647	0.007368	0	0.00095	5.4e-05	1e-05	0	2.7e-05	3.9e-05	5.8e-05	0.010013	5.2e-05	0.000575	9e-06	0.000493	1e-05	7.9e-05	9e-05	0.000195	0.000112	0.003023	0.002093	4.5e-05	2.2e-05	0
260	1-22:8	22	56c2	0.000262	0.04432	0.043549	0.030607	0.031087	0.04238	0.017795	0.008363	8.3e-05	0.002448	5.9e-05	0	0	0	0.000102	9.3e-05	0.023235	2.1e-05	0.001706	5e-05	0.000715	2.2e-05	0.000191	4e-05	0.000226	0.000341	0.004011	0.006039	2.5e-05	3e-06	0.000997
261	1-22:9	22	57c2	0.000716	0.050595	0.043173	0.035619	0.031391	0.044944	0.019246	0.010298	0	0.00142	3.5e-05	0	0	1.6e-05	4.4e-05	8.1e-05	0.013669	0.000452	4.7e-05	0	0.000828	6e-06	1.3e-05	7.1e-05	5.7e-05	0.000326	0.004814	0.002646	2.6e-05	0	0.001047
262	1-22:10	22	58c2	0.000248	0.038756	0.039257	0.026847	0.026078	0.038911	0.019649	0.007988	0.001011	0.003009	0.00023	0	0	4.6e-05	7.9e-05	1.9e-05	0.027197	0.000297	0.000102	0	0.000785	1.5e-05	0	4e-05	9e-05	0.000695	0.005051	0.006606	0	0	0.000368
263	1-22:11	22	59c2	0.000286	0.036524	0.033613	0.025964	0.022417	0.025332	0.011655	0.005266	0.000907	8.6e-05	4.3e-05	0	0	4.3e-05	0	0.000112	0.002431	5e-05	5.3e-05	0	8.1e-05	3e-06	9e-06	0	5.1e-05	0.000147	0.001141	0.001014	4.1e-05	0	9.4e-05
264	1-22:12	22	60c2	0.000735	0.046791	0.033908	0.033372	0.022472	0.039417	0.013251	0.005348	0.001496	0.00012	1.4e-05	0	0	8.1e-05	0	0	0.002511	2.6e-05	0.000144	3.9e-05	0.000299	3e-06	6.4e-05	0	0.000101	7.5e-05	0.001069	0.000689	0	3.5e-05	2.5e-05
265	1-23:1	23	49c3	0.000167	0.007681	0.017519	0.008622	0.00799	0.011108	0.000233	0.000874	0.000311	3.5e-05	4.8e-05	0	0	6.6e-05	6.1e-05	3.4e-05	0.00051	8e-06	0	0	2.1e-05	3.5e-05	5.7e-05	4.7e-05	9.6e-05	9.2e-05	5.8e-05	0.005617	1.5e-05	4.7e-05	0.000144
266	1-23:2	23	50c3	0	0.007769	0.010479	0.003722	0.000264	0.006592	0.000102	8.5e-05	0.001179	6.6e-05	1.2e-05	0	0	3.5e-05	1e-05	7.4e-05	0.000522	2e-05	0.000213	0	0	1.1e-05	6.5e-05	6.3e-05	0	0	0.000128	0	0	3.9e-05	0.00021
267	1-23:3	23	51c3	0.000152	0.009223	0.011691	0.006174	0.002415	0.007104	0.000166	0.000143	7.9e-05	2.4e-05	6e-06	0	0	0	1e-06	0	0.000353	3e-06	0.00031	0	0.000268	0	7.7e-05	5.5e-05	0	0	8e-05	0.000505	7.2e-05	0	0
268	1-23:4	23	52c3	0.000107	0.011816	0.011221	0.005803	0.000714	0.004746	0.000121	0.000262	0.001016	2.8e-05	0	0	0	0	8.5e-05	0	0.000578	0.000129	0.000331	1.2e-05	4.8e-05	6.4e-05	0	7.4e-05	9e-05	0	0.000136	0	3.8e-05	0.000125	0
269	1-23:5	23	53c3	2.8e-05	0.018061	0.012771	0.009417	0.001353	0.006115	0.000496	0.000421	0	9.3e-05	0	1e-06	0	8e-06	0.000134	1.9e-05	0.000457	0.000238	0.000779	0	0	0	0	6.1e-05	0	6e-06	0.000115	4.3e-05	2e-05	3e-05	0.000883
270	1-23:6	23	54c3	5.1e-05	0.014373	0.010794	0.007909	0.000736	0.005053	0.000178	0.000232	0	2.8e-05	6.1e-05	0	6e-06	6.2e-05	0.000128	6.6e-05	9.6e-05	4.1e-05	0.000146	2e-06	0	0	2.1e-05	2.5e-05	0.000107	1.7e-05	9.1e-05	0	0.000148	0	0.000128
271	1-23:7	23	55c3	1.6e-05	0.020283	0.019929	0.010237	0.001891	0.012502	0.000134	0.000548	0.000287	0	1.1e-05	0	0	1.5e-05	0.000157	0	0.000577	0.000101	0.000217	8.2e-05	0	8e-06	6e-05	3.4e-05	1.9e-05	4.9e-05	0.000345	0	9.2e-05	0	0.000358
272	1-23:8	23	56c3	3.4e-05	0.011126	0.016638	0.004768	0.00069	0.010075	0.000157	7.2e-05	0.000134	0	0	0	5e-06	0	0.000119	8.6e-05	0.000696	0.00012	0.00044	3.2e-05	1e-06	5.8e-05	0	0	0	5.2e-05	0.000104	0	0.000162	6.6e-05	0.001387
273	1-23:9	23	57c3	1.3e-05	0.018811	0.022025	0.008003	0.001893	0.014437	0.000311	0.000411	9.7e-05	0	4.9e-05	0	1e-06	0.000103	2.1e-05	3.3e-05	0.000599	0.000112	9.9e-05	2.4e-05	0	4.2e-05	6e-06	7e-06	0	1.3e-05	0.000222	0.000258	4.7e-05	2.8e-05	0.000135
274	1-23:10	23	58c3	8e-06	0.016794	0.02361	0.007908	0.001585	0.016764	0.000289	0.000733	0.002537	2.8e-05	7.2e-05	0	0	6.8e-05	0.000175	0	0.001235	0.000209	0	0	0	4e-06	9e-06	0	3.1e-05	2.1e-05	0.000268	0	8.6e-05	3.2e-05	0.000339
275	1-23:11	23	59c3	8.1e-05	0.025944	0.030395	0.014693	0.006972	0.026094	0.000514	0.001418	0	8.7e-05	0	4.9e-05	0	2e-06	9.8e-05	4e-06	0.000502	8.6e-05	0.000149	0	1.5e-05	8.5e-05	0.000101	5.7e-05	9e-06	4.6e-05	0.000234	7e-06	5.4e-05	0	6.2e-05
276	1-23:12	23	60c3	0.0002	0.022008	0.01841	0.010738	0.001874	0.016781	0.000158	0.000306	0.001059	3e-06	8.3e-05	0	1e-05	1e-05	4.4e-05	1.6e-05	1.6e-05	0.000259	0	4e-06	2.3e-05	0	5.6e-05	0.000103	0	3.4e-05	5.8e-05	0.000645	0	6.4e-05	0
277	1-24:1	24	49c4	0.000175	0.009142	0.019333	0.010915	0.008716	0.012337	0.000241	0.000749	0	0.000186	3.1e-05	0	0	0	6.6e-05	3e-06	0.000203	0	0.000471	0	1e-06	8e-06	4.5e-05	4.3e-05	1.6e-05	8.3e-05	7.7e-05	0.000232	5.2e-05	0	0
278	1-24:2	24	50c4	9.5e-05	0.006607	0.009247	0.003456	0.000368	0.005019	0.000106	9.6e-05	4.8e-05	0	0.000143	1e-06	0	0	1.8e-05	1.9e-05	0.000159	0.000257	0.000174	3.4e-05	0	5e-05	0	3.7e-05	3.4e-05	9.7e-05	0	0.000727	9e-06	0	8.1e-05
279	1-24:3	24	51c4	0	0.00343	0.003542	0.001931	0	0.000437	0	0.000258	0.000374	0	0	1.1e-05	0	2.1e-05	0	1e-06	0	2.5e-05	0.000206	0	5.2e-05	4.2e-05	0	1.8e-05	5.5e-05	0	2.7e-05	0	2.8e-05	0	0
280	1-24:4	24	52c4	2.3e-05	0.010851	0.009317	0.004936	0.000356	0.00344	2.7e-05	0.000261	0	0	6.4e-05	0	0	3e-06	0	0	0.000237	0.000266	0.000256	0	0	0	0	0	0.000123	4e-06	2.3e-05	0	7.4e-05	0	0
281	1-24:5	24	53c4	8.9e-05	0.016802	0.01115	0.007947	0.00095	0.004808	0.000172	0.000139	0.000207	0	5.4e-05	0	0	0	0	0	0.000329	0.000532	0.000934	0	0	1.2e-05	1e-06	4.2e-05	2.5e-05	2.8e-05	0.000102	0	0	0	4.2e-05
282	1-24:6	24	54c4	6e-05	0.017306	0.012179	0.008018	0.001019	0.00575	0.000141	0.0001	0.002199	5.2e-05	0	0	0	0	0	0	0.000243	0.001232	0.000167	0	0	0	0	0	5e-06	1.9e-05	9e-05	0	9e-06	2.6e-05	0.000183
283	1-24:7	24	55c4	0	0.01776	0.016551	0.006987	0.001236	0.010546	1.1e-05	0	0.000786	0	0	0	0	1.4e-05	0	0	0.000631	0.000105	0	0	0	3e-06	0	2e-06	0	6e-06	0.000104	0	4.1e-05	5.7e-05	0.00019
284	1-24:8	24	56c4	0	0.011597	0.018756	0.004823	0.000812	0.010936	0.000186	0	0.000477	0	5e-05	0	0	0	0	0	0.000308	1.5e-05	0.000694	0	1e-06	1.8e-05	0	3e-06	0.000119	0.000186	0.000118	0	0.000124	0	0.00083
285	1-24:9	24	57c4	4.8e-05	0.011684	0.012518	0.003702	0.000359	0.006913	0	8.2e-05	5.4e-05	0	0	0	0	1.3e-05	0	0	0	0	0.000188	0	0	0	4.6e-05	4e-06	0	0	0.000174	5.4e-05	5.8e-05	9.3e-05	0.000127
286	1-24:10	24	58c4	1e-06	0.015611	0.024536	0.007223	0.001592	0.016335	0.000162	0.000737	0	0	8.7e-05	0	1.2e-05	2.6e-05	0	0	0.001101	0	0	0	1e-06	0	7.5e-05	0	3.5e-05	0	0.000121	0	1.1e-05	1.2e-05	0.000106
287	1-24:11	24	59c4	0.004352	0.048837	0.040203	0.029043	0.004856	0.024584	0.001632	0.002996	0.000384	0	6e-06	9e-06	0	0	0	0	0.000343	0.000136	0	0	0.000154	0	2.5e-05	0	3e-06	6e-05	0.000106	8.1e-05	1.4e-05	0	0
288	1-24:12	24	60c4	7.1e-05	0.014656	0.01414	0.00556	0.00061	0.008975	0	0.000171	0	0	1.9e-05	2.1e-05	0	0	0	0	3.4e-05	3.6e-05	0.002066	6.1e-05	9.4e-05	0	0.000199	0	8.7e-05	3.8e-05	6.1e-05	0	4.9e-05	2.7e-05	0.000164
289	1-25:1	25	61c1	0.002072	0.098941	0.077776	0.064634	0.055645	0.082403	0.076998	0.034458	0.000899	0.012132	0.006536	2.9e-05	0	0.000273	0.001716	0.001462	0.061586	5.9e-05	0	4e-05	0.021339	0.00019	0.000206	0.000122	0.003536	0.0098	0.03352	0.02755	6.8e-05	0	0.001149
290	1-25:2	25	62c1	0.003142	0.096639	0.079582	0.081497	0.065924	0.078363	0.091614	0.038993	0.000269	0.013978	0.005935	3.1e-05	0	5.6e-05	0.000429	0.000649	0.047774	0.000125	9.2e-05	0	0.018775	0.000689	0.000124	0.000106	0.003018	0.010628	0.035939	0.019851	1.2e-05	6e-06	6e-05
291	1-25:3	25	63c1	0.001803	0.07098	0.066218	0.053944	0.043195	0.050737	0.08328	0.028567	0.000283	0.00411	0.000556	0	0	3.7e-05	0	0.000226	0.039172	3.2e-05	0.000407	0	0.012916	4.7e-05	1.3e-05	0.000164	0.000114	0.008076	0.023158	0.012621	0.000162	3.6e-05	0.000647
292	1-25:4	25	1n1	0.000196	0.000127	8.2e-05	0.01235	0.046681	0	0.011665	0.009013	4.5e-05	0.049725	0.008976	0.000761	7.2e-05	0.060474	0.069641	0.061409	0.070308	0.00753	0.025905	4.2e-05	0.011679	0.002587	0.001877	0.000122	0.042285	0.036536	0.035266	0.072288	2e-05	6.8e-05	0.000506
293	1-25:5	25	2n1	6.6e-05	8.4e-05	0.000171	0.00958	0.035023	0.000124	0.000527	0.003396	0.00034	0.030234	0.006225	0.000877	9e-06	0.041852	0.067402	0.055874	0.063034	0.007248	0.020897	5.2e-05	0.008577	0.002664	0.002041	0.000112	0.04059	0.035372	0.032897	0.065507	3.2e-05	1e-05	0.000586
294	1-25:6	25	3n1	4.7e-05	0.000184	5.6e-05	0.005332	0.040315	4e-06	0.000443	0.003076	0.002149	0.034035	0.00641	0.000649	0.000287	0.043564	0.065835	0.05275	0.062922	0.004753	0.017726	0	0.0069	0.00233	0.00198	7.6e-05	0.039077	0.033996	0.030645	0.065362	6.7e-05	0	3e-05
295	1-25:7	25	4n1	1e-06	0	9e-05	0.000414	0.04082	3.3e-05	0.000394	0.005347	0	0.035648	0.009013	0.000943	1.2e-05	0.050698	0.070731	0.054412	0.065347	0.002585	0.01106	0	0.012656	0.000977	0.001611	0.000152	0.043182	0.035422	0.036957	0.07224	4.9e-05	0	0
296	1-25:8	25	5n1	3.2e-05	9.8e-05	0	0.001184	0.042075	3e-06	0.005661	0.007084	0.000916	0.051645	0.009234	0.000958	1.2e-05	0.054471	0.073502	0.056677	0.067005	0.002891	0.013955	0	0.015134	0.001186	0.001601	0	0.044233	0.034977	0.039182	0.074034	0	6.7e-05	0.000281
297	1-25:9	25	6n1	5.5e-05	0.000153	6.9e-05	0.000701	0.039768	3.3e-05	0.011313	0.010411	0.001081	0.046758	0.005871	0.000821	0	0.073884	0.075756	0.056812	0.067464	0.002109	0.014299	4e-05	0.02031	0.001021	0.001578	0	0.044484	0.035137	0.04034	0.08142	0	9.8e-05	8.1e-05
298	1-25:10	25	7n1	0	0.000285	3.3e-05	0.000209	0.038138	5e-06	0.001071	0.007894	0.000336	0.034196	0.007929	0.000876	0	0.051149	0.068164	0.052993	0.064005	0.009961	0.028514	0	0.010719	0.002208	0.001967	1.1e-05	0.052307	0.039499	0.035068	0.075954	0	0	0.000109
299	1-25:11	25	8n1	7.4e-05	0.000355	0	0.000192	0.041189	0.000117	0.000827	0.006511	0.00048	0.03497	0.008402	0.000842	0	0.048241	0.069476	0.052945	0.063058	0.009019	0.026404	9.7e-05	0.010708	0.002059	0.00156	0	0.049823	0.038926	0.034288	0.075087	0	0	9e-06
300	1-25:12	25	9n1	4e-05	8e-06	3.6e-05	9e-05	0.038566	1.6e-05	0.000547	0.00581	0.000829	0.037667	0.009394	0.001013	7e-06	0.044067	0.072996	0.054275	0.065225	0.009423	0.025233	2.4e-05	0.010922	0.002122	0.001485	9e-06	0.051706	0.039051	0.036434	0.075684	4.2e-05	4.4e-05	0.00011
301	1-26:1	26	61c2	0.000431	0.056992	0.054045	0.039101	0.039853	0.048011	0.039563	0.013833	0.001073	0.001635	0.000438	0	2.5e-05	1.6e-05	0.000275	0.000117	0.029401	2.1e-05	0.000656	0	0.001709	5.9e-05	5e-06	4.4e-05	0.000203	0.000668	0.008719	0.010372	6e-05	0	0.000238
302	1-26:2	26	62c2	0.000889	0.067242	0.058726	0.045428	0.043343	0.056982	0.038557	0.01619	0	0.001935	0.000312	3e-06	0	1e-06	7.5e-05	4.7e-05	0.021079	3.2e-05	0.000182	0	0.001715	0.000152	8.5e-05	7e-06	0.000147	0.00107	0.010163	0.006593	2.3e-05	0.000121	0.000669
303	1-26:3	26	63c2	0.00039	0.070655	0.051949	0.048471	0.042134	0.045588	0.047556	0.022546	0.000302	0.003938	0.00042	0	3.4e-05	1e-06	0.000832	0.000205	0.018607	2e-05	0	1e-06	0.001786	4.3e-05	6.1e-05	0.000236	0.000285	0.00188	0.006832	0.00582	7e-06	1.5e-05	0.000126
304	1-26:4	26	1n2	0	0	0	0	0	0	0	1.4e-05	0.000818	5.7e-05	0	0	2.7e-05	0.000121	0.000802	0.00126	0.003784	0.00012	0.000102	0	2.2e-05	9e-06	1.3e-05	0	4.6e-05	1.7e-05	4.1e-05	0.001957	1.2e-05	7e-06	0.000403
305	1-26:5	26	2n2	0	0	5.6e-05	4.9e-05	0.00015	2e-06	0.00016	0	0.000727	0.001675	0	0	0	0.000636	0.003237	0.001918	0.003506	6.5e-05	0.000764	0	0	0	3e-06	8.5e-05	0.000161	0.000106	1.1e-05	0.006274	2e-05	4.1e-05	0.000409
306	1-26:6	26	3n2	1.2e-05	1.2e-05	7.5e-05	5e-05	0.000104	9e-05	0	7.8e-05	0.00074	0.005229	3.6e-05	4.4e-05	0	0.014768	0.03995	0.022967	0.02321	0	0.001069	1.2e-05	1e-06	2.4e-05	2e-05	5e-05	9.5e-05	2.3e-05	0.002223	0.027489	6.4e-05	0	0.00044
307	1-26:7	26	4n2	0	0	4.4e-05	2e-06	3e-06	5.4e-05	8.5e-05	0	0.002238	0.00077	0.000119	0	0	0.000448	0.002265	0.001116	0.004303	0	0.00082	0	0	6e-06	5.1e-05	8.1e-05	3.5e-05	0	0.00039	0.004417	0	5e-06	0.000294
308	1-26:8	26	5n2	0	1.2e-05	2.6e-05	1.2e-05	0.000191	0	0	7.6e-05	0	0.000597	0	2e-05	0	0.000241	0.006904	0.005184	0.001935	0	0	1e-06	0	1e-06	1.5e-05	0	9.1e-05	2e-06	8.1e-05	0.006644	0.000101	3.2e-05	0
309	1-26:9	26	6n2	2.4e-05	0	7.5e-05	7e-06	0	8e-06	0	1e-06	0.001643	6.5e-05	0	5.8e-05	2.7e-05	0.000192	0.00158	0.001193	0.001703	2.7e-05	0.000918	0	8e-05	1.8e-05	0	2.1e-05	0	0	0.000122	0.003073	0.000104	4.6e-05	0.000159
310	1-26:10	26	7n2	0	6e-06	3.4e-05	0.000135	0	5.5e-05	1.4e-05	1.8e-05	0	9.5e-05	7.5e-05	0	9e-06	5.2e-05	0.000811	0.000769	0.001205	3e-06	0	0	8.7e-05	2e-06	1.3e-05	0	3.1e-05	1.5e-05	7.2e-05	0.002446	4.4e-05	0.000109	0.0002
311	1-26:11	26	8n2	9.6e-05	9e-06	4.2e-05	0	0.000293	0.000111	0.00026	3e-06	0.001561	0.000266	7.7e-05	0	0	0.000197	0.005679	0.003241	0.011267	0.000172	0.000679	7e-06	3e-06	1.5e-05	0	0	0.000437	0	7.2e-05	0.006327	4e-06	0	0.000477
312	1-26:12	26	9n2	0	0	3.7e-05	0.000282	7.7e-05	2.1e-05	0.000116	0	0.001257	0.000239	3.7e-05	0	1.7e-05	0.000244	0.00293	0.002037	0.001786	0	0.000755	9e-06	9.3e-05	3.2e-05	2.9e-05	0	0.000132	9e-06	5.1e-05	0.007894	2.9e-05	0	0.000106
313	1-27:1	27	61c3	1.9e-05	0.010634	0.02567	0.00911	0.003452	0.019294	0.000504	0.000203	0.001992	8e-06	2.4e-05	0	0	0	0	1.2e-05	0.00102	1e-05	0.000236	0	0	9.7e-05	2e-05	3.3e-05	2.7e-05	6e-05	6.8e-05	0.000513	1e-05	1e-06	0
314	1-27:2	27	62c3	9.7e-05	0.031092	0.031046	0.019927	0.007504	0.026852	0.001998	0.001203	0.000683	3e-06	4.9e-05	1e-05	0	5.1e-05	1.8e-05	0	0.000973	1.2e-05	8.1e-05	5.9e-05	0	1.1e-05	3.7e-05	2.2e-05	7e-06	3e-05	0.000112	0	6.9e-05	0	6.6e-05
315	1-27:3	27	63c3	0.000172	0.028365	0.043049	0.025462	0.022435	0.039619	0.008499	0.004119	0.000336	0.000103	6e-05	0	0	1e-06	0	0	0.003242	7.8e-05	0.000142	6e-06	1e-05	6.4e-05	1.8e-05	5.4e-05	8e-05	7.8e-05	0.000385	0.000546	1.5e-05	2e-06	0
316	1-27:4	27	1n3	7.4e-05	5.6e-05	0.000115	0	0.00011	1e-06	3.3e-05	3.6e-05	0.001113	0.00042	6e-05	1e-06	0	7.2e-05	0.00301	0.002113	0.002834	0	0.000229	0.000493	0	0	6e-06	8.5e-05	2e-05	3.2e-05	0.000117	0.004661	5.8e-05	2.1e-05	6.7e-05
317	1-27:5	27	2n3	3.7e-05	4.6e-05	5.5e-05	0	7.8e-05	3e-06	0	3.5e-05	0	0.000725	3.5e-05	1e-06	0.000189	0.000405	0.003626	0.002322	0.004261	0	0.000341	0	0	2.9e-05	1.4e-05	0.000103	0.000125	5e-05	0.000155	0.006292	9.9e-05	9.8e-05	0.000538
318	1-27:6	27	3n3	0	0	6.9e-05	0	0.000116	6.6e-05	4e-06	0.000119	0.000713	0.001374	5.7e-05	1e-06	0	0.000844	0.00476	0.018018	0.008399	8e-06	0.000287	0	0	0	2.1e-05	0	9.9e-05	3.5e-05	0.00013	0.010139	0	6e-06	0
319	1-27:7	27	4n3	2.5e-05	0	0.000167	0	5.1e-05	3e-06	2.5e-05	4.5e-05	0.000243	4.5e-05	0	0	0	5.3e-05	0.000534	0.000801	0.00156	7.4e-05	0	5.1e-05	0	1.5e-05	4.5e-05	6.7e-05	2.8e-05	5.6e-05	0	0.0015	2.2e-05	3e-06	3e-06
320	1-27:8	27	5n3	0	0	7e-05	0	3e-05	1.5e-05	7.6e-05	0	0.000677	0.000139	2.1e-05	0	2.6e-05	0.000207	0.00238	0.002292	0.004308	3.3e-05	6.7e-05	0	0	0	3.8e-05	4.6e-05	8.4e-05	5.2e-05	6e-05	0.008405	8.4e-05	0.00012	0.000382
321	1-27:9	27	6n3	0	1.8e-05	4e-05	7.6e-05	9.7e-05	6e-05	0	6e-06	0.000748	3e-05	2.9e-05	0	0	0.000229	0.001479	0.001079	0.003909	5.5e-05	0	0.000107	2.1e-05	0	3.4e-05	1.7e-05	0.000119	4.5e-05	6e-05	0.005081	5e-06	1.5e-05	5.2e-05
322	1-27:10	27	7n3	0	0	2.2e-05	0.000131	0.000261	0	0	0	4e-05	0.000687	0	1.1e-05	0	6.5e-05	0.003339	0.001923	0.00445	0.000113	0.000224	0	0	0.00016	0.000156	0	0.000131	1.2e-05	0.000149	0.009606	2.4e-05	6.1e-05	0.000145
323	1-27:11	27	8n3	0	3.7e-05	7e-06	1.6e-05	0.000204	0	4.7e-05	3.9e-05	0	0.001074	2.3e-05	0	0	0.000278	0.003517	0.003234	0.005228	0	0	3.5e-05	7e-06	2.4e-05	4.3e-05	5.9e-05	0.000354	0	0	0.007288	5e-05	3e-06	0.000331
324	1-27:12	27	9n3	0	4.7e-05	0	4e-05	0.000124	0	6.1e-05	0	0	0.000184	0	0	0	5.4e-05	0.004851	0.001061	0.00196	1.9e-05	1.5e-05	0	0	3e-06	2.7e-05	0	2.1e-05	2.7e-05	3e-05	0.003001	6.8e-05	0	0
325	1-28:1	28	61c4	1.1e-05	0.027278	0.036965	0.015161	0.00992	0.032899	0.001507	0.001439	0.00129	1.4e-05	4.7e-05	0	0	2.4e-05	0	0	0.001844	2e-06	0	5.6e-05	0	6e-05	5.4e-05	0	1.7e-05	6e-06	1.8e-05	8.3e-05	1e-06	3e-05	0.001124
326	1-28:2	28	62c4	0.000129	0.035118	0.036728	0.021615	0.009984	0.032435	0.001407	0.001657	0.000643	0	9.3e-05	0	0	2.4e-05	0	0.000102	0.001318	0.000689	0.000223	0	0	0	0.000122	2.2e-05	3e-06	7.2e-05	0.000102	0.000132	2e-06	0	9.6e-05
327	1-28:3	28	63c4	0.000118	0.034693	0.041916	0.023784	0.018182	0.038449	0.00359	0.00286	0	4.2e-05	8.5e-05	0	0	0	0	0	0.002372	7e-05	7e-06	0	1e-06	1.4e-05	5.5e-05	2.4e-05	0	0.000113	0.000254	0.000777	5e-05	0	2e-05
328	1-28:4	28	1n4	1e-06	0	4e-05	5.7e-05	4.6e-05	3.3e-05	0.000162	0	0.000948	0.000154	0.00011	9e-06	1.9e-05	8.3e-05	0.002112	0.002482	0.0025	1.6e-05	0	0.000221	0	2.7e-05	6.1e-05	3.5e-05	3.6e-05	0	3.5e-05	0.005827	5.9e-05	0	0.000445
329	1-28:5	28	2n4	1.1e-05	4e-06	6.1e-05	6e-05	7.7e-05	3e-06	4.8e-05	1.8e-05	0	0	9e-06	0	0	0.000321	0.002153	0.001523	0.002843	1.9e-05	5.3e-05	1.1e-05	1.1e-05	9e-06	5.2e-05	1.3e-05	9e-05	6e-06	3.3e-05	0.005628	3.2e-05	0	0
330	1-28:6	28	3n4	0	0	6e-05	6.3e-05	0.000306	0	4.6e-05	0.000452	0.000542	0.000915	4.9e-05	0	0	0.000343	0.006543	0.006268	0.011927	0.00012	0.000332	4.4e-05	0	0	9.5e-05	0	0.00012	4.2e-05	0.000131	0.01168	1.7e-05	5e-06	4.2e-05
331	1-28:7	28	4n4	0	0	9.7e-05	3e-05	0.000275	1.2e-05	0	0.000918	0	0.000498	0.000143	1e-06	0	0.002636	0.002867	0.002531	0.005238	0	0.001439	0	3e-05	9e-06	3.1e-05	4.7e-05	9.6e-05	4.1e-05	0	0.004472	2e-05	8e-06	0
332	1-28:8	28	5n4	7.7e-05	0	2.4e-05	0	0.000117	3.9e-05	3e-05	3.6e-05	0.002028	0.000146	0.000106	0	2.6e-05	0.000132	0.002182	0.001578	0.001961	0.000305	0.000402	8.4e-05	0	2.3e-05	4.3e-05	0	2.5e-05	9e-06	2.3e-05	0.003937	2e-05	0	0.000413
333	1-28:9	28	6n4	0	2.2e-05	3.5e-05	0	3.5e-05	0	2.1e-05	4.5e-05	0.000102	0.00066	3.7e-05	0	1e-05	0.000299	0.002197	0.002454	0.00199	6.2e-05	0.000436	0.000113	0	1.5e-05	0	2.1e-05	6.4e-05	0	6.6e-05	0.007664	2.1e-05	0	4.6e-05
334	1-28:10	28	7n4	0	0	2.6e-05	8.4e-05	5.1e-05	0	0	4.1e-05	0	1e-05	3.3e-05	0	0	7.6e-05	0.000975	0.000782	0.002005	8.9e-05	0.000768	7.4e-05	0	0	6.6e-05	0	9.6e-05	0	5.5e-05	0.003037	0	5.3e-05	0.000679
335	1-28:11	28	8n4	3.1e-05	5.7e-05	0	3.1e-05	0.000225	3.8e-05	0.000196	6.6e-05	0	0.000437	2.4e-05	0	0	0.000218	0.006285	0.004051	0.004696	6.3e-05	0.000856	9.3e-05	3.5e-05	0	0	6.2e-05	0.000139	0	0.000145	0.015562	1.3e-05	3.3e-05	0.000419
336	1-28:12	28	9n4	3.6e-05	7e-05	1e-05	0.000102	0.000385	0.000138	6.6e-05	5.5e-05	0	0.000304	0	0	0	0.000124	0.003202	0.004615	0.002118	1.7e-05	0.000489	0	1.7e-05	0	0	1e-06	5.9e-05	6e-06	0	0.009474	0	7.5e-05	3.4e-05
337	1-29:1	29	10n1	0.000148	0.000199	6.6e-05	0.000177	0.039223	6.9e-05	0.003668	0.004467	0.001138	0.034876	0.010822	0.000844	0.00025	0.044011	0.069812	0.053171	0.06608	0.004904	0.018498	6e-05	0.011587	0.001937	0.003024	0.000152	0.044277	0.037308	0.037074	0.07271	0	4.9e-05	0
338	1-29:2	29	11n1	0.000303	6e-06	0.00011	8.1e-05	0.041844	5.4e-05	0.005635	0.004904	9.8e-05	0.03322	0.010017	0.000893	0.000106	0.048609	0.074571	0.060431	0.066218	0.00521	0.013575	0.000135	0.011404	0.001807	0.002076	7.8e-05	0.047762	0.038148	0.037508	0.077319	7.4e-05	2.1e-05	0
339	1-29:3	29	12n1	0.000125	1.9e-05	0.000185	2.9e-05	0.034881	0	0.011012	0.004368	0.000472	0.03195	0.00712	0.000708	9.8e-05	0.046512	0.068761	0.058578	0.064138	0.004138	0.01554	1e-05	0.00946	0.001987	0.002303	7.8e-05	0.046565	0.034406	0.034671	0.071492	2.1e-05	7.5e-05	5.6e-05
340	1-29:4	29	13n1	0.00023	3.3e-05	8.5e-05	0.000952	0.039317	0.00012	0.006275	0.005083	0	0.035396	0.003467	0.000662	3.7e-05	0.029859	0.052461	0.042666	0.056383	0.007625	0.024005	0.000445	0.016692	0.002911	0.003198	0.000135	0.046181	0.043421	0.039935	0.051622	1.5e-05	7e-05	0.000777
341	1-29:5	29	14n1	0.000145	3e-05	2.4e-05	0.001125	0.044107	1.1e-05	0.0088	0.011275	0.000739	0.03551	0.001389	0.000573	0.000131	0.049508	0.062357	0.051572	0.058672	0.003029	0.01822	0.00057	0.01327	0.002103	0.001581	6.8e-05	0.034945	0.034292	0.030278	0.06713	0.0001	5e-05	0.0001
342	1-29:6	29	15n1	0.000128	4.4e-05	6.5e-05	0.000416	0.040208	0.000117	0.004826	0.004605	0.000847	0.04031	0.001634	0.000713	0.000184	0.033577	0.051807	0.042287	0.056037	0.004285	0.021378	0.000659	0.013305	0.002039	0.002665	9.1e-05	0.046156	0.04208	0.037648	0.051074	9e-05	1e-05	0.000795
343	1-29:7	29	16n1	0.00013	6e-06	8.5e-05	0	0.033204	3.8e-05	0.001262	0.00253	0	0.038571	0.002633	0.000606	1e-06	0.037226	0.06129	0.048248	0.05608	0.002835	0.010746	0.000226	0.002824	0.00054	0.000209	3.2e-05	0.018292	0.02298	0.015601	0.063667	6e-06	0.000153	8.2e-05
344	1-29:8	29	17n1	0.000116	0	0.000131	3.4e-05	0.038499	4.6e-05	0.002182	0.004805	0.000222	0.047185	0.009836	0.000951	8e-05	0.047842	0.064298	0.050487	0.060227	0.006636	0.022035	0.000715	0.007048	0.00109	0.000961	0	0.044975	0.045967	0.032567	0.062939	0	8.5e-05	0
345	1-29:9	29	18n1	0.0001	4.8e-05	6.6e-05	6.5e-05	0.04188	3e-05	0.003268	0.005838	0.000274	0.050142	0.008423	0.000853	0.000106	0.050827	0.067206	0.05108	0.062625	0.005918	0.025525	0.00093	0.009148	0.001063	0.000959	4e-06	0.045252	0.046194	0.034947	0.070482	0	7.3e-05	0
346	1-29:10	29	20n1	0.000184	9.9e-05	0.000179	0.000223	0.053703	1.5e-05	0.00476	0.007646	0.002727	0.04629	0.009648	0.000759	6.5e-05	0.045638	0.06252	0.046292	0.061137	0.005098	0.022436	0.001571	0.030359	0.002742	0.003113	5e-06	0.048094	0.044426	0.047404	0.0709	3e-05	5.4e-05	8e-06
347	1-29:11	29	21n1	0.000117	0.00035	0.000225	0.000299	0.04164	0.000208	0.010727	0.008604	0.000181	0.040921	0.001761	0.000605	0.000139	0.062193	0.078843	0.056877	0.063458	0.005709	0.025	0.00136	0.030566	0.00337	0.002319	0	0.043691	0.037213	0.050759	0.077692	3e-05	3.1e-05	3.3e-05
348	1-29:12	29	22n1	9.6e-05	8.7e-05	0.00018	0.000209	0.041576	9.7e-05	0.005256	0.007191	0.00027	0.041437	0.003739	0.000652	0.000139	0.032298	0.056909	0.043649	0.059711	0.006331	0.024759	0.000693	0.014843	0.00202	0.001551	0	0.047441	0.040656	0.040782	0.057452	0	5.9e-05	6.3e-05
349	1-30:1	30	10n2	3e-05	0	8.5e-05	0.000134	0.000576	1.8e-05	2.1e-05	0	0	0.000742	6e-05	0	0	0.001092	0.004273	0.003135	0.005809	0	6e-05	5.1e-05	1.2e-05	0	0.000122	8e-06	0.001056	0.000132	8.8e-05	0.00891	7.3e-05	1.2e-05	9e-05
350	1-30:2	30	11n2	4.9e-05	6.3e-05	1.8e-05	0	0.000145	7.6e-05	0.00011	0	0.002146	0.001054	1e-06	0	0	0.000382	0.002653	0.002182	0.002966	0.000742	0.000875	0	5e-06	0.000102	7e-06	2e-05	5.3e-05	0.000765	0	0.005628	8e-06	2.5e-05	4.5e-05
351	1-30:3	30	12n2	8.2e-05	3.4e-05	0	1.7e-05	0.012314	3.2e-05	2.7e-05	7.1e-05	0.000587	0.006781	0.000169	0	3e-06	0.000459	0.038752	0.041657	0.031174	1.2e-05	0.001508	0	0.00015	4.6e-05	2e-06	0.000106	0.000408	9e-06	0.000921	0.036003	2.9e-05	5.5e-05	0.000553
352	1-30:4	30	13n2	0	0	0	0.00018	0.002271	4.5e-05	9.9e-05	5.4e-05	0	0.006239	7.9e-05	1e-06	1.2e-05	0.000367	0.012306	0.003458	0.007436	0.000145	0.000337	0	0.000126	7.2e-05	5e-06	6e-05	0.001567	0.000908	0.000466	0.015464	1.4e-05	7.3e-05	0
353	1-30:5	30	14n2	2.1e-05	1.1e-05	0	6.6e-05	0.003079	0	0.000137	0	0.000152	0.00423	2.2e-05	2e-05	0	0.000371	0.00332	0.002504	0.006601	9e-05	0	2e-05	6.5e-05	2e-06	6.5e-05	8.5e-05	0.001191	0.000518	0.000201	0.008067	9e-05	4.2e-05	0.000646
354	1-30:6	30	15n2	0	2.4e-05	0	5.6e-05	0.001377	1.2e-05	6.7e-05	2.8e-05	0.000297	0.004005	3.6e-05	2.1e-05	0	0.000413	0.006307	0.004014	0.007613	0.000629	0.00053	1.3e-05	1.9e-05	0.000217	4.4e-05	0	0.001598	0.000951	0.000268	0.008285	5.1e-05	9e-06	0.000225
355	1-30:7	30	16n2	0.000167	7.3e-05	2.7e-05	0.000285	5.2e-05	5.8e-05	3.1e-05	0	0.002872	0.000838	0	1e-06	0	0.000409	0.002556	0.001359	0.002881	0.000994	0.001247	4.9e-05	6.8e-05	1e-05	0.000102	0	8.2e-05	2.7e-05	0.00012	0.003213	5.7e-05	0	0
356	1-30:8	30	17n2	1.7e-05	0	0	0	0.000472	3.3e-05	0	0	0.000223	0.002746	5.5e-05	0	0	0.000571	0.005089	0.001934	0.005194	0.001043	0.000162	4.1e-05	3.4e-05	0	5.5e-05	2.4e-05	3e-05	0.00015	4.7e-05	0.008351	2.2e-05	0	0.000201
357	1-30:9	30	18n2	1e-05	0	0	0.000117	0.000589	4e-06	2.5e-05	3.4e-05	0.000959	0.003812	0	1e-06	1.6e-05	0.001394	0.004052	0.004161	0.004748	9e-06	0	1e-06	0	6.2e-05	4.5e-05	0	7.3e-05	4.7e-05	1.3e-05	0.005778	0	5.2e-05	0.000292
358	1-30:10	30	20n2	1.6e-05	0	5.4e-05	2.8e-05	0.000248	4.1e-05	2.4e-05	0	0.001572	0.000724	0	0	0	3e-06	0.001407	0.001145	0.002804	0.000251	0	2.1e-05	3.9e-05	3e-05	1.2e-05	0	7.7e-05	6.5e-05	0	0.004124	6.3e-05	6e-05	0
359	1-30:11	30	21n2	8.1e-05	4.4e-05	7.6e-05	1.7e-05	0.003032	1.8e-05	2.1e-05	0	0.000626	0.002948	2.4e-05	0	0	0.000377	0.005199	0.007075	0.011773	0.000844	0	0	0.000283	0	7.1e-05	6.1e-05	0.00131	0.000854	0.000906	0.010256	9.1e-05	0	0.000566
360	1-30:12	30	22n2	0	2.9e-05	1e-06	3.2e-05	0.000509	1.1e-05	3.8e-05	0	0.000778	0.002821	0	0	0.000194	0.000187	0.003294	0.001873	0.00571	0	0.000471	7.8e-05	0.000102	0	4.5e-05	2.9e-05	0.001198	0.0005	5.2e-05	0.004976	0	1.9e-05	2.1e-05
361	1-31:1	31	10n3	8.5e-05	0.000109	0	0	6e-06	2.4e-05	0.000248	0	0.001439	0	1.7e-05	0	0	3.3e-05	0	3.4e-05	9.6e-05	0	0	0	6.8e-05	0.000173	1.4e-05	0	2.8e-05	7.4e-05	0	0.000178	3.6e-05	2.4e-05	0
362	1-31:2	31	11n3	1.1e-05	1.4e-05	1.4e-05	0	1.1e-05	0	0.000199	6e-05	0.00025	0.000137	4.1e-05	0	0	0.000158	1.1e-05	0	0.000949	0	0	0	0	0.000105	2.1e-05	1.4e-05	3.6e-05	1.5e-05	0.000268	0	3.5e-05	4.9e-05	0.000121
363	1-31:3	31	12n3	6.1e-05	6.4e-05	3.1e-05	0	0	1.7e-05	9.7e-05	1.4e-05	5.4e-05	0	5e-05	0	0	4.2e-05	0.000717	0	3.3e-05	0	0.000208	0	0	0	0	4.9e-05	4.9e-05	3e-05	9e-06	0	7.6e-05	3.7e-05	0.000106
364	1-31:4	31	13n3	7.2e-05	1.1e-05	0	4.7e-05	7e-06	9e-06	3.9e-05	0.00012	0.000481	3e-06	4.8e-05	0	0	0	2.7e-05	0	0.000538	0	0.000503	0	0	1.2e-05	0.000103	3e-06	7.1e-05	8.6e-05	1.9e-05	0	0	0.000115	0.000488
365	1-31:5	31	14n3	3.7e-05	1.9e-05	0	0.001018	8e-06	1e-05	3.3e-05	2.5e-05	0.000506	0	3e-05	0	0	1.1e-05	3e-06	5e-06	0	0.000351	1.1e-05	0	4e-05	2e-05	1.6e-05	9e-06	0	3.1e-05	9e-06	0	6.1e-05	3e-05	0.001718
366	1-31:6	31	15n3	0	1.2e-05	2e-06	0.000156	1.7e-05	0.000122	3.2e-05	1.2e-05	0	0	0.000262	0	1.4e-05	1.1e-05	0	0	0.000358	0.000125	0.00039	0	1.6e-05	5e-05	5.8e-05	0	4.4e-05	0	0.000153	0	0.000161	0	0.000281
367	1-31:7	31	16n3	1.4e-05	9e-06	2.5e-05	3.9e-05	6.8e-05	2.9e-05	2.3e-05	5.4e-05	0.000744	0	0	0	1e-06	1.8e-05	0	0	0.000726	8e-06	0.000615	0	0	0	3.7e-05	0	4.8e-05	5.1e-05	7.5e-05	0	0.00018	1.4e-05	0
368	1-31:8	31	17n3	0	6.1e-05	1e-05	4.4e-05	4.6e-05	5.5e-05	0	6.3e-05	0	0.001879	3e-06	0	0	9e-06	6e-05	0	0.000221	5.4e-05	0.000322	1.6e-05	0	1.2e-05	2.9e-05	9e-06	5.6e-05	0.000108	0	0	1.8e-05	2e-06	0
369	1-31:9	31	18n3	2.1e-05	0	7e-05	0	0	6.5e-05	9.8e-05	1e-05	0.000778	0	3e-05	0	0	1.7e-05	5.4e-05	0	9.6e-05	2.1e-05	5.4e-05	0	0.000161	1.1e-05	1.8e-05	0	3.9e-05	2.9e-05	9.2e-05	0	4.6e-05	2.7e-05	4.9e-05
370	1-31:10	31	20n3	4.6e-05	0	2e-06	4.2e-05	0.000181	2.9e-05	0	8e-06	0.002196	0	0	0	6.8e-05	5e-05	5.7e-05	0	4.9e-05	9e-05	0.000244	0	1.3e-05	1.8e-05	1e-06	4.4e-05	1.8e-05	2.2e-05	8.3e-05	0	0	0.00012	0.000193
371	1-31:11	31	21n3	1.9e-05	0	4.2e-05	2.9e-05	0	3.5e-05	1.3e-05	0	0	3e-06	0	0	5e-05	5.4e-05	0	0	0.000295	0	0.00114	0.000102	3.4e-05	0	3.9e-05	6e-06	8.7e-05	0	5.4e-05	0	0.000122	5.7e-05	0.000109
372	1-31:12	31	22n3	0	7.8e-05	1.3e-05	3.4e-05	8.2e-05	0	6.6e-05	0	0.000387	1.8e-05	0.000104	0	0	0.000138	6e-06	0	5.4e-05	5.4e-05	0.001818	2.7e-05	4.3e-05	3.6e-05	3.8e-05	0	0	1.8e-05	0	0	0	3e-05	0.000152
373	1-32:1	32	10n4	0	5.6e-05	2e-05	2.8e-05	7.8e-05	2e-05	6.7e-05	5.4e-05	0.000301	0	3.4e-05	0	1e-05	0.000172	0.001025	0.000876	0.001664	4.2e-05	2.2e-05	5.8e-05	0	3.2e-05	0	2.4e-05	7.5e-05	5e-05	4e-05	0.00293	3e-06	5.8e-05	0.000271
374	1-32:2	32	11n4	3e-06	0	1e-06	3e-05	0.000175	0	0	0.002108	8e-05	4.1e-05	2e-06	0	6.7e-05	0.00012	0.004009	0.001885	0.002073	0.000284	0.000772	2.4e-05	1e-06	1.3e-05	7e-05	0	2.1e-05	1e-05	6.1e-05	0.005144	0.000177	3.1e-05	0.000462
375	1-32:3	32	12n4	8e-05	8.2e-05	7e-05	0.000106	8.6e-05	0	0	1.5e-05	0	0	0.000131	0	0	6.3e-05	0.001232	0.000968	0.001186	1.8e-05	1.7e-05	3.7e-05	0	2.2e-05	0	0.000122	6.8e-05	3e-05	4.4e-05	0.004009	0.000121	1.7e-05	0.000895
376	1-32:4	32	13n4	0	0.00061	0	0	9.3e-05	4.6e-05	7.1e-05	2.5e-05	0.000746	0.000257	0.000113	0	0	3.9e-05	0.001264	0.00103	0.002313	3.7e-05	2e-06	0	1.2e-05	1e-05	0.000133	7e-06	1.8e-05	3.6e-05	6.2e-05	0.009267	0.000109	1.4e-05	0.000376
377	1-32:5	32	14n4	3.6e-05	7e-05	6e-06	0.000115	7.8e-05	1e-06	0.000129	0	0	0.000475	0	0	0	0.001869	0.001513	0.00092	0.001925	8.2e-05	7.2e-05	0	2e-05	0	0	6.5e-05	8.1e-05	4.5e-05	8.5e-05	0.001626	5.1e-05	5.7e-05	3.4e-05
378	1-32:6	32	15n4	1e-05	3.3e-05	1e-05	5.7e-05	0.00016	3.1e-05	6e-06	4.8e-05	0.001462	0.000984	2.2e-05	0	0	2.5e-05	0.003793	0.002017	0.003063	0	0.000152	3.2e-05	0	0	0.000121	5.2e-05	9.3e-05	1.4e-05	2.9e-05	0.003748	6.5e-05	0	0.001785
379	1-32:7	32	16n4	0	0	0	2.6e-05	3.8e-05	0	3e-06	3.6e-05	0.000416	7.6e-05	0	0	0	0.000112	0	0.000118	0.000517	0	0.000313	7.3e-05	1.8e-05	0	1.7e-05	0	5.5e-05	1.1e-05	1.4e-05	0	7e-06	4.1e-05	0.000544
380	1-32:8	32	17n4	0	3.5e-05	0	5.7e-05	9.7e-05	2.7e-05	1.3e-05	9.9e-05	0.001822	0.000337	4.5e-05	0	3e-05	0.00017	0.001285	0.000923	0.001074	9.6e-05	0.000564	0	1e-06	0	1.3e-05	0	0	0	1.8e-05	0.002976	2.2e-05	0	0.000859
381	1-32:9	32	18n4	1e-06	3.5e-05	0.000122	0.000131	0.000161	0	1e-06	0.000352	0.000874	0.000625	1.4e-05	0	0	5.5e-05	0.001658	0.001564	0.00348	0.0001	0.000196	5e-06	2.7e-05	0	2.5e-05	0	3e-06	0	5.1e-05	0.003385	0	2e-05	0.000787
382	1-32:10	32	20n4	0	6.2e-05	0	0	0.000167	3.1e-05	1.2e-05	0.000195	0.001021	0.000272	0	0	0	0	0.001225	0.000751	0.002309	0.000316	0.001471	0	5.9e-05	9e-06	2.1e-05	7e-06	0	9e-06	1.5e-05	0.003237	0	6.7e-05	0.0005
383	1-32:11	32	21n4	1.6e-05	0	0	1e-05	0.000189	5.9e-05	4.2e-05	6.7e-05	0.00023	0.000589	0	0	1.7e-05	9.8e-05	0.003299	0.001744	0.003669	0	0	5.8e-05	3.5e-05	0	4.4e-05	1.5e-05	5.4e-05	1.8e-05	0	0.004676	3.5e-05	3.8e-05	0.000155
384	1-32:12	32	22n4	2.4e-05	8.3e-05	1.4e-05	0	0.000122	0	0.000107	3.9e-05	0.000595	0.000701	2.1e-05	0	0	8.1e-05	0.001009	0.001159	0.002017	0.001346	0.001457	6e-05	0	0.0002	2.8e-05	2.7e-05	0.000256	0	3.9e-05	0.004689	2e-06	3.6e-05	0.000104
385	1-33:1	33	23n1	0.000166	0.000225	0	0.000343	0.043861	3e-05	0.005225	0.007446	0.000877	0.04519	0.006357	0.000737	0.000114	0.029889	0.054875	0.043677	0.060688	0.0069	0.015203	0.001126	0.015227	0.002041	0.003265	0.000147	0.045635	0.040461	0.041112	0.056588	2.4e-05	0	0.000364
386	1-33:2	33	24n1	9.6e-05	0.00011	2.4e-05	0.000664	0.047606	2.1e-05	0.011505	0.008266	0	0.051646	0.007398	0.000814	9e-05	0.036596	0.059062	0.04785	0.060673	0.005845	0.02548	0.000789	0.015726	0.002194	0.002324	0.000119	0.04637	0.040754	0.038146	0.062118	0	0	0.001389
387	1-33:3	33	25n1	0.000149	0.000137	0.00021	0.000515	0.048131	3.8e-05	0.007109	0.009036	0	0.059736	0.010493	0.00108	0.000387	0.048562	0.070939	0.061112	0.068452	0.008841	0.029511	0.000245	0.024931	0.00267	0.002462	0.000202	0.047204	0.041634	0.043493	0.078271	0	7.2e-05	0.00029
388	1-33:4	33	26n1	0.000207	0.000199	3.9e-05	0.000313	0.040047	0.000568	0.003903	0.005414	0.000521	0.039609	0.005306	0.001009	0.000112	0.034092	0.068481	0.054963	0.064592	0.010263	0.026029	0.000426	0.015912	0.002293	0.00185	8.6e-05	0.042631	0.035842	0.034723	0.074802	4e-06	2.7e-05	0.000484
389	1-33:5	33	27n1	0.0001	0.000102	3.9e-05	0.000166	0.043324	0.00014	0.003032	0.006425	0.000561	0.045713	0.006287	0.001024	0.000188	0.038051	0.068742	0.053596	0.062009	0.008149	0.026238	0.000321	0.019228	0.002136	0.002146	0.000105	0.045164	0.038422	0.039901	0.074666	0	4e-05	0.00121
390	1-33:6	33	28n1	0.000172	8.4e-05	0.000108	0.000536	0.042743	0.000151	0.003867	0.006674	0.00094	0.061308	0.009389	0.001082	0.000245	0.050057	0.068293	0.059442	0.061867	0.005766	0.022852	0.000374	0.007764	0.002047	0.00083	6.1e-05	0.043665	0.040385	0.032121	0.079487	0	5.1e-05	0.000535
391	1-33:7	33	29n1	5.2e-05	8.8e-05	2.4e-05	0.00018	0.041204	9e-06	0.002943	0.006041	0.00094	0.053121	0.008187	0.000889	0.000114	0.045564	0.073184	0.057711	0.062605	0.005785	0.023712	0.000324	0.006691	0.001799	0.000722	8.4e-05	0.041795	0.041849	0.031817	0.074523	0	0.000105	0.000147
392	1-33:8	33	30n1	0.000224	9.7e-05	1.2e-05	0.000511	0.042328	5.6e-05	0.005307	0.007342	0.000953	0.06864	0.005597	0.000782	0.000227	0.055934	0.071253	0.059666	0.062006	0.013773	0.031754	0.000481	0.009659	0.001976	0.000955	1.6e-05	0.042124	0.040835	0.03353	0.082978	2e-05	0.000106	0.000855
393	1-33:9	33	31n1	9.4e-05	0	3.4e-05	0.000199	0.040723	0.000112	0.00628	0.006624	0.001656	0.032894	0.005017	0.000699	0.000151	0.018079	0.061318	0.05232	0.060609	0.020074	0.050217	0.000334	0.016969	0.002133	0.003821	0	0.050919	0.049364	0.043822	0.064649	2.2e-05	0.000222	0
394	1-33:10	33	32n1	2.9e-05	2.5e-05	3e-06	0.000393	0.041984	0.000116	0.01118	0.012328	0.006155	0.029716	0.006987	0.001223	3.6e-05	0.036732	0.079005	0.061672	0.068501	0.039866	0.05347	0.000295	0.013358	0.002311	0.003563	4e-06	0.042919	0.035526	0.038846	0.080244	8e-06	0.000225	0.000122
395	1-33:11	33	33n1	0.000157	0.000131	1.8e-05	0.000257	0.040864	2.7e-05	0.004066	0.008995	0.00054	0.020847	0.007557	0.000611	3.1e-05	0.025015	0.069263	0.055523	0.064288	0.036517	0.05023	0.000378	0.012716	0.001662	0.005148	1.9e-05	0.045041	0.040705	0.040796	0.073075	0	4.8e-05	0.000151
396	1-33:12	33	34n1	0.000126	5.4e-05	3.9e-05	1.7e-05	0.040029	5.3e-05	0.008146	0.010037	0.000475	0.021623	0.004296	0.000918	9e-05	0.027224	0.07361	0.056473	0.069815	0.036443	0.052111	0.000638	0.018553	0.001338	0.004029	1e-06	0.04574	0.041355	0.046717	0.073734	0	0	0.000144
397	1-34:1	34	23n2	2.5e-05	0	0	8.5e-05	0.000758	0.000116	4.4e-05	3.9e-05	0.000877	0.001375	2.4e-05	0	0	0.000103	0.004727	0.003538	0.004431	0.000177	0.000358	5.1e-05	2.1e-05	0.000109	1.1e-05	3.5e-05	0.000695	3.5e-05	1.5e-05	0.00625	0	1.2e-05	0
398	1-34:2	34	24n2	1.2e-05	0.000124	0	3.5e-05	0.001091	7.2e-05	0.000369	4.6e-05	0.001783	0.005065	7.5e-05	3e-05	0	0.000496	0.003577	0.004968	0.004281	0	0.000569	0	0.000142	4.7e-05	3e-06	4.4e-05	0.000229	0	0.000809	0.017295	2e-06	5.7e-05	0.000138
399	1-34:3	34	25n2	9.4e-05	2.2e-05	0	2.5e-05	0.000639	3.8e-05	0.000124	7.6e-05	0.000555	0.001932	0	0	0	8.6e-05	0.003459	0.002277	0.003748	0.000857	9.4e-05	1.9e-05	0.000167	7.6e-05	0	5e-06	0.000129	5.7e-05	4.2e-05	0.008025	1.5e-05	3e-05	6e-05
400	1-34:4	34	26n2	5e-05	7e-05	0	8.2e-05	0.001933	0.000161	2.9e-05	0	0.001101	0.002658	1.9e-05	0	3.1e-05	0.000859	0.009154	0.005472	0.005888	0	0.000104	4.8e-05	1e-06	1e-05	3.2e-05	8.4e-05	0.000977	0.000259	0.000344	0.008987	6e-05	4.8e-05	0.000553
401	1-34:5	34	27n2	2.4e-05	1e-05	1e-05	2e-05	0.000789	5.7e-05	5.8e-05	1.3e-05	0.000629	0.002683	0.000169	0	0	0.000374	0.003892	0.003432	0.004785	0.000771	6.1e-05	2.6e-05	0.000193	0	3.9e-05	4.8e-05	0.000745	2.5e-05	3.5e-05	0.006879	7.2e-05	6.8e-05	0
402	1-34:6	34	28n2	0	0	0	0	0.000191	1.2e-05	0.000126	0	0.000198	0.002558	0.000197	0	2.5e-05	0.000629	0.004121	0.011449	0.004604	4.4e-05	0.000868	0	3.9e-05	5.1e-05	5e-06	7.1e-05	0	0	5.2e-05	0.01173	3.2e-05	1e-06	0
403	1-34:7	34	29n2	0	2.8e-05	7e-06	0.000102	0.000525	4.1e-05	4.2e-05	3.4e-05	0.000586	0.002953	1e-06	1.2e-05	1.1e-05	0.000282	0.002598	0.002243	0.003136	5.3e-05	0	0	0	0	6.6e-05	0	2.5e-05	0	3.1e-05	0.00583	2.1e-05	0.000448	0.000247
404	1-34:8	34	30n2	5.7e-05	0	0	0	0.000776	0	5.9e-05	0	4.3e-05	0.005323	2.2e-05	0	6e-06	0.00014	0.004387	0.003389	0.004143	0.000571	4.5e-05	2.9e-05	4e-06	0	1.5e-05	0	3.2e-05	2e-06	2.7e-05	0.008781	0.000117	0.00083	0.000419
405	1-34:9	34	31n2	1.6e-05	0	0	3.6e-05	0.000406	0	7.6e-05	6e-06	0	0.000385	2.3e-05	0	0	8e-06	0.001353	0.001009	0.002387	0.000298	0.000364	9.8e-05	0	5.4e-05	0	0	0.000355	0.000439	3e-06	0.002994	0	0	0.000141
406	1-34:10	34	32n2	1.8e-05	0	0	0.000148	0.0013	0	7e-05	0	0.000401	0.001283	0	0	1.5e-05	0.000265	0.00726	0.005373	0.007106	0.000238	0.000591	4.6e-05	0.00018	2.2e-05	4e-05	4.2e-05	0.001431	0.000823	0.000649	0.010959	0	0	0.000782
407	1-34:11	34	33n2	2.5e-05	7.9e-05	2e-06	0	3.5e-05	8.2e-05	1e-05	0	0.001055	1.8e-05	0	0	1e-06	0.000127	0.001887	0.001118	0.00157	0	0	1.3e-05	0	1.9e-05	0	0	0.000187	9.2e-05	4.3e-05	0.002701	2e-05	3.9e-05	0.000732
408	1-34:12	34	34n2	1.7e-05	6.4e-05	3.9e-05	0	0.000122	2.4e-05	6.9e-05	1.2e-05	0.001579	7.5e-05	0	0	3.7e-05	7.2e-05	0.002293	0.002242	0.002792	0.000291	0.001848	8e-06	0.000159	5.8e-05	3.5e-05	3.2e-05	0.000404	1e-05	9.2e-05	0.004955	3.1e-05	6.1e-05	9.8e-05
409	1-35:1	35	23n3	0	5.2e-05	0	7.2e-05	0.001234	1.2e-05	0.000911	0.000218	0.000413	0.008469	0	0	3.5e-05	0.006314	0.013099	0.019254	0.007454	0	0.00011	6.1e-05	5e-05	7.3e-05	2e-06	0	0.000243	0.000106	0.000352	0.043741	2.5e-05	5e-05	0.001403
410	1-35:2	35	24n3	0	2.7e-05	0	0	0.00026	0	0	5e-06	0.000618	0.000533	1.4e-05	1e-06	9.6e-05	0.000219	0.002803	0.001309	0.002899	0.00029	0.000108	0	0.000172	8.1e-05	0	1.4e-05	2.1e-05	0.002375	9e-06	0.004787	0	2.4e-05	0.0011
411	1-35:3	35	25n3	0	6.1e-05	0	6e-06	0.000202	0.000126	7.7e-05	0	0	0.001048	8.3e-05	0	3.4e-05	0.000147	0.002585	0.002311	0.003105	0.000429	0	7.1e-05	0.000107	7.3e-05	6.7e-05	3.3e-05	4.2e-05	8.7e-05	0	0.005301	1.5e-05	3.4e-05	0.000943
412	1-35:4	35	26n3	3.7e-05	1.8e-05	4.5e-05	5.7e-05	0.0002	0.000127	3.1e-05	1.4e-05	4.8e-05	0.001466	7.4e-05	0	4e-06	0	0.002057	0.002343	0.002597	6e-06	0	0	1.9e-05	2.2e-05	3.1e-05	5.5e-05	0.000108	3.4e-05	6.3e-05	0.005424	7e-05	0	0
413	1-35:5	35	27n3	0	6.5e-05	0	0	5.4e-05	2.5e-05	9.8e-05	0	0	0.00179	6.7e-05	0	0	1.2e-05	0.002359	0.003192	0.002971	0.000288	8.5e-05	5.1e-05	1.2e-05	5e-05	3.9e-05	0.000154	0.000194	1.2e-05	5.9e-05	0.005291	0.000154	2e-06	0.001075
414	1-35:6	35	28n3	3.3e-05	0	3.9e-05	1.1e-05	0.000145	8.2e-05	2.3e-05	9e-06	0.000193	0.00271	0	2e-06	0	3.8e-05	0.004423	0.006776	0.003448	4.2e-05	0	6.1e-05	0	6.6e-05	6.5e-05	2.5e-05	4.4e-05	3.3e-05	4e-06	0.016294	8e-05	0	0.000217
415	1-35:7	35	29n3	7.6e-05	0	5e-06	9e-06	0.000115	0	0.000173	6e-06	0.001269	0.0028	4.6e-05	0	0	0.000188	0.003481	0.003558	0.004188	0	0	0	4.8e-05	0	0	0	0	1.5e-05	8.3e-05	0.005723	7e-05	8.1e-05	0.000224
416	1-35:8	35	30n3	2.7e-05	8e-05	0.000427	0	0.00013	2.3e-05	0	0	0.000206	0.00161	4.6e-05	0	3.5e-05	0.000306	0.00245	0.002348	0.003134	9e-05	0.00028	4.2e-05	4.4e-05	0	2.4e-05	2.3e-05	1.8e-05	7.4e-05	6.1e-05	0.009055	3e-05	2.3e-05	0.000769
417	1-35:9	35	31n3	0	5.4e-05	1.2e-05	0.000134	0.000202	1.6e-05	7.2e-05	2.4e-05	0	0.000105	4e-06	0	1e-06	0.000167	0.000977	0.000698	0.001968	6.6e-05	0.000816	4.4e-05	3.3e-05	3.7e-05	3e-06	2.7e-05	2e-05	5.2e-05	0	0.001879	1e-06	4.1e-05	0.000242
418	1-35:10	35	32n3	3.2e-05	7.6e-05	0	0.000111	0.000933	0	3.7e-05	2e-06	0.003286	0.00238	0	0	2.9e-05	0.000357	0.01529	0.018547	0.010186	0.000174	0.000364	7.8e-05	0.000246	0	5e-06	0	0.001315	0.000553	0.000526	0.018652	9.5e-05	1.6e-05	0.000249
419	1-35:11	35	33n3	0	0	0	0.000237	0.000268	5.7e-05	3.4e-05	1e-06	0.001477	0.000366	0	0	8.6e-05	0.000279	0.006518	0.004978	0.004741	0.000175	0.000245	5.1e-05	0.000138	3.1e-05	5.1e-05	5.9e-05	0.00045	0.000312	8.5e-05	0.00779	4e-06	0	8.5e-05
420	1-35:12	35	34n3	3e-05	5.1e-05	2e-06	0	7.4e-05	4.2e-05	7.2e-05	0	0.001352	6.8e-05	0	0	1.5e-05	0.000139	0.003166	0.001322	0.002355	3.1e-05	0	0	0	4.7e-05	8e-06	8.9e-05	0.000322	0	7.5e-05	0.005429	0	6.3e-05	0.000365
421	1-36:1	36	23n4	1.3e-05	7.2e-05	0	0	0.000154	1.8e-05	1.4e-05	3e-05	0.001522	0.000318	3e-05	0	3.6e-05	5e-05	0.001754	0.001437	0.001534	0	3e-06	6.5e-05	2.4e-05	0	5e-06	8e-05	3e-06	0	2.4e-05	0.004686	0	1e-05	0
422	1-36:2	36	24n4	3.1e-05	4.5e-05	0	4.7e-05	0.000115	6e-06	8.1e-05	7.3e-05	0.000158	0.00073	6e-06	0	0	3e-06	0.00141	0.001387	0.002312	0.000368	0	0	0.000102	0	1.5e-05	0	2.4e-05	5.6e-05	2.8e-05	0.002738	0	0	0.000109
423	1-36:3	36	25n4	5.5e-05	3.3e-05	6e-06	1e-06	4.5e-05	3.2e-05	3.6e-05	6e-06	0	0.000512	2.9e-05	0	0	0.000132	0.001213	0.000845	0.001746	0	3e-05	2.4e-05	6.8e-05	0.000114	2.7e-05	3.5e-05	2.4e-05	3e-06	0	0.003105	5.9e-05	0	8.9e-05
424	1-36:4	36	26n4	4.8e-05	5.1e-05	0	5.7e-05	0.000702	0	8.4e-05	2.1e-05	0	0.003654	8e-05	0	0	0.000358	0.011674	0.004035	0.007447	7.9e-05	0.000131	0	0.00011	0.000104	3.6e-05	2.7e-05	0.000169	0.000144	3.3e-05	0.010082	0	0	0
425	1-36:5	36	27n4	4e-05	0	0	0	0.003025	8.9e-05	2.6e-05	1e-05	0.001627	0.005845	0	0	1.7e-05	0.000751	0.008574	0.011099	0.01344	6.7e-05	3.8e-05	4e-06	0.000225	0.000102	0	5e-06	0.000805	2e-05	0.000255	0.014627	0	5.7e-05	0
426	1-36:6	36	28n4	8.6e-05	4.9e-05	1.6e-05	4.4e-05	0.000164	3.1e-05	0	1.2e-05	3.1e-05	0.001273	2.3e-05	0	0.000222	0.00012	0.001734	0.001372	0.002274	0	2.2e-05	7e-06	2.7e-05	0.000149	2.9e-05	0	1.8e-05	1.8e-05	0	0.004642	0.00013	8e-06	0.000173
427	1-36:7	36	29n4	0	5e-06	4e-05	0	0.000237	1e-05	5.4e-05	2.7e-05	0.001771	0.002066	0	1.1e-05	2.2e-05	5.9e-05	0.002336	0.00238	0.002205	0	0.0001	2.6e-05	1e-05	8.8e-05	9.2e-05	0	0	4.6e-05	1.9e-05	0.004984	0	9e-06	0.001553
428	1-36:8	36	30n4	3.1e-05	0	0	2.1e-05	0.000156	7e-05	0	2e-06	0.000641	0.001913	4.8e-05	0	2.6e-05	0.000178	0.002542	0.002482	0.004425	0.000309	0.000774	3.7e-05	0	0	0	3.7e-05	7.1e-05	8.1e-05	5e-05	0.005498	4.5e-05	0	0.001413
429	1-36:9	36	31n4	0	3e-06	0	7.6e-05	0.00014	4e-05	9e-06	5.2e-05	0.000542	8.5e-05	2e-05	0	9.1e-05	7.7e-05	0.000937	0.000904	0.001657	9.5e-05	0.000226	2.6e-05	3.4e-05	0	1.2e-05	8.6e-05	0.000118	7e-05	2.5e-05	0.001778	0	2.3e-05	0.000381
430	1-36:10	36	32n4	0	4e-05	0	0.000206	0.000302	0.000204	0.000117	5e-05	0	0.000639	0	0	0	0.000303	0.007735	0.00777	0.005365	0.000583	0.000284	1.9e-05	6.7e-05	0	1.5e-05	0.000151	0.000261	0.000383	0.000127	0.009591	7e-06	4.6e-05	0
431	1-36:11	36	33n4	6.7e-05	7.4e-05	0	4.9e-05	0.000167	5.1e-05	0.000221	0.000147	0.001944	9.6e-05	4.6e-05	0	1e-06	0.000488	0.005231	0.004174	0.003947	0	0.000302	7e-06	1.3e-05	0.000158	1.1e-05	4.1e-05	0.000336	0.000249	0.000647	0.008641	0	2e-05	0.000157
432	1-36:12	36	34n4	1.4e-05	1.3e-05	0	0	0	9e-05	0	1.2e-05	0	0.000139	0	0	0.000383	1e-06	0.002869	0.002191	0.001807	0.000107	0.000277	2e-06	4.9e-05	8.9e-05	7e-06	6.6e-05	0.000199	0	0.000156	0.009789	3e-06	3.2e-05	0.000725
433	1-37:1	37	35n1	0.000183	8.5e-05	7e-06	0.000112	0.038552	9.4e-05	0.017635	0.013397	0.002508	0.034643	0.008441	0.001202	0.000238	0.045323	0.077928	0.056797	0.074345	0.030754	0.044184	0.000178	0.011621	0.001794	0.007556	8.3e-05	0.044625	0.037439	0.041795	0.076839	3.8e-05	0.000176	0
434	1-37:2	37	36n1	0.000228	2.2e-05	0	0.000271	0.035329	1e-05	0.001919	0.004451	0	0.003414	0.008429	0.000588	9.5e-05	0.033704	0.067354	0.05599	0.061527	0.039167	0.067044	0.000194	0.022328	0.002168	0.003048	0	0.038871	0.043632	0.039613	0.074383	1.1e-05	0.000224	0.000963
435	1-37:3	37	37n1	0.000193	7.5e-05	0	8.5e-05	0.033582	5.4e-05	0.001322	0.003517	0.000254	0.003278	0.006527	0.000616	7.9e-05	0.028984	0.06291	0.054216	0.057981	0.037705	0.062427	0.000361	0.019024	0.001642	0.00264	0	0.037212	0.041664	0.037423	0.067499	3.2e-05	0.000325	0.000909
436	1-37:4	37	38n1	0.000253	0.000151	2e-05	4.9e-05	0.034063	0	0.002385	0.004038	0.000758	0.003654	0.007982	0.000622	0.000482	0.031383	0.065485	0.056081	0.060285	0.037035	0.063821	0.000205	0.021587	0.001832	0.003103	0	0.038409	0.043076	0.037798	0.07244	0	0.000196	0
437	1-37:5	37	39n1	0.000103	0.000149	4.1e-05	0.000327	0.022013	5.6e-05	0.003791	0.00377	0.001851	0.003484	0.00383	0.000569	0.000106	0.029681	0.063963	0.052643	0.059094	0.031612	0.049333	0.000284	0.017724	0.002005	0.002903	8.6e-05	0.033022	0.039358	0.035957	0.066661	4e-06	0.000255	0
438	1-37:6	37	40n1	0.000225	0.000236	5.3e-05	0.000172	0.020449	9.6e-05	0.00192	0.003438	0.004684	0.002347	0.005149	0.000645	0.000161	0.028505	0.06482	0.054534	0.060819	0.039615	0.054025	0.000193	0.015781	0.002099	0.003131	1.4e-05	0.034729	0.03921	0.03662	0.068687	0	0.000146	0.000281
439	1-37:7	37	41n1	0.000109	9.8e-05	0	6.1e-05	0.01642	0.000108	0.000729	0.002006	0	0.001204	0.002761	0.000615	0.000161	0.025388	0.060734	0.052726	0.057276	0.022776	0.040804	0.000245	0.012873	0.001671	0.002581	4e-05	0.032126	0.038338	0.032963	0.065649	0	0.000262	2.4e-05
440	1-37:8	37	42n1	0.000181	0.000399	0	0.000367	0.035318	3.4e-05	0.008357	0.006208	0	0.009799	0.004735	0.0004	0.000208	0.042846	0.069391	0.060007	0.067404	0.040563	0.070335	0.000138	0.026055	0.001742	0.002934	1e-05	0.036129	0.037975	0.042778	0.080344	1.4e-05	0.000119	0.000779
441	1-37:9	37	43n1	0.000183	0.001231	0	0.000252	0.047987	0.000112	0.015897	0.005028	0.001764	0.011372	0.00366	0.000642	0.000118	0.051124	0.070672	0.058716	0.067514	0.037182	0.06617	0.000248	0.037722	0.002179	0.002796	1.5e-05	0.03371	0.038306	0.049926	0.078612	0	0.000124	0.00098
442	1-37:10	37	44n1	7.7e-05	9e-05	0	0.000201	0.035434	0.000157	0.001749	0.003743	0.002579	0.006867	0.003012	0.00117	0.000198	0.036512	0.068627	0.057939	0.065282	0.041215	0.068949	0.000129	0.022746	0.002133	0.003001	0.000175	0.036771	0.03995	0.043202	0.072636	0	9.5e-05	0.001311
443	1-37:11	37	45n1	0.000139	2.3e-05	1.2e-05	0.000248	0.031402	2.8e-05	0.000722	0.004317	0.002501	0.009758	0.003779	0.00039	0.000241	0.043415	0.07336	0.057361	0.064686	0.034976	0.063639	0.000224	0.031132	0.001858	0.002365	2.2e-05	0.035881	0.039224	0.04985	0.073886	0	0.000231	0.000747
444	1-37:12	37	46n1	0.00017	7.3e-05	2.4e-05	9.4e-05	0.029255	0.000155	0.001951	0.00382	0.000396	0.003628	0.00679	0.00053	0.000329	0.034062	0.073666	0.057004	0.066024	0.037306	0.065302	0.000273	0.021877	0.002519	0.001857	2.3e-05	0.03663	0.040802	0.044943	0.07017	5.8e-05	0.000125	0
445	1-38:1	38	35n2	4e-06	1.1e-05	0	0.000106	6.7e-05	7e-06	0	6e-06	5.8e-05	0.000679	8.8e-05	0	0.000111	4.2e-05	0.005228	0.005226	0.004697	0.000383	0.000405	0	0.000141	0.000177	3.2e-05	0	0.000651	0.000142	6.6e-05	0.009497	7.3e-05	5.5e-05	0.002333
446	1-38:2	38	36n2	5.3e-05	1e-05	1.4e-05	0	0.00013	2e-06	0.000137	0	0	4.5e-05	1.6e-05	0	4.1e-05	0.000254	0.002656	0.003203	0.003281	0.000317	0.005382	0	0.000136	0	1e-06	2.2e-05	0.000131	0.000288	3.4e-05	0.008195	9.3e-05	3.2e-05	0.000786
447	1-38:3	38	37n2	0	0	8.3e-05	5.4e-05	0.001091	0	0.000116	0	0.000342	7.1e-05	0.000138	0	0	0.000334	0.009811	0.008348	0.006631	0.000668	0.010741	0	0.000229	0.000149	0	4.8e-05	0.000759	0.001439	0.000532	0.014409	3e-06	3e-06	0.001054
448	1-38:4	38	38n2	1e-05	3.7e-05	0	5e-06	0.00015	0	0.000124	0	0.000381	0.000231	2.1e-05	0	3.3e-05	0.000115	0.002108	0.003103	0.002472	0.000265	0.000816	1.7e-05	3.2e-05	0.000166	2.7e-05	4.5e-05	0	0	0.000152	0.006869	0	6.5e-05	0
449	1-38:5	38	39n2	1e-05	0	1e-06	3.7e-05	0.000282	0	0.000161	0	0.000691	0.000119	6e-06	0	5.3e-05	0.000216	0.002022	0.001006	0.001841	0	0.000255	1.3e-05	0.000455	1.4e-05	0.00018	4.5e-05	9.4e-05	2.7e-05	5.5e-05	0.003441	5.9e-05	0	0.000633
450	1-38:6	38	40n2	0	3e-06	0	0	7e-05	1.7e-05	0.0001	1.1e-05	0.001826	0	0	0	6e-06	0.001051	0.006345	0.004174	0.002249	0.000578	0.000562	5.8e-05	0.000233	0.000256	5e-05	4.1e-05	1.2e-05	9e-05	8.2e-05	0.006949	5e-05	4.9e-05	0.001384
451	1-38:7	38	41n2	4.4e-05	0	0	0	0.000329	0	0.000111	3e-06	0.000104	0.000126	3e-06	0	3.1e-05	3.4e-05	0.005157	0.000646	0.001385	0.000313	0.000405	6e-06	2.2e-05	1.7e-05	1.2e-05	0	0	4.5e-05	1.2e-05	0.002198	6.7e-05	7.7e-05	0
452	1-38:8	38	42n2	7e-05	4.6e-05	0	1e-06	0.000505	2.4e-05	0.000178	4.7e-05	0.001423	4.5e-05	5e-06	1e-06	0	0.000207	0.001781	0.001429	0.003235	3.3e-05	0.000503	0	4.5e-05	4.3e-05	2e-06	7.8e-05	5.9e-05	2.7e-05	0.000205	0.004882	0.000132	9.8e-05	0.001553
453	1-38:9	38	43n2	0	2.2e-05	0	5e-05	7.9e-05	0	4.3e-05	0.00011	0.000572	0	7e-05	0	0	8.5e-05	0.004094	0.004233	0.002475	0.0001	0.002431	0.000115	0.000176	0.000146	0	2.6e-05	8.7e-05	2e-05	0.000202	0.008598	3e-06	3.9e-05	8.8e-05
454	1-38:10	38	44n2	5e-06	5.4e-05	1.9e-05	0	0.02276	0	0.000868	6.4e-05	0.000564	0.000465	0.000249	3.2e-05	0.000227	0.004628	0.034194	0.02224	0.035109	0.000807	0.0009	4.2e-05	0.002116	0.000108	0	9.2e-05	0.000124	0.000179	0.000769	0.020533	1.3e-05	0	0.000402
455	1-38:11	38	45n2	9.7e-05	5.5e-05	0	1e-06	0.000122	0	0	0	0.000382	0	0	0	9.8e-05	0.0002	0.001392	0.001428	0.001871	0.000279	0.00028	0	5.4e-05	0	2.7e-05	0	9.6e-05	0.000147	0.000217	0.00364	4.4e-05	6.1e-05	0
456	1-38:12	38	46n2	0	1.5e-05	0	1.4e-05	0.000186	0	0.000141	1.5e-05	0.001284	0	2e-06	0	5.8e-05	0.0004	0.011081	0.004955	0.002669	0.001103	0.000269	0	6.3e-05	0.00016	5.7e-05	7.6e-05	1e-05	2e-06	2.4e-05	0.005257	0	2.8e-05	0
457	1-39:1	39	35n3	5.8e-05	1.7e-05	2.4e-05	0	0.000169	0	3.9e-05	3.6e-05	0	0.000264	0	0	1.2e-05	0.000106	0.001985	0.002056	0.001643	0	0	9e-05	1.7e-05	8e-06	0.000166	6e-05	2.1e-05	1.9e-05	7e-05	0.004764	5.1e-05	1e-05	0.002386
458	1-39:2	39	36n3	0	1e-06	6.6e-05	6.3e-05	0.000245	0	0	0	0.001197	0	0	0	0	0.000151	0.002301	0.006161	0.001663	0.00038	0.000387	5.6e-05	0.000421	7e-06	4.8e-05	1.7e-05	0	5e-05	0.000239	0.007465	0	0	0.001384
459	1-39:3	39	37n3	2.2e-05	3.5e-05	0	1.5e-05	0.000261	0	7.4e-05	1e-06	0	1.6e-05	0	5e-06	1.7e-05	0.000162	0.001221	0.001585	0.002571	0.000403	0.000378	0.000109	2.3e-05	4.7e-05	2.9e-05	3.2e-05	4.5e-05	0.0001	9.9e-05	0.003112	0.00011	4.6e-05	0.002681
460	1-39:4	39	38n3	0	6.6e-05	1e-06	0	0.000184	4.6e-05	2.8e-05	0	0	0	2.6e-05	0	3.6e-05	0	0.000876	0.001702	0.001736	3.7e-05	0.000184	1.8e-05	0	0.000153	1.1e-05	0	5.2e-05	0.000157	9.1e-05	0.003149	0	3.7e-05	0
461	1-39:5	39	39n3	4.1e-05	1.6e-05	0	2.4e-05	0.000178	6.2e-05	3.7e-05	0.000369	0.001155	1e-05	3.3e-05	0	5e-06	0.000215	0.000313	0.000628	0.000798	0	7e-06	0	0	4.9e-05	4.8e-05	2.7e-05	9.6e-05	4.8e-05	0	0.001001	1.8e-05	9e-06	0.001272
462	1-39:6	39	40n3	7e-05	0	0	0	4.2e-05	0	6.7e-05	0	0.000782	4e-06	0	0	3.4e-05	0	0.000618	0.000578	0.00076	0	0.000238	6.1e-05	5.4e-05	0.000159	0	6.2e-05	4.3e-05	6.1e-05	1.3e-05	0.001369	0	1.4e-05	0
463	1-39:7	39	41n3	2.6e-05	7.3e-05	0	5.2e-05	5e-06	1.6e-05	2.7e-05	0	0	8e-06	5.4e-05	0	5.4e-05	5.1e-05	0.001761	0.000363	0.000394	0.000338	0.000379	0.000101	0	8e-05	2.2e-05	4.9e-05	3e-06	2.2e-05	7e-06	0.000144	4.4e-05	0	0.00103
464	1-39:8	39	42n3	0	0	0	2.9e-05	9.5e-05	1.6e-05	0	9e-06	0.000893	0	2.3e-05	0	1e-06	0	0.000598	0.000773	0.000526	0.000247	0.001147	8e-05	1.7e-05	0.000113	4.2e-05	2.7e-05	8e-06	3.3e-05	5.2e-05	0.002462	5e-06	9.2e-05	0.002071
465	1-39:9	39	43n3	0	3e-05	0	2.3e-05	0.000498	0	9.2e-05	0	0.002592	2.2e-05	0	0	0	5.7e-05	0.004865	0.002464	0.003839	0.000107	0.000881	0	0.000128	4.6e-05	0	7.4e-05	0	0	0.000176	0.014822	0	4.2e-05	0.000861
466	1-39:10	39	44n3	4e-05	7.6e-05	9e-06	0.000154	0.000123	0	2.9e-05	0	0	0	0	0	5.6e-05	0.000104	0.001279	0.002373	0.001089	0.000109	0.000913	5.3e-05	5.1e-05	0	0	2.4e-05	3.5e-05	6e-06	6e-06	0.00405	1e-06	0	0.000559
467	1-39:11	39	45n3	1.3e-05	0	0	0	0	5.8e-05	2.7e-05	0	0	0	0	2.4e-05	4.8e-05	0	0.000802	0.000583	0.000408	6.4e-05	0.000249	0	0	0	0	7e-06	6e-06	5.1e-05	4.5e-05	0.002212	2.8e-05	0	0.001073
468	1-39:12	39	46n3	5.3e-05	3.6e-05	0	1.2e-05	0.000485	5e-06	0	4e-05	0	0	0	2.6e-05	0	5.5e-05	0.00459	0.010808	0.008775	0	0	9.1e-05	0.000185	4e-05	5e-05	0	1.2e-05	3.2e-05	0.000601	0.007586	0	5.3e-05	0
469	1-40:1	40	35n4	0	5.3e-05	5e-06	8.7e-05	0	0	0	1.9e-05	0.000245	0.000127	0	0	0.000122	0.000111	0.001216	0.000895	0.000855	0.000189	0	8.1e-05	0.000165	1.2e-05	7.7e-05	0	2.1e-05	0.000106	8e-06	0.002268	3.5e-05	3.8e-05	0.00221
470	1-40:2	40	36n4	1e-06	0	0	0	2.1e-05	0	1.8e-05	0	0.000653	1.5e-05	0	0	2.2e-05	0.000104	0.000142	0.000633	0.000532	0.000259	0.000221	0	0	0	3.9e-05	1.4e-05	8e-06	2.1e-05	7.6e-05	0	3.9e-05	4e-06	0.000843
471	1-40:3	40	37n4	2.4e-05	0.000139	1e-06	1.2e-05	0.001495	2.3e-05	0.000234	6e-06	0	1.1e-05	9.9e-05	0	0	0.001146	0.003845	0.002982	0.005305	0.000171	0.001654	5.1e-05	8.3e-05	0	0.000166	3e-06	0.000274	0.000193	6e-05	0.016886	0	2.2e-05	0
472	1-40:4	40	38n4	5.9e-05	4.7e-05	0	0	6.2e-05	0	4.1e-05	3.2e-05	0.000357	0	5.4e-05	0	0	0.000128	0.000578	0.000416	0.000516	0.000595	0.001372	0	1e-05	1.2e-05	0	3.6e-05	0.000458	3.2e-05	5.7e-05	5.2e-05	3e-05	4.1e-05	0.000914
473	1-40:5	40	39n4	2.2e-05	0.000108	0	0	3.9e-05	0	0	3.9e-05	3.7e-05	0	0	9e-06	3e-06	5e-05	0.000198	0.000438	0.000423	1.7e-05	0.000213	9.1e-05	1e-05	1.3e-05	2.5e-05	0.000105	0.000326	2.9e-05	0	0.000404	0	5e-05	0.000996
474	1-40:6	40	40n4	0	6.7e-05	0	1.1e-05	0	0	0	2.7e-05	0.00204	0	8.7e-05	1e-06	0	8e-05	0.000158	0.00055	0.000638	3e-06	4.6e-05	1.7e-05	3.7e-05	4.5e-05	2.8e-05	0	2.9e-05	3.8e-05	9e-06	0.000659	1.9e-05	1e-06	0
475	1-40:7	40	41n4	0	0.000189	4e-06	1e-06	0	3.9e-05	0.000117	3.3e-05	0.000639	3e-05	6.3e-05	0	5e-06	0.000227	0.000225	0.000515	0.000597	9e-05	0.000199	0.00013	3.2e-05	0	1e-05	0.000105	4e-06	4.3e-05	2.2e-05	0.000651	0	0	8.9e-05
476	1-40:8	40	42n4	2.8e-05	0	0	0	1e-06	7.5e-05	0.000156	0	0.000862	0	0	0	0	0.000239	0.000285	8e-05	0.000477	0	0.00079	2.1e-05	0	2.5e-05	4.1e-05	0.000116	0.000115	5e-05	2.6e-05	0	0	6.5e-05	0.000595
477	1-40:9	40	43n4	1.2e-05	0	0	0	8.5e-05	0	3e-06	0	0.000931	0.000247	1e-06	9e-06	0	7.1e-05	0.000806	0.000467	0.000464	0	0.001038	3.3e-05	8.4e-05	9.4e-05	7e-06	0	1e-05	0	2.7e-05	0.002242	0	5.3e-05	0
478	1-40:10	40	44n4	1.5e-05	5.8e-05	4.7e-05	0	0.00012	0	0	1.9e-05	0.001827	0	2e-05	0	3e-05	7.9e-05	0.001695	0.001079	0.001318	0	0.000791	5e-06	8.6e-05	4.5e-05	0	1e-06	2.8e-05	5.9e-05	0	0.002286	1.2e-05	3.3e-05	0.000687
479	1-40:11	40	45n4	0	0	0	2e-06	3e-06	2e-06	5.1e-05	0	0.000489	0	0	0	5.5e-05	2.7e-05	0.000185	0.000171	0.000264	4.9e-05	0.000735	6.1e-05	1.9e-05	4e-05	2e-06	0	0	0.000181	8.6e-05	0	0.000155	4.4e-05	0
480	1-40:12	40	46n4	4.6e-05	0.000117	0	0.000235	2.2e-05	0	0	1.7e-05	0.001428	0	0	4e-06	0	6.7e-05	0.000448	0.000449	0.000669	0	0.001306	0	5.1e-05	5e-06	2.8e-05	0.00011	1.1e-05	7.8e-05	4.2e-05	0.000287	0	0	8.8e-05
481	1-41:1	41	47n1	0.000321	0.000118	2.8e-05	0.000172	0.035432	3.7e-05	0.000652	0.003606	0.002061	0.002464	0.006169	0.000632	0.000113	0.03548	0.06749	0.049977	0.065348	0.026798	0.059293	0.000157	0.022039	0.001235	0.002607	0.000156	0.032562	0.037148	0.040992	0.065166	0.000139	0.000167	0
482	1-41:2	41	48n1	0.000294	0.000196	0	0.000159	0.011132	4e-06	0.0142	0.003944	0.001319	0.005628	0	0.000622	3.9e-05	0.041095	0.074408	0.063212	0.065482	0.031004	0.050667	8.6e-05	0.005764	0.001723	0.001779	0.000228	0.019519	0.023921	0.033617	0.081598	3.6e-05	0.000133	0
483	1-41:3	41	49n1	5.3e-05	0.000144	0	0.000115	0.00514	0	0.001901	0.001008	0	0.00158	0.000145	0.000467	0.000433	0.031042	0.067203	0.057734	0.064383	0.032741	0.049789	4.8e-05	0.002587	0.001198	0.000999	0.000226	0.0104	0.011957	0.020836	0.07231	0.000141	0.00018	0
484	1-41:4	41	50n1	0.00013	0.000145	0	3.4e-05	0.005293	0	0.001423	0.002804	0.00201	0.003434	0	0.000542	7.7e-05	0.034191	0.071383	0.056647	0.068269	0.040777	0.053511	0.000116	0.005535	0.001697	0.001455	0.000232	0.022044	0.02537	0.036	0.076282	1e-06	0.000167	9.8e-05
485	1-41:5	41	51n1	7.3e-05	0.000218	0	0.000193	0.032725	4.6e-05	0.016277	0.007268	0.000388	0.004815	0.014605	0.000719	0.000213	0.052909	0.070788	0.059474	0.069334	0.010969	0.064059	8.4e-05	0.010801	0.002585	0.003741	0.000208	0.031422	0.035091	0.042196	0.07781	0	0.000205	0
486	1-41:6	41	52n1	0.000146	0.000101	0	0.000217	0.005805	1.2e-05	0.013521	0.00461	0.001809	0.003015	0.000101	0.000538	0.001593	0.036888	0.075215	0.058941	0.068943	0.034433	0.047158	0.000108	0.031035	0.002166	0.000776	0.000142	0.012213	0.02998	0.046542	0.082767	0	0.000142	0.00044
487	1-41:7	41	53n1	4.7e-05	9e-05	0	6.8e-05	0.000659	1.1e-05	0.001994	0.0032	0.000138	0.001245	0.000118	0.000395	0.000226	0.018483	0.071031	0.057118	0.065813	0.02569	0.047404	0.00015	0.022251	0.002686	0.000909	0.000131	0.008574	0.024007	0.031699	0.076023	0	0.000281	0.000287
488	1-41:8	41	54n1	0.000109	8.5e-05	0	0.000129	0.006717	4.4e-05	0.011292	0.011808	0.001334	0.002805	0	0.000518	0.00023	0.047926	0.077617	0.059438	0.072085	0.036762	0.052649	0.000118	0.02667	0.002338	0.001237	0.000143	0.014969	0.031413	0.04363	0.083731	0	1.5e-05	0.000821
489	1-41:9	41	55n1	0.000213	0.000113	6e-06	5e-06	0.001184	2.4e-05	0.002444	0.003015	0.001531	0.00132	0	0.000632	8.8e-05	0.025556	0.070567	0.054442	0.066198	0.037166	0.048146	8.2e-05	0.020547	0.002862	0.000976	0.000157	0.011585	0.031536	0.045347	0.076018	0	0.000248	0
490	1-41:10	41	56n1	0.000183	0.000278	0	0.0002	0.004649	8.8e-05	0.009842	0.007049	0.002121	0.012654	0.000154	0.000821	4.2e-05	0.034152	0.070695	0.049522	0.068877	0.04651	0.055997	0.000111	0.026062	0.003897	0.001078	0.000103	0.016766	0.028895	0.051442	0.07574	0.000202	0.000193	0.000775
491	1-41:11	41	57n1	0.000114	0.000114	0	0.000122	0.000519	1.2e-05	0.002505	0.003088	0.000888	0.001871	0	0.000498	8.8e-05	0.053389	0.079893	0.06137	0.065356	0.033653	0.037993	6.6e-05	0.01298	0.001659	0.000643	3.7e-05	0.005134	0.017583	0.029463	0.078909	3.9e-05	0.00022	0.000368
492	1-41:12	41	58n1	1.2e-05	8.3e-05	0	4.3e-05	0.004279	2.4e-05	0.013294	0.004353	0.004965	0.003491	0	0.000546	0.000172	0.051657	0.081022	0.061893	0.077062	0.043569	0.057413	2.7e-05	0.032271	0.003073	0.000585	4e-06	0.014312	0.02846	0.052826	0.085864	7.4e-05	6e-05	0
493	1-42:1	42	47n2	0.000129	5.5e-05	0	2.5e-05	0.00022	0	1.1e-05	0.000237	0	0.000191	4.3e-05	0.000152	1.9e-05	0.000261	0.007104	0.006375	0.004741	0.000339	0.001665	0	0.000285	0.000117	5.5e-05	0	0.000506	0.000379	0.000179	0.011713	3.6e-05	6.9e-05	0.0013
494	1-42:2	42	48n2	4.4e-05	1e-06	1e-06	0.000133	0	0	0	2.7e-05	0.000691	0.000253	0	6.5e-05	0	0.000411	0.004737	0.011739	0.00322	0	0.000842	0	8.2e-05	0	0	5.5e-05	0.000162	1.2e-05	2.8e-05	0.014046	4.2e-05	0.000118	0.00051
495	1-42:3	42	49n2	9.9e-05	8.3e-05	0	3.8e-05	0.000232	0	3.8e-05	0	0	0.000143	1.8e-05	0	8e-06	0.000336	0.001654	0.004943	0.005891	4.1e-05	0.001283	4e-06	0.000115	1e-06	7e-06	2.5e-05	0	4.1e-05	4.2e-05	0.010508	6e-06	7e-05	0.0019
496	1-42:4	42	50n2	6.3e-05	0	1.9e-05	0	2.9e-05	0	1e-06	1.3e-05	0	0	6.3e-05	6e-06	0.000136	1.7e-05	0.0006	0.000672	0.00077	0.000176	0.000385	2.5e-05	0	2e-05	0	0	0	2e-06	2.2e-05	0.001868	1.4e-05	7e-05	0.001455
497	1-42:5	42	51n2	1.1e-05	0	0	0.000105	0.002848	0	0.000216	0.000901	0.00096	0.001688	4.5e-05	2.6e-05	0	0.03187	0.029331	0.048098	0.024811	0.000292	0.00141	4.1e-05	0.002039	0.000145	5.7e-05	3.8e-05	6.5e-05	0.000299	0.004102	0.037194	0.000105	8.7e-05	0.001072
498	1-42:6	42	52n2	7.4e-05	0	0	0	0	0	4.7e-05	0	0.000453	0.000174	2.6e-05	1.3e-05	5.2e-05	0.00026	0.006015	0.005866	0.003699	0.00044	0.000884	0.000325	0.000147	0	2.1e-05	1.2e-05	3.3e-05	0.000107	7.5e-05	0.004886	4.2e-05	0	7.5e-05
499	1-42:7	42	53n2	0	2.7e-05	0	0	4.9e-05	0	3e-05	0	0.000738	0	0	0	0	0.000985	0.012147	0.013346	0.00742	0.000539	0.000876	0	0.000272	0	3e-06	4e-06	0	0.00014	3.9e-05	0.016018	7e-06	9.9e-05	0.000295
500	1-42:8	42	54n2	4.1e-05	0	0	0	0	0	3.3e-05	1.5e-05	0.00099	0	0	1e-06	2.5e-05	0.000208	0.003962	0.003083	0.001327	7.5e-05	0.000897	5.1e-05	7e-05	0	4.3e-05	5.8e-05	0	0.00013	9.7e-05	0.005463	1e-06	0	0.000454
501	1-42:9	42	55n2	5.8e-05	5e-05	0	9e-06	0	0	5e-06	0	0	3e-05	8.1e-05	0	0	0.000213	0.004076	0.004182	0.003086	0.000102	0.001285	1e-06	0.000109	9.2e-05	0	0	7e-06	0.00016	7.1e-05	0.016776	1.7e-05	0	0.000851
502	1-42:10	42	56n2	5e-05	1.9e-05	0	1.3e-05	0	0	4.2e-05	0	0	0	0	0	0	0.000288	0.002502	0.001922	0.002284	0	0.001137	1.3e-05	0	1.4e-05	6.9e-05	9.9e-05	1e-05	0	0.000113	0.004717	1.9e-05	4.5e-05	0.001341
503	1-42:11	42	57n2	0	5.8e-05	0	0	0.00012	0	7e-06	6.1e-05	0	0.000378	2.7e-05	1.4e-05	0.000355	0.00021	0.003338	0.0043	0.003382	0	0.000161	7e-06	4.4e-05	1.7e-05	0	0	9.3e-05	7.8e-05	6e-05	0.007551	0	0	0.000684
504	1-42:12	42	58n2	2.2e-05	2.5e-05	2e-05	1.3e-05	0.000125	0	1.6e-05	0.000569	0.001747	0.000249	1.2e-05	0	0.000335	0.000557	0.011829	0.012734	0.016189	0.000143	0.001151	1.9e-05	0.000276	6e-05	0	0	0.000321	0.000232	0.000814	0.014311	9.1e-05	3.4e-05	0.000316
505	1-43:1	43	47n3	1.8e-05	8.2e-05	0	0.000183	0.000244	0	0	0.000243	0.000612	5.1e-05	0.000168	2.1e-05	0	0.0001	0.00222	0.003549	0.002178	0.000461	0.00037	5.3e-05	0.000156	1.8e-05	6e-06	0.000104	0.000102	1.8e-05	0.00012	0.004823	5.2e-05	0	0
506	1-43:2	43	48n3	6e-06	3.1e-05	0	2e-06	4.7e-05	0	0	0.000107	0	0	0	0	1e-06	0.000271	0.00484	0.008454	0.002514	0.001143	0.000153	2.8e-05	7.4e-05	2.2e-05	2.5e-05	0	3.1e-05	0.000114	0.000143	0.01012	1.4e-05	8e-06	0
507	1-43:3	43	49n3	0	4.7e-05	0	2e-06	0	0	0	6e-06	0	0	1.6e-05	0	0	0.000171	0.000156	0.000827	0.000784	4.2e-05	0.000219	5.1e-05	7.5e-05	0	9.9e-05	4.3e-05	2.1e-05	3.5e-05	7e-05	0.000708	6.4e-05	0	0.000527
508	1-43:4	43	50n3	1.6e-05	5.5e-05	0	1.2e-05	1.9e-05	0	1e-06	0	0.000622	0	6.1e-05	0	0.000163	5.2e-05	0.00025	0.001407	0.003091	0.000806	2.9e-05	0	0	2.6e-05	5e-06	0	0	6.7e-05	0	0.002793	9e-06	0	0.001242
509	1-43:5	43	51n3	0	8e-05	0	3.9e-05	3.9e-05	0	0	1.2e-05	0.001265	0.000176	0	0	2.2e-05	0.000308	0.000596	0.000895	0.001311	8.5e-05	0.000204	7.3e-05	0.000113	5e-05	0	1e-05	0	1e-05	4.9e-05	0.00258	5.8e-05	3.1e-05	0.001219
510	1-43:6	43	52n3	2.6e-05	1.9e-05	0	0	2.2e-05	0	0.000141	2e-05	0	0	7.5e-05	0	5.4e-05	1.8e-05	0.002549	0.004682	0.004146	0	0.000206	2.1e-05	8.9e-05	3.7e-05	0	5.7e-05	4.2e-05	0.000183	8.4e-05	0.007824	5.6e-05	2.1e-05	0
511	1-43:7	43	53n3	8.6e-05	3e-05	0	1e-06	2e-05	1e-06	2.6e-05	6.3e-05	0	0	1.2e-05	9.6e-05	0	0.000207	0.003358	0.001972	0.002054	2e-05	0.000286	0.000199	7.7e-05	0	7.5e-05	5.1e-05	2.4e-05	0	0.000174	0.005663	3.9e-05	1e-06	0.000726
512	1-43:8	43	54n3	3e-06	5.7e-05	0	0	5e-05	0	0	0.000119	0.000379	0	0	2.5e-05	0	0.000252	0.009219	0.004839	0.002401	0.000112	0.00057	4.9e-05	1.4e-05	2e-05	4.2e-05	0	0	0.000124	0.00024	0.008728	2.7e-05	2.7e-05	0.000119
513	1-43:9	43	55n3	1.7e-05	0	0	1.1e-05	1.2e-05	0	2e-05	0.000161	0.000656	0	0	9e-06	1.4e-05	0.000228	0.000877	0.001346	0.000823	1.5e-05	0.000283	9.7e-05	2.7e-05	5e-06	2.4e-05	7e-05	8e-06	0	0.000174	0.003649	0	1e-06	0.000759
514	1-43:10	43	56n3	4.5e-05	3.6e-05	0	5e-06	8e-06	0	0	2.9e-05	0	0	0	0	8.2e-05	0.000129	0.000466	0.001523	0.001005	0.000446	0.000342	4e-05	0	0	1.2e-05	7.5e-05	0	6.5e-05	0.000103	0.00094	3.9e-05	2.9e-05	0.000585
515	1-43:11	43	57n3	7.1e-05	3.2e-05	0	0	0.000199	0	1.2e-05	0.000508	0.000375	0	0	0	0	0.000157	0.001082	0.003574	0.001411	0.000288	0.000207	1.6e-05	0	8.2e-05	9.8e-05	4.9e-05	2.7e-05	2.4e-05	0.00019	0.003356	5.1e-05	0.000129	0
516	1-43:12	43	58n3	0.000151	2.2e-05	0	2e-06	0.000227	0	7.7e-05	8e-05	0	0.000124	0.000135	3.3e-05	0	0.004291	0.019918	0.013981	0.022004	0.002044	0.000272	4.1e-05	0.000207	0.000198	0.0001	0.000119	2.3e-05	2.1e-05	0.000222	0.014886	7.9e-05	0	0
517	1-44:1	44	47n4	5.9e-05	0	0	5.5e-05	0.001114	0	0.000545	0.000138	4e-05	0.000566	0.000125	1e-06	0	0.005256	0.03012	0.01989	0.022573	0.002178	0.000653	1e-06	0.000186	0	0.000279	1.3e-05	0.000109	0.00011	0.001304	0.013714	3.6e-05	4.1e-05	0.000771
518	1-44:2	44	48n4	4e-05	6.4e-05	0	9.6e-05	0	0	0	6.3e-05	0	4.8e-05	0	0	0	4.3e-05	0.000559	0.000253	0.000478	0	0.000693	3.5e-05	2.5e-05	2.7e-05	6.1e-05	1.6e-05	2e-05	2e-05	6.8e-05	0.000538	5.7e-05	6e-05	0
519	1-44:3	44	49n4	0.000142	2.8e-05	0	5.3e-05	0	0	0	7.4e-05	0.000571	4e-05	0	0	0	0	0.000611	0.000419	0.000869	0.000574	0.000571	3.3e-05	0	1.5e-05	2.7e-05	5e-06	1.8e-05	4.2e-05	4e-05	0.004033	0.000161	9.4e-05	0.000373
520	1-44:4	44	50n4	0	1.9e-05	0.000109	0	1.2e-05	0	3e-05	1.2e-05	0.00114	4.2e-05	9.7e-05	0	0.000295	5e-06	0.00076	0.000818	0.000829	0	0	2.3e-05	0	0	0.000275	6.1e-05	1.5e-05	0	1.4e-05	0.003076	0	5e-06	0.001289
521	1-44:5	44	51n4	0	1.5e-05	3.1e-05	0	0	0	5e-06	0	0	0	1e-06	0	5.7e-05	0.000163	0.000829	0.00074	0.000798	0	0.000128	5.8e-05	0.000188	0.000112	3e-06	2.5e-05	4.6e-05	0	6e-06	0.004212	0	0	0
522	1-44:6	44	52n4	0	2.4e-05	0	8e-06	1e-06	0	8.7e-05	5.9e-05	0	3e-06	0	0	0	0.00023	0.002593	0.003739	0.002343	0.003556	8.5e-05	8.1e-05	0.000114	4.6e-05	5e-06	1e-05	2.4e-05	1.6e-05	0.000218	0.005274	4.1e-05	0	0
523	1-44:7	44	53n4	0	1.1e-05	0	0	1e-06	0	0	1.8e-05	0.000659	0.000132	2.8e-05	0	5.6e-05	0.000618	0.002398	0.002167	0.001821	0.000139	0.000479	7.1e-05	0.000125	4.8e-05	9.7e-05	0	9e-06	2.5e-05	0.000158	0.003668	0	6.5e-05	0.001474
524	1-44:8	44	54n4	3.3e-05	0.000168	5.3e-05	0	2.2e-05	0	0	2.3e-05	0.00255	5.5e-05	6e-06	0	5e-05	0.000195	0.00356	0.004475	0.001503	0.001043	0	6.5e-05	5.9e-05	7.2e-05	2.5e-05	0	2.4e-05	8.4e-05	8.9e-05	0.004263	3e-06	1.7e-05	0.001209
525	1-44:9	44	55n4	0	5.2e-05	0	1.3e-05	0	0	0	0.000297	0	2e-06	0.000105	0	0	9.5e-05	0.003655	0.002209	0.002273	0	0	4.9e-05	1.5e-05	0.000309	0	9e-05	0	0	0.000397	0.004561	6.6e-05	0	0.001953
526	1-44:10	44	56n4	4e-06	6.8e-05	0	3.2e-05	0	0	2.1e-05	8e-06	0.000445	0	0.000296	0.000274	0	4.8e-05	0.000114	8.5e-05	0.000528	0.000135	0.000305	4.5e-05	4.6e-05	2.7e-05	0	2e-06	0	3e-05	0	0.000601	8.9e-05	7e-05	0.000612
527	1-44:11	44	57n4	0	4.9e-05	0	9e-06	0	0	1e-06	6.1e-05	0	2.7e-05	0.000128	0	0	0.000222	0.002796	0.003124	0.002077	3.4e-05	0	6.9e-05	7.4e-05	0	0	7.5e-05	2.7e-05	3.8e-05	1.8e-05	0.002129	2.2e-05	1.5e-05	0.00029
528	1-44:12	44	58n4	3e-05	6.2e-05	1e-06	0	5e-06	0	0	0	0	0.000115	1.5e-05	3.9e-05	0	0.000341	0.008704	0.011363	0.015628	0.00053	0.00039	1e-05	0.000139	3.7e-05	1.8e-05	0.000124	4.5e-05	0	0.000643	0.017198	1.4e-05	3.3e-05	0
529	1-45:1	45	59n1	0.000109	0.000114	0	3.4e-05	0.002454	1.6e-05	0	0.004377	0.001354	0.002225	0.000366	0.000778	9.3e-05	0.062304	0.071801	0.064266	0.070858	0.043314	0.053073	9.5e-05	0.028342	0.001321	0.000697	2e-05	0.01196	0.030383	0.050207	0.087342	8.9e-05	0.00018	0.000325
530	1-45:2	45	60n1	3.7e-05	0.000213	0	3.8e-05	0.000237	0	0.000349	0.002038	8.2e-05	0.000681	0.000365	0.000369	7.9e-05	0.02129	0.073711	0.056916	0.065133	0.034837	0.044663	0.000114	0.012408	0.001845	0.00098	3.7e-05	0.0089	0.027547	0.03727	0.081188	0	6.3e-05	0.001115
531	1-45:3	45	61n1	0.000284	0.000143	3e-05	1.8e-05	0.000925	0	0.001427	0.003162	0.000987	0.004519	0.000425	0.00063	6.1e-05	0.032542	0.067246	0.051291	0.068923	0.047287	0.056798	0.000234	0.023105	0.002465	0.001017	0	0.011797	0.024893	0.047223	0.077187	0	0.0001	0
532	1-45:4	45	62n1	0.000183	0.000169	0	0	0.011505	0	0.013339	0.005426	0.002205	0.002061	0.002149	0.000525	0.000218	0.034248	0.074087	0.059069	0.069833	0.036562	0.046944	8e-06	0.012999	0.001848	0.000485	9e-06	0.008674	0.02484	0.040906	0.080136	3.2e-05	0.000192	0
533	1-45:5	45	63n1	1e-05	0.000259	0	2e-06	0.000719	1.6e-05	0.01018	0.003551	0.001043	0.002521	0.000264	0.000431	1e-06	0.029548	0.071952	0.057528	0.07125	0.044653	0.057072	0.00023	0.018773	0.002254	0.000434	4.5e-05	0.009151	0.025624	0.03931	0.082099	0	0.0001	0.001206
534	1-45:6	45	B	4.7e-05	2.2e-05	0	5e-06	0	0	1.1e-05	0	0.000827	8.6e-05	0	0	0	6.2e-05	6e-06	4e-06	0.000597	0	0.000287	2.4e-05	0	4.4e-05	0.000245	7e-05	2.4e-05	0	3.4e-05	0	4.5e-05	3e-06	0.001121
535	1-45:7	45	B	5e-06	0	1.8e-05	0	0	0	0	1.7e-05	0.000297	0.000405	0	0	0	0.00014	0	0.000462	6.7e-05	0	0.000289	0	6.9e-05	0.000114	0	0	2.7e-05	1.7e-05	7.4e-05	0.000478	0	4.1e-05	0.002392
536	1-45:8	45	B	0	1.6e-05	0	2.6e-05	2.1e-05	0	2e-06	0.000385	0	0.000494	7.8e-05	0	0	0.00011	0	3.4e-05	0.000274	0	0	0.000153	0	0	0.0001	0	0	0.000117	5.5e-05	0	7.9e-05	0	0.002105
537	1-45:9	45	B	8.4e-05	3.4e-05	0	1.6e-05	0	0	2e-05	3.8e-05	0.001083	0	0	0	0	5e-05	0	0	0	0	0	3e-06	9e-06	0	7e-06	1.5e-05	0	0	5.7e-05	0	0	9.5e-05	0.000481
538	1-45:10	45	19n1	0.000153	0.000105	0	7.4e-05	0.038016	0	0.000542	0.003195	0.001142	0.034632	0.00107	0.00053	1e-06	0.028188	0.053371	0.043556	0.060828	0.009423	0.008924	0.000148	0.015935	0.001349	0.001492	8e-06	0.038264	0.033201	0.029965	0.063829	3.3e-05	0.000113	0.000329
539	1-45:11	45	B	2.8e-05	5.6e-05	0	4.1e-05	1.9e-05	0	2.6e-05	0	0.001279	0.000104	8e-06	0	1e-06	6.3e-05	0.000758	0	0.000258	0.00023	0	3.4e-05	0	0.000108	2.1e-05	7.4e-05	2.4e-05	0	0	0	0	0	0
540	1-45:12	45	B	7.8e-05	1e-05	1e-06	1.5e-05	0	0	7e-06	0	0	0.000446	5.2e-05	0	0	1.7e-05	4.7e-05	0	0.000187	0	0.00017	0	0	0.000131	0	0	0	3e-06	7.5e-05	0	7e-05	6e-06	0
541	1-46:1	46	59n2	0	1.1e-05	0	1e-06	7.1e-05	0	1e-06	0.000124	0	5e-06	3.5e-05	4.4e-05	1e-06	0.000597	0.026497	0.012264	0.007793	0	0.00062	9.2e-05	0.000271	0	7.3e-05	3e-06	5e-05	0.000164	0.000442	0.029433	0	0	0.0006
542	1-46:2	46	60n2	7.9e-05	0.000155	0	1.1e-05	2.7e-05	0	0.000184	7e-06	0.000482	0.000155	4e-05	0	1e-06	0.000848	0.007501	0.011071	0.008064	0.000666	0.000372	9.8e-05	0.000151	0	0	3e-06	0	2e-05	0.000179	0.013994	4.1e-05	8.7e-05	0.000482
543	1-46:3	46	61n2	7e-05	0	6.8e-05	0	1e-05	0	9.8e-05	0	0	0	2.2e-05	0	0	0.000274	0.002288	0.001953	0.002812	0.000428	0.000339	4.7e-05	9.6e-05	0	0.000176	1.4e-05	0	2.1e-05	0.000152	0.004098	0	0	4.4e-05
544	1-46:4	46	62n2	9.1e-05	2.9e-05	1.1e-05	3.2e-05	1.3e-05	0	2.3e-05	0	0.000479	6e-06	5e-05	1.5e-05	2.6e-05	0.000165	0.005108	0.006418	0.005986	8e-06	0.000251	8.5e-05	0.0001	0	0	7.2e-05	2.2e-05	0	3.9e-05	0.00331	3.7e-05	9e-05	0.001347
545	1-46:5	46	63n2	1.6e-05	0	2.1e-05	0	0	0	6e-06	0	0.001733	2.4e-05	0	4.1e-05	0	0.000194	0.002975	0.003068	0.003004	0.000204	0.000491	0	2e-05	4.3e-05	0	0	0	9.1e-05	3e-05	0.007422	0	9.8e-05	9.4e-05
546	1-46:6	46	B	1.7e-05	1e-05	8.6e-05	0	0	0	0	0	0	0	0.000191	1.2e-05	1.4e-05	0	2.6e-05	0	0	0	5.5e-05	1e-06	0	0.000251	0	3.5e-05	1.5e-05	1.3e-05	5.6e-05	0	8e-06	5e-05	0.000452
547	1-46:7	46	B	0	3e-05	8.3e-05	3e-06	0	0	0	6e-06	0	0	0.000166	0	0	5.6e-05	3e-06	0.00011	4.3e-05	0.000242	0.000258	0	0	0	0.00018	4.4e-05	1.2e-05	3.5e-05	0	0	4e-06	7.9e-05	3.4e-05
548	1-46:8	46	B	9e-06	0	5e-06	5.8e-05	0	6.2e-05	0	0	0	0.000107	0	0	0	2e-05	1.2e-05	3e-06	0	0.001551	1.8e-05	1.5e-05	1.5e-05	0.000194	0.000241	1e-06	5.7e-05	7e-06	2.5e-05	0	0	7e-05	0.000229
549	1-46:9	46	B	1.8e-05	7.1e-05	0	2.6e-05	0	0	0	5.9e-05	0.000278	2e-06	0.000119	0	0	0	8e-06	1.1e-05	0.000234	0	5e-05	2.4e-05	0	0	0	0.00043	0	1.8e-05	6e-06	0	7e-05	6e-06	0
550	1-46:10	46	19n2	2.7e-05	5.8e-05	0	0	0.000446	0	0	9.3e-05	0.000605	0.000553	0	0	0	0.003052	0.014943	0.005788	0.009646	0.000304	0.000745	1.6e-05	2.1e-05	1.6e-05	3.5e-05	0	0.000133	8.1e-05	7.8e-05	0.008452	9.3e-05	5.6e-05	0.000353
551	1-46:11	46	B	1.6e-05	8e-06	0	2e-06	1e-05	0	0	3.6e-05	0	0.000108	0	0	1e-06	6.8e-05	0	1e-05	0.001758	0	0.0002	1.8e-05	0	0.000154	0	1.7e-05	0.000461	3e-05	2.7e-05	0	1.8e-05	2.6e-05	0.000205
552	1-46:12	46	B	0	1.4e-05	0	0	0	0	0	3e-06	0	0.000106	0	0	1e-06	6.5e-05	0.000109	1.2e-05	0.000233	2.2e-05	0	8e-06	2e-05	0.000148	0.00014	7e-06	0.000201	0	3.3e-05	0	5.5e-05	2.9e-05	0.000188
553	1-47:1	47	59n3	8.6e-05	0	0	0	0	0	4.7e-05	0	0.001226	0	0.000101	0	0	8.5e-05	0.001175	0.002192	0.001749	0	0	1.7e-05	0.000135	0	0.000146	3.1e-05	1.2e-05	2e-05	0.000125	0.00381	0	2.9e-05	0.000238
554	1-47:2	47	60n3	0	0.000175	0	0	0.000108	0	0.000125	0	0.000895	7.3e-05	4.2e-05	1.2e-05	0	0.000226	0.012682	0.019202	0.011686	0	0.000395	1.6e-05	9.3e-05	0	0.000161	5.8e-05	2.2e-05	2.6e-05	0.000302	0.010487	8.3e-05	0.000193	0
555	1-47:3	47	61n3	5e-06	0	0	0	6e-06	1.1e-05	3e-06	1.8e-05	0.000688	6.9e-05	7.3e-05	1e-06	0	4.3e-05	0.000336	0.000592	0.001053	0.001303	0.000414	8e-06	4.4e-05	5e-05	6e-06	1.8e-05	0	4.1e-05	3.3e-05	0.002161	4.3e-05	0	0.000402
556	1-47:4	47	62n3	2.6e-05	7e-06	0	0	0	1.7e-05	0	0	0.001532	0.000183	3.7e-05	0	1e-06	0.000285	0.00566	0.017789	0.000509	0.000245	0.000567	4.5e-05	5.3e-05	0	0	4.9e-05	5e-06	0.00014	0.00065	0.001754	0.000132	0	0.000303
557	1-47:5	47	63n3	0.000137	2.6e-05	0	0	0	0	0.000142	6e-06	0.001092	1.3e-05	3.2e-05	2e-05	0	0.000136	0.0009	0.001277	0.000937	0	0.000501	0	8e-05	0	1.7e-05	0.000138	0	2.2e-05	8e-05	0.001486	0	5.7e-05	0.00056
558	1-47:6	47	B	0	0	2.2e-05	4.4e-05	0	0	3e-05	0	0.001206	6e-06	0.000191	1e-06	1e-06	6.4e-05	0.0001	0	0.000171	7.7e-05	0	3.3e-05	0	0.000192	0.000267	2.7e-05	4.9e-05	0	0	0	0.000111	4.9e-05	0.000965
559	1-47:7	47	B	1e-06	6e-06	0	0	6e-06	0	3.2e-05	3.2e-05	0	3e-05	4.7e-05	0.000112	0	0.000123	2.3e-05	0	0	0.000836	0	2.2e-05	1e-06	0	1.5e-05	8.3e-05	4.9e-05	9.4e-05	4.3e-05	0	0	0	0
560	1-47:8	47	B	5e-06	0.000155	7.6e-05	0	0	0	0	4.9e-05	0.000757	0	0	0.000132	0	4.7e-05	8.3e-05	0	0	8.2e-05	0	2.9e-05	2.2e-05	0.000291	1.7e-05	0	0	1.3e-05	0.000127	0.000118	4.2e-05	0	0
561	1-47:9	47	B	1.4e-05	7.3e-05	7.8e-05	0	0	0	0	0.000154	4.6e-05	0	1.6e-05	0	4.1e-05	2.6e-05	0	3.8e-05	0	0	0.000439	7.9e-05	2.1e-05	3.2e-05	0	0.000103	0	0	5.6e-05	0.00019	0	0.000138	0
562	1-47:10	47	19n3	0	7.4e-05	0	5.5e-05	3.9e-05	0	4.1e-05	6e-05	0.000384	0.000179	4.8e-05	3.2e-05	0	0.000205	0.001059	0.00177	0.003847	0.000181	0	9.6e-05	5e-05	3.1e-05	2.1e-05	5.9e-05	0.000127	8e-06	7.4e-05	0.002758	3e-05	4.2e-05	0.00069
563	1-47:11	47	B	4.5e-05	0	0	0	4.3e-05	0	1.9e-05	3.8e-05	0.000143	2e-06	3.2e-05	6.2e-05	0	0	5.1e-05	2.7e-05	9e-06	0.000111	0.000222	0	7.9e-05	1.7e-05	0	4.4e-05	0	5.4e-05	4.8e-05	0	8e-06	5.4e-05	0.000118
564	1-47:12	47	B	2.5e-05	3.6e-05	0	0	0	0	8.7e-05	0	0.0024	0	6.4e-05	0	0	2.9e-05	0	0	0.000113	0.000184	1.8e-05	0	0	0	0	8.6e-05	6.2e-05	2e-06	3.9e-05	0.000863	0.000182	0.000105	0
565	1-48:1	48	59n4	0	1.4e-05	0	6.8e-05	1e-06	0	3.5e-05	6e-06	0.000257	0	6.9e-05	0	6.4e-05	0.000485	0.007611	0.005179	0.003792	0	0.000349	0	5e-06	0	1.8e-05	3.7e-05	0.000211	0.000159	7.4e-05	0.008841	4.2e-05	0.000109	0
566	1-48:2	48	60n4	5.3e-05	0	0	1.5e-05	0	6e-06	0	0	0.001198	0	2.3e-05	0	0	4.4e-05	0.00077	0.001645	0.000512	0.00057	6.2e-05	0	8.2e-05	0	0	4.9e-05	1e-05	7.2e-05	1.1e-05	0.001761	1.3e-05	5.6e-05	0
567	1-48:3	48	61n4	4.2e-05	6.3e-05	9e-06	8.3e-05	0	7e-05	0	0	0	0	7.2e-05	0	0	0.000211	0.000815	0.000681	0.000486	0	0.000102	0	0.000108	0	0	2e-06	0	1.8e-05	0	0.001905	1.1e-05	0	0
568	1-48:4	48	62n4	1.9e-05	3.6e-05	1.4e-05	3.9e-05	0.000122	0	3.8e-05	4e-05	0.000301	0.000103	0	4.2e-05	4.9e-05	0.000314	0.003511	0.003929	0.00066	0.003642	0.000587	9e-06	0.000147	0.000161	0.000181	4.5e-05	0	0	1.8e-05	0.00514	8.1e-05	2.2e-05	0.000689
569	1-48:5	48	63n4	3.6e-05	7.7e-05	1.8e-05	1.6e-05	0	2.4e-05	0	0	0.000962	1e-05	0.000287	1e-06	1e-06	0.000153	0.000641	0.00149	0.001242	0.001321	0.000276	1e-06	0	6.5e-05	1.8e-05	2.5e-05	0	3.2e-05	1.4e-05	0.001515	0	0	0.000194
570	1-48:6	48	B	7.7e-05	0.000123	0	1.9e-05	1e-06	0	0	0	0.001524	0	0.000195	1.2e-05	0	0	7e-05	0	2.9e-05	0.000276	2e-05	8e-06	0	0	0	6.1e-05	6.8e-05	6.8e-05	4.6e-05	0	1.3e-05	2.4e-05	0
571	1-48:7	48	B	0	3.5e-05	0	0	2e-05	1.4e-05	0	0	0.001053	0	0.000127	0	4.1e-05	0	9.7e-05	3e-06	0	0.000444	0.000108	0	0	5.9e-05	4.2e-05	8.8e-05	0	8e-06	2e-06	0	7.4e-05	2.5e-05	0
572	1-48:8	48	B	1.9e-05	0	0	2.5e-05	0	0	0	6e-06	0.000801	0	3.6e-05	4.6e-05	0	1.5e-05	5.1e-05	4.8e-05	0	0.000195	0	2.1e-05	3e-06	9e-06	6e-05	8.8e-05	7e-06	0	0	0	5.2e-05	0	0
573	1-48:9	48	B	3.4e-05	3.9e-05	0	1e-06	0	1e-06	0	1.4e-05	0.001607	0	0.000108	1e-06	0	0	0.0003	4.4e-05	0	0.000312	8.4e-05	2.4e-05	4.4e-05	6.2e-05	5e-06	3e-05	8.2e-05	0	0	0	0	1.4e-05	2e-05
574	1-48:10	48	19n4	0.00221	2.8e-05	4.1e-05	0	0	0	0	3e-05	0.000894	0.000104	1.5e-05	0	1.5e-05	6e-05	0.001196	0.001145	0.00332	0	0.000988	1.7e-05	0	6.5e-05	0	0	0.000169	7e-06	5.3e-05	0.001159	9e-06	7.5e-05	0.000245
575	1-48:11	48	B	0	0	4.5e-05	4e-05	0	0	1.2e-05	0.000205	0	0	6.7e-05	0	0	3.4e-05	0	0	0.000701	0	0.000427	7.2e-05	2.1e-05	0.000129	0	2.2e-05	0.000359	0	2.3e-05	0	0	0	0
576	1-48:12	48	B	7.6e-05	0.000106	1.1e-05	7e-05	0	0	8e-05	0.000281	0	0	6e-05	1.2e-05	1.4e-05	6e-06	0	0.000119	5.4e-05	0.000157	0.000418	4.6e-05	3e-06	0	4.5e-05	7.1e-05	0	4.7e-05	1.7e-05	0	0.000224	3.8e-05	0
577	1-49:1	49	Ink	0.046531	0.045793	0.049485	0.047107	0.0499	0.047503	0.04137	0.048811	0.007665	0.050986	0.040856	0.049326	0.044927	0.047339	0.045278	0.045581	0.04492	0.048047	0.043743	0.045976	0.049586	0.049597	0.049323	0.005309	0.051496	0.04432	0.051632	0.034644	0.003559	0.032846	0
578	1-49:2	49	Ink	0.042773	0.042894	0.045778	0.044798	0.045443	0.042342	0.042193	0.045043	0.008533	0.047033	0.045855	0.045651	0.039726	0.044004	0.047632	0.047125	0.036117	0.04091	0.043192	0.042662	0.046489	0.044151	0.046527	0.002188	0.043923	0.041219	0.046727	0.033242	0.008991	0.027728	0
579	1-49:3	49	Ink	0.041789	0.043225	0.043067	0.044957	0.045778	0.043209	0.038536	0.043541	0.016997	0.043495	0.044717	0.04314	0.039269	0.042543	0.045179	0.043419	0.025498	0.042062	0.041516	0.041101	0.043917	0.044698	0.045137	0.021998	0.04404	0.041783	0.046316	0.033181	0.001731	0.036695	0.004716
580	1-49:4	49	Ink	0.043073	0.044013	0.041057	0.043064	0.045917	0.043167	0.03748	0.044182	0.015187	0.04153	0.03513	0.045652	0.039783	0.043716	0.045857	0.045359	0.03783	0.04278	0.040861	0.041376	0.043503	0.041506	0.046007	0.0169	0.044714	0.038659	0.0476	0.034633	0.000596	0.042209	0
581	1-49:5	49	Ink	0.043118	0.04391	0.047323	0.044202	0.046382	0.044176	0.037246	0.044117	0.015879	0.045386	0.042666	0.045161	0.040369	0.04327	0.04647	0.046184	0.038034	0.044046	0.043059	0.036982	0.045817	0.042852	0.044675	0.01664	0.046145	0.040575	0.047917	0.034879	0	0.032004	0.001463
582	1-49:6	49	Ink	0.042905	0.04393	0.046772	0.04633	0.04567	0.044103	0.039804	0.045147	0.015789	0.042578	0.046439	0.045715	0.039019	0.042676	0.046533	0.04714	0.032385	0.046559	0.039158	0.03982	0.042706	0.035033	0.045058	0.017295	0.046367	0.040156	0.047479	0.035097	0.001108	0.043958	0.000778
583	1-49:7	49	Ink	0.044508	0.044841	0.048515	0.045738	0.047729	0.044849	0.041732	0.045053	0.019159	0.046456	0.044857	0.04537	0.042316	0.043859	0.047666	0.047546	0.033004	0.046908	0.043922	0.040315	0.047308	0.044743	0.045504	0.016709	0.045892	0.044146	0.048113	0.035318	0	0.045241	0.001803
584	1-49:8	49	Ink	0.044882	0.045549	0.048829	0.047658	0.048309	0.045903	0.035764	0.045428	0.015174	0.045922	0.045304	0.045755	0.041991	0.043527	0.047021	0.046874	0.039812	0.046467	0.043982	0.044228	0.047213	0.043335	0.047388	0.016993	0.046732	0.04207	0.048938	0.037321	0	0.032587	0
585	1-49:9	49	Ink	0.044259	0.045012	0.047278	0.047108	0.046363	0.044933	0.040154	0.046246	0.018781	0.043919	0.044712	0.046954	0.042942	0.044397	0.048083	0.047975	0.038456	0.04929	0.039358	0.044572	0.046459	0.038753	0.047516	0.017452	0.04497	0.040298	0.048306	0.035056	0	0.044253	0.009047
586	1-49:10	49	Ink	0.044976	0.045811	0.049889	0.047805	0.048947	0.046598	0.041677	0.047258	0.01019	0.047291	0.041533	0.047967	0.04259	0.045677	0.048776	0.048695	0.038665	0.049271	0.044669	0.043863	0.048218	0.042091	0.048456	0.018023	0.048385	0.040742	0.049657	0.038212	0	0.034372	0.011998
587	1-49:11	49	Ink	0.046449	0.047275	0.050878	0.04889	0.050111	0.047776	0.041737	0.049267	0.016698	0.046162	0.045507	0.049582	0.045131	0.047202	0.050726	0.05118	0.045228	0.049468	0.041081	0.047843	0.05027	0.048462	0.049183	0.017714	0.05194	0.048367	0.051201	0.039499	0	0.0333	4e-06
588	1-49:12	49	Ink	0.046562	0.046173	0.051652	0.043267	0.049812	0.046078	0.037771	0.048368	0.003272	0.048013	0.045497	0.048959	0.043894	0.046882	0.046886	0.0477	0.045447	0.04917	0.039287	0.044354	0.050061	0.044507	0.026119	0	0.053858	0.04821	0.050348	0.039421	0	0.004683	4.3e-05
Mean value		25		0.00447	0.016276	0.017291	0.013948	0.016755	0.016404	0.013612	0.009115	0.001263	0.006986	0.00401	0.003055	0.00206	0.006732	0.01121	0.009527	0.015705	0.004812	0.006409	0.002439	0.006076	0.002847	0.002893	0.001339	0.009857	0.010411	0.010065	0.01416	0.000297	0.001983	0.001124
Standard deviation		14.1542		0.012126	0.026922	0.024227	0.021837	0.022242	0.024387	0.028341	0.016968	0.003436	0.014361	0.009701	0.010348	0.008793	0.015482	0.022602	0.018783	0.023253	0.012678	0.015409	0.010299	0.012486	0.010074	0.009908	0.005758	0.017359	0.017509	0.017249	0.022851	0.002576	0.008706	0.004157
Minimum		1		0	0	0	0	0	0	0	0	0	0	0	0	0	0	0	0	0	0	0	0	0	0	0	0	0	0	0	0	0	0	0
Maximum		49		0.05536	0.103355	0.089156	0.096358	0.083781	0.085536	0.139389	0.075689	0.026889	0.06864	0.046439	0.051421	0.047403	0.073884	0.081022	0.064266	0.077062	0.049468	0.070335	0.0621	0.05065	0.054919	0.0569	0.038547	0.068049	0.074876	0.057207	0.087342	0.039884	0.052387	0.039268
Range		48		0.05536	0.103355	0.089156	0.096358	0.083781	0.085536	0.139389	0.075689	0.026889	0.06864	0.046439	0.051421	0.047403	0.073884	0.081022	0.064266	0.077062	0.049468	0.070335	0.0621	0.05065	0.054919	0.0569	0.038547	0.068049	0.074876	0.057207	0.087342	0.039884	0.052387	0.039268
Sum		14700		2.62828	9.57056	10.1669	8.20134	9.85194	9.64555	8.00376	5.35956	0.742455	4.1075	2.35784	1.79663	1.21154	3.9583	6.59171	5.60167	9.23458	2.82924	3.76863	1.43415	3.57295	1.67382	1.70093	0.787297	5.79583	6.12157	5.91833	8.32623	0.174729	1.16587	0.660658
Index of Minimum		1		3	2	2	5	5	3	3	15	2	2	15	3	5	2	5	2	5	4	3	2	15	3	5	14	3	4	2	2	4	4	2
Index of Maximum		577		47	251	60	252	156	252	194	156	1	392	582	45	46	297	492	529	492	587	440	1	12	12	1	44	155	155	156	529	1	44	39
Number of elements		588		588	588	588	588	588	588	588	588	588	588	588	588	588	588	588	588	588	588	588	588	588	588	588	588	588	588	588	588	588	588	588
Asymmetry		0		2.9874	1.71677	1.22889	1.57924	1.05767	1.33438	2.48807	2.01051	5.12464	2.12039	2.9075	3.79358	4.29203	2.10474	1.95182	1.86756	1.28747	2.62065	2.47808	4.1724	2.22145	4.06634	4.2027	4.85855	1.47765	1.3936	1.39336	1.87632	12.8678	4.53833	6.59547
Excess		-1.20406		7.50777	1.90076	0.283828	1.4252	-0.180156	0.538513	5.63384	2.92708	27.3551	3.15188	7.84875	13.0958	16.814	2.91111	2.16781	1.72271	0.030925	5.1967	4.90277	15.742	3.92744	14.9346	16.4598	23.2787	0.504087	0.478899	0.290144	2.30855	173.38	19.3228	46.3085
Median		25		7.7e-05	0.000245	0.000122	0.000515	0.001774	0.00012	0.000199	0.000452	0.000433	0.000155	6.1e-05	1.1e-05	0	9.6e-05	0.000598	0.000574	0.002514	7.2e-05	0.00026	2.4e-05	7.2e-05	3.7e-05	4.5e-05	4.1e-05	0.000114	0.000106	0.000151	0.003385	2.2e-05	2.3e-05	0.000238
Ranked percentile		25		7.7e-05	0.000245	0.000122	0.000515	0.001774	0.00012	0.000199	0.000452	0.000433	0.000155	6.1e-05	1.1e-05	0	9.6e-05	0.000598	0.000574	0.002514	7.2e-05	0.00026	2.4e-05	7.2e-05	3.7e-05	4.5e-05	4.1e-05	0.000114	0.000106	0.000151	0.003385	2.2e-05	2.3e-05	0.000238
Trimmed mean		25		0.002405	0.012992	0.014948	0.011481	0.014785	0.013889	0.009288	0.006961	0.000619	0.005085	0.002318	0.000909	0.000143	0.004719	0.008493	0.007412	0.013734	0.002871	0.004081	0.000217	0.004264	0.000703	0.000792	0.000131	0.008163	0.008704	0.008379	0.011473	3.6e-05	0.000104	0.000432

## Sheet: Sorted data
Extraction	Sample	2F4	JIM5	JIM7	LM18	LM19	LM20	INRA-RU2	INRA-RU1	PAM1 (phage display mAb)	LM5	LM6	LM13	LM16	LM21	LM15	LM24	LM25	LM10	LM11	BS-400-2	JIM8	LM2	LM14	LM1	JIM11	JIM20	JIM13	CBM3a	Anti Mouse	Anti Rat	Anti His
CDTA	10c1	0.002	0.056032	0.067011	0.039736	0.049953	0.06578	0.053125	0.028512	0.000137	0.000289	0.000585	0.000407	0	0.000112	8.3e-05	0	0.03543	5e-05	0.001163	4e-06	0.000119	0.000136	0.000579	5.3e-05	0.034034	0.039284	0.000168	0.014567	0	3e-06	0.000357
CDTA	10c2	0.001263	0.036365	0.045041	0.027307	0.032855	0.044266	0.007256	0.005049	0.000782	2e-05	7.8e-05	0.000154	0	0.000109	3.6e-05	2.2e-05	0.00259	0	3.8e-05	2e-06	3.4e-05	0	0	0.000114	0.00132	0.00156	0.000292	0	0	4.3e-05	0.000411
CDTA	10c3	0.000128	0.00979	0.024722	0.009515	0.006709	0.021256	0.000289	0.000652	0.000126	3.9e-05	1.2e-05	5.2e-05	6.2e-05	4.6e-05	4.2e-05	2.6e-05	0.000315	4e-06	0.000311	0	6e-05	2.7e-05	4e-06	0	0.00011	3.2e-05	0.000129	0	1e-06	6.8e-05	0.00068
CDTA	10c4	3.6e-05	0.005154	0.020161	0.006847	0.003465	0.014766	0	0.000454	0.00077	0	1e-06	0	0	0.000222	8e-06	0	0.001188	0	7.2e-05	1.3e-05	2e-05	0	0.0001	6.7e-05	1.3e-05	0	3e-05	0	0	2.5e-05	0.00016
CDTA	11c1	0.001134	0.055529	0.042186	0.036368	0.035268	0.044383	0.079688	0.038348	0	9e-06	0.000211	2.7e-05	2.8e-05	8e-06	7.3e-05	0	0.041578	4.8e-05	0.000142	2.1e-05	0.000128	0.000121	0.00012	7e-05	0.040641	0.040088	0.000309	0.017053	0	0	0.000251
CDTA	11c2	0.002575	0.040492	0.048891	0.03144	0.035428	0.047186	0.011275	0.0069	0	0.000197	6.9e-05	0.000282	0.000117	0	0	5.6e-05	0.003179	8.1e-05	0.000113	0	4e-05	0.000199	0	3.8e-05	0.002569	0.002131	0.00045	0.001405	6.2e-05	0.000106	0.000313
CDTA	11c3	0.000204	0.004815	0.016614	0.005319	0.002457	0.012547	4.2e-05	0.000383	0.000385	1.9e-05	1e-05	7e-06	0	6e-05	0.0001	7.8e-05	0.000391	1.8e-05	0	8.4e-05	0.000477	0	1.2e-05	2.1e-05	0.000136	1.5e-05	0	0.000754	6.4e-05	0	0.001627
CDTA	11c4	2e-05	0.006544	0.020041	0.006652	0.003043	0.015746	0	8.9e-05	0.000129	3.4e-05	1.7e-05	0	0	0	3.4e-05	4.1e-05	0.000251	3.4e-05	0.000247	0	0	3.6e-05	0	0	1.6e-05	0	0.000168	0	0.000138	7.8e-05	0.000235
CDTA	12c1	0.010543	0.097151	0.089156	0.064904	0.065189	0.085295	0.07774	0.04011	0.000107	0.006109	0.015726	0.009442	7.8e-05	2.6e-05	0.000834	0.000153	0.043115	3.7e-05	0	1.2e-05	0.005934	0.003313	0.001359	7.1e-05	0.040901	0.042187	0.021885	0.016167	0	0	0
CDTA	12c2	0.001845	0.034205	0.042435	0.027152	0.031511	0.041358	0.005833	0.004501	0.001141	8.1e-05	0.000152	0.000256	0.000143	0.000154	0.000349	5e-06	0.002302	0	0.000136	0	7.7e-05	0.000326	4.2e-05	0.000112	0.001875	0.001611	0.000352	0.000173	0	2.2e-05	0
CDTA	12c3	0.000325	0.01733	0.033721	0.016701	0.016373	0.0322	0.000305	0.001012	0	1e-05	8e-05	6.3e-05	8.6e-05	0	8e-06	0	0.000278	4.6e-05	0.000275	5.7e-05	5.5e-05	0	0	0	0.000179	4e-06	2.1e-05	0.000599	0	0	0.000669
CDTA	12c4	3e-05	0.008914	0.024792	0.009929	0.006235	0.021943	7.1e-05	0.000402	0.000629	2.3e-05	0	5.1e-05	1.2e-05	9.8e-05	1.6e-05	3e-05	0.000161	7.2e-05	0.000224	0	6e-06	1.3e-05	0	3.9e-05	1.7e-05	4.5e-05	6e-06	2.3e-05	0	2e-06	0.000192
CDTA	13c1	0.000793	0.060873	0.060611	0.042201	0.045875	0.062876	0.054163	0.030015	0	0.00586	0.01066	0.001153	1e-06	6.6e-05	9.7e-05	7.9e-05	0.020148	0	6.5e-05	7.2e-05	0.013493	0.002857	0.008496	0.00053	0.039127	0.040372	0.034779	0.008144	7e-06	2e-06	0.000848
CDTA	13c2	7.9e-05	0.017762	0.03274	0.016417	0.023539	0.035169	0.00346	0.003212	0	2.7e-05	0.000184	3.7e-05	5.4e-05	0.000119	3e-05	4.1e-05	0.001174	3.2e-05	8.1e-05	6.5e-05	0.000139	2.7e-05	0	0.000163	0.00447	0.00301	0.001292	0.000393	0	0	0.000863
CDTA	13c3	2.6e-05	0.000995	0.006429	0.001162	0.000183	0.003663	7.4e-05	0.000128	0.00091	7.5e-05	2.9e-05	0	5e-06	0	4e-05	9.6e-05	0.000185	0	0.00059	0	0	0	0	5.5e-05	0.000252	0.000154	8.7e-05	0	1.3e-05	9e-06	0
CDTA	13c4	4.8e-05	0.000409	0.003656	0.000213	6.3e-05	0.001167	0.000103	0.000217	0.000455	2.8e-05	4e-06	7e-06	7e-06	4e-06	2.2e-05	6e-06	0.00027	2.1e-05	0	5.4e-05	0.000203	0	0	0.000169	0.000192	0	0.000122	0	3e-06	0	0
CDTA	14c1	0.003056	0.070243	0.065166	0.050887	0.05202	0.063462	0.070568	0.034371	0.001078	0.006446	0.014206	0.001917	0	4.8e-05	8.1e-05	8e-05	0.017527	0	0	5.6e-05	0.012475	0.003804	0.008073	0.00077	0.041891	0.042164	0.031169	0.009209	9e-06	0	5e-06
CDTA	14c2	2.9e-05	0.008734	0.029796	0.012573	0.010894	0.02584	0.001168	0.001141	0.000856	0.000146	8.1e-05	0.000395	0	3.2e-05	0	2.1e-05	0.000462	0	0.000123	0	9.7e-05	4.3e-05	0	3e-05	0.001655	0.000927	8.7e-05	0.000883	0	4e-06	0
CDTA	14c3	5.9e-05	0.000501	0.004107	0.0005	0.000158	0.00146	2e-05	0.000167	0.000522	3e-06	1e-05	1.9e-05	1.9e-05	6.2e-05	3.9e-05	0.000103	0.00032	0.000118	0	7.4e-05	1.4e-05	0	0	0	8.6e-05	0	9.8e-05	0	0	2.2e-05	0.001185
CDTA	14c4	2.7e-05	4.6e-05	0.002005	0.0002	5.7e-05	0.000646	9e-06	1.2e-05	0	0	7e-06	1.1e-05	0	5e-06	6.1e-05	2.3e-05	0.000126	2e-06	0	9.4e-05	0	2.5e-05	3e-06	0	0	0	2.8e-05	0	2.6e-05	1.2e-05	0
CDTA	15c1	0.001478	0.068889	0.063772	0.046232	0.048641	0.0619	0.061896	0.03075	0	0.005445	0.009013	0.001458	0	7.7e-05	0.0001	0.000919	0.01639	0.0001	0.000854	0	0.01169	0.003652	0.007074	0.000616	0.038673	0.041089	0.029073	0.007625	0.000102	0	0.000202
CDTA	15c2	0.001037	0.022264	0.037543	0.021068	0.022729	0.036666	0.004281	0.003124	0.001846	4.7e-05	2.2e-05	0	2e-05	6.7e-05	4.3e-05	0.000196	0.00123	1.5e-05	0	4.7e-05	0.000229	0.000125	8.6e-05	0.000103	0.002942	0.002546	0.000658	0	4.6e-05	0	0.001038
CDTA	15c3	0	0.000389	0.001804	0.000515	0.000104	0.001321	5.9e-05	0.000191	0.00117	5.4e-05	0	0	0	0	5e-06	5.2e-05	7.7e-05	4e-06	0.00027	1.7e-05	0	0	0	3.6e-05	0.000114	3.3e-05	0.000139	0	3e-05	0	0
CDTA	15c4	3.5e-05	0.000329	0.00405	0.000518	8e-05	0.001669	0.000217	0.000319	0	0.000106	1e-05	2.5e-05	0	4.6e-05	3.3e-05	0.000142	7.8e-05	5.4e-05	3.5e-05	1.4e-05	1.7e-05	7.2e-05	0	8e-06	8.7e-05	0.000142	0.000119	0	0.000123	0	0.001077
CDTA	16c1	0.038919	0.037143	0.049221	0.053308	0.059219	0.039071	0.059418	0.038932	0.00053	0.009306	0.03245	0.017977	3e-05	4.2e-05	0.000181	0.000108	0.034074	4.1e-05	0.000211	3.4e-05	0.01085	0.005268	0.006757	0.001335	0.039757	0.042131	0.029966	0.013537	0	1.1e-05	0
CDTA	16c2	0.012518	0.008357	0.020195	0.03216	0.035902	0.002769	0.012859	0.00901	0.000293	0.000621	0.000821	0.000324	1e-06	3.7e-05	8.2e-05	0	0.003704	9.7e-05	0.000398	1.3e-05	0.000339	0.000164	0.000342	8.2e-05	0.006611	0.006069	0.002013	0	3.8e-05	0	0
CDTA	16c3	0.000258	4.4e-05	6e-06	0.000312	8.9e-05	0	4.5e-05	0.000196	0.000845	2.4e-05	9.2e-05	1.2e-05	0	0.000128	2.7e-05	0	2.7e-05	0.000213	8.2e-05	4e-06	0	3.7e-05	0	7.8e-05	2.9e-05	0	0	0.001155	3.3e-05	0	0.000319
CDTA	16c4	0.000323	2.5e-05	9.3e-05	0.001508	0.000261	9e-06	3.9e-05	7.9e-05	0.000197	3.3e-05	0.000135	6e-05	0	6.5e-05	5.9e-05	1.5e-05	0	1.6e-05	0	1.8e-05	0	0	0	3e-05	0	6e-06	0.00013	0	3.9e-05	0	0
CDTA	17c1	0.036444	0.042559	0.050302	0.059645	0.062651	0.029944	0.069215	0.046913	0	0.015979	0.03527	0.020409	3.9e-05	0.00024	0.000135	1.4e-05	0.036446	5.7e-05	0	9e-06	0.013629	0.006625	0.008783	0.001755	0.050764	0.056735	0.037543	0.011128	0	2.5e-05	0.001042
CDTA	17c2	0.013737	0.010417	0.02381	0.03337	0.031168	0.004042	0.010206	0.008139	0	0.000887	0.000855	0.000601	1e-06	0.00011	6.4e-05	4.9e-05	0.005583	0	0.000537	5.8e-05	0.000482	0.000307	0.000598	0.00017	0.003966	0.006853	0.002674	0	0	2.2e-05	0
CDTA	17c3	0.0002	4.2e-05	4e-05	0.001243	0.000567	7.4e-05	2.8e-05	0	0	6.3e-05	2.4e-05	0	1e-06	0.000107	2.8e-05	4.5e-05	1.6e-05	0.00015	2.8e-05	5.7e-05	8.2e-05	3e-06	0	3.1e-05	7.9e-05	3.5e-05	0	5.7e-05	3.1e-05	0	0.001282
CDTA	17c4	2.6e-05	2.5e-05	0.000237	0.00064	0.000574	1.6e-05	0.000884	0	0	3.5e-05	6.5e-05	1e-06	1.7e-05	3.1e-05	0	5.3e-05	0.00027	0.000218	0.000198	3e-06	0	0	0	0	0.000208	0	0.000121	0	0	0	0.000337
CDTA	18c1	0.036313	0.046467	0.054984	0.063066	0.067559	0.035981	0.073966	0.049473	0.000972	0.015172	0.032804	0.022576	0	0.000132	0.000204	0.000113	0.038171	0.000145	4.3e-05	1e-06	0.014518	0.007765	0.009555	0.002251	0.0517	0.057616	0.038568	0.010411	1.2e-05	1e-06	0
CDTA	18c2	0.013556	0.008358	0.02413	0.029594	0.035312	0.005891	0.009015	0.008785	0.000393	0.001083	0.000561	0.000331	0	0	0.000124	3.1e-05	0.003066	3e-06	4.3e-05	0	0.000516	9.9e-05	0.000172	3.1e-05	0.005233	0.005795	0.001903	0.000772	8.6e-05	0	0.000712
CDTA	18c3	0.000833	0.000489	0.003298	0.006717	0.005611	5.1e-05	0.000261	0.000401	0.001302	1.2e-05	8.6e-05	3e-05	0	0.000276	8.8e-05	1.2e-05	0.000123	0	0.000398	9.2e-05	2.3e-05	0	0	1e-06	5.6e-05	7e-06	0.000165	0	0	3.6e-05	0.000821
CDTA	18c4	3.9e-05	0.000305	0.001126	0.002674	0.001843	2.1e-05	0.000147	0.00047	0.000472	7.1e-05	0	1e-06	0	0	0.000106	2.6e-05	0.000176	5.6e-05	0.000171	3.8e-05	2.5e-05	0	3.9e-05	4.5e-05	6.6e-05	0	1.4e-05	0	0	0	0.000444
CDTA	19c1	0.011871	0.092584	0.076673	0.064761	0.062172	0.079077	0.069473	0.043183	0.001204	0.005016	0.013312	0.004607	1.4e-05	4e-05	0.000109	0.000224	0.025775	2.1e-05	0.000668	0	0.011188	0.004374	0.005297	0.000415	0.03196	0.035751	0.023946	0.015838	0	9e-05	0
CDTA	19c2	0.001114	0.026546	0.036096	0.022167	0.02286	0.036134	0.001099	0.001795	0.001142	6.1e-05	0.000132	4.7e-05	0	6.8e-05	3.8e-05	0	0.000616	0	0.000569	0.000109	0.0001	0	3e-06	0.000112	0.000778	0.000827	0.000151	0.000274	1.3e-05	0	0.000718
CDTA	19c3	1.9e-05	0.00292	0.010427	0.003748	0.000462	0.005112	2.8e-05	0.000411	0.001237	4e-05	0	7e-06	1.2e-05	9.3e-05	5.3e-05	0	0.00018	7.6e-05	0.000273	2.6e-05	5.3e-05	5.7e-05	0	0	9.4e-05	0	2.5e-05	0.000194	7.3e-05	4.7e-05	0
CDTA	19c4	4.6e-05	0.001468	0.004976	0.000766	0.000261	0.002739	0	0.000161	0.000392	3.5e-05	4.8e-05	0	0	6.5e-05	0	0	0.000118	0	0.000671	1.9e-05	0	3.2e-05	1.2e-05	5.2e-05	2.5e-05	4e-06	0	0	3.1e-05	0.000254	0
CDTA	1c1	0.007662	0.095825	0.025952	0.070967	0.068645	0.082795	0.078253	0.038378	0.000161	0.000208	0.013727	0.004623	4.4e-05	0	2.8e-05	3.2e-05	0.031113	0.000111	0	2.4e-05	0.004947	0.001232	0.000349	7.2e-05	0.031044	0.035766	0.019074	0.013492	1.8e-05	5.4e-05	0.000452
CDTA	1c2	0.003735	0.062185	0.057877	0.040963	0.049924	0.062856	0.015438	0.014984	0.001036	0.000414	0.001283	0.00052	6e-06	2.7e-05	0.000103	6e-06	0.005351	0.008378	0.000186	4.1e-05	0.000461	0.000432	0.000418	0.000194	0.003301	0.003226	0.002624	0.00397	1.1e-05	0	0.000159
CDTA	1c3	0.000781	0.027682	0.03631	0.019897	0.022963	0.037245	0.000832	0.001135	0	7e-06	0.000146	3.4e-05	3e-05	0	3.5e-05	4.7e-05	0.000545	3.1e-05	0.000168	0.000153	1.1e-05	0	1.9e-05	4.2e-05	2.4e-05	0.000135	0.000112	0.000276	8e-05	1e-06	0.001414
CDTA	1c4	0.000535	0.02468	0.032048	0.017735	0.017042	0.033893	0.000944	0.000974	0	3.5e-05	0	3.2e-05	0	8e-06	2e-05	3.1e-05	0.000555	1.5e-05	0.000109	4e-06	1.2e-05	0	3e-06	3e-06	0.00024	5.4e-05	0.000136	0	6.5e-05	2.7e-05	0.000483
CDTA	20c1	0.006898	0.086476	0.061727	0.052836	0.052172	0.065307	0.063704	0.031974	0.001167	0.002854	0.00316	0.0013	3.1e-05	8.5e-05	0.000196	0.000173	0.020348	0.000119	3.5e-05	6e-06	0.005464	0.002218	0.00289	0.000186	0.022458	0.027722	0.013907	0.00933	0.000131	3.8e-05	0.000218
CDTA	20c2	9.3e-05	0.022332	0.034473	0.018465	0.015993	0.033744	0.001405	0.00089	0	6.8e-05	5.4e-05	1.3e-05	0	2.1e-05	8.7e-05	6.6e-05	0.000478	1.4e-05	8.9e-05	6e-06	7.2e-05	0	0.0001	6.3e-05	0.000237	0.000763	0.000196	2e-05	0	0	0
CDTA	20c3	0.000185	0.002048	0.008076	0.002572	0.000383	0.004824	6e-05	0.00043	0.000398	0	0	1.9e-05	0	7.3e-05	2e-06	0	0	2.7e-05	4.2e-05	2.2e-05	0	0	3.6e-05	6.2e-05	5.6e-05	0	4.4e-05	0	2.4e-05	1e-06	3.7e-05
CDTA	20c4	1.9e-05	0.001179	0.005481	0.000175	0.000255	0.00293	0	0	0.000884	2.8e-05	7.2e-05	0	0	0.000125	7e-06	3.3e-05	0.000202	2.9e-05	0.000402	6e-06	4e-06	0	1.8e-05	0	7e-06	0	5.8e-05	0	1.1e-05	3.1e-05	5.5e-05
CDTA	21c1	0.007971	0.094223	0.079851	0.066874	0.061557	0.080666	0.072474	0.035954	0.001226	0.003231	0.010514	0.003016	0	7.9e-05	0.000135	0.000325	0.020162	2e-06	0	3e-05	0.010133	0.003466	0.004855	0.000177	0.028143	0.03131	0.024362	0.009478	0	4e-06	0
CDTA	21c2	0.000373	0.023949	0.035833	0.019435	0.019022	0.035141	0.001785	0.001452	0.001239	1e-06	2.7e-05	8e-05	0	0	1.7e-05	1.4e-05	0.000828	7.2e-05	0	5.2e-05	0.000246	0	0	0	0.000921	0.000842	0.000306	4.4e-05	0	2e-05	0
CDTA	21c3	1.8e-05	0.002244	0.010625	0.002519	0.000456	0.006869	0	0.000228	0.000449	7.3e-05	1e-05	0	0	4.3e-05	4.1e-05	1.6e-05	8e-06	2.3e-05	0.000171	4.2e-05	1e-06	3.7e-05	1.7e-05	1.9e-05	0	0	0	0	0.0001	4.3e-05	0.000827
CDTA	21c4	1e-06	0.003026	0.010618	0.001417	0.000234	0.005819	0	0.000268	0.000785	2.7e-05	7e-05	0	0	4.1e-05	2.2e-05	2.3e-05	0.000137	5.7e-05	0.000561	0	5.4e-05	5.6e-05	1.2e-05	9e-06	3.7e-05	4.2e-05	2.5e-05	0	3.4e-05	0	0.000996
CDTA	22c1	0.008185	0.096552	0.084499	0.059489	0.056127	0.082043	0.089111	0.040674	0.000936	0.011337	0.012921	0.004386	8e-06	0.00016	0.000737	0.00047	0.042175	0.000173	0.000224	4.4e-05	0.008442	0.004419	0.004667	0.000184	0.039516	0.046115	0.022866	0.023603	8.4e-05	4.8e-05	0.00014
CDTA	22c2	0.000986	0.040334	0.044572	0.029363	0.032703	0.043212	0.010591	0.006209	0.000642	0.000566	0.00019	9.7e-05	0	0	6.7e-05	0	0.004255	7.8e-05	7.3e-05	0.000128	0.000186	0	0.00011	0.000118	0.003099	0.004005	0.000653	7.6e-05	2.2e-05	1.4e-05	0.000214
CDTA	22c3	0.000118	0.005843	0.016629	0.004661	0.001134	0.011359	0.000207	0.000465	0.000512	9e-06	0	0	0	0	4.2e-05	1.4e-05	0.000181	4.2e-05	0.000163	2.4e-05	3.1e-05	2.2e-05	5.5e-05	8.2e-05	1.3e-05	0	5.2e-05	0	0	0.000124	0.000291
CDTA	22c4	4.7e-05	0.003606	0.010562	0.002541	0.000322	0.006041	0	0.000347	0	0	0	0.000111	0	0	4.9e-05	5e-06	0.000295	0.000547	0.000117	0	5e-06	0	0.000182	7.2e-05	7e-06	9.7e-05	0	0	0	7e-05	4.2e-05
CDTA	23c1	0.007221	0.095856	0.08294	0.059664	0.053898	0.078371	0.079372	0.039151	0.001465	0.009018	0.009704	0.003366	0.000137	0	0.000747	0.000265	0.039398	0.000155	0.000344	1.8e-05	0.00725	0.0037	0.003035	0.000241	0.038408	0.043457	0.020692	0.021619	2.8e-05	2.6e-05	0.001837
CDTA	23c2	0.0014	0.03889	0.043306	0.027938	0.031707	0.041762	0.009933	0.00626	0	0.000371	0.000133	0	1e-06	3.6e-05	0.000122	1.5e-05	0.004586	5.9e-05	7.8e-05	0	0.000211	0	1.8e-05	0	0.003903	0.004361	0.000979	0.000334	0.000119	2.6e-05	0
CDTA	23c3	2e-05	0.002123	0.006169	0.001179	0.000234	0.003901	1.9e-05	8e-05	3.3e-05	0.000113	0	1.7e-05	0	7e-06	0.000144	2.1e-05	7.4e-05	1.7e-05	0	6.7e-05	3.2e-05	0	0	0.000156	4e-05	1.2e-05	2e-06	0.000334	8.8e-05	0	0.000287
CDTA	23c4	1.5e-05	0.001928	0.007071	0.001238	0.000143	0.003489	0	0.00022	0.000989	1.8e-05	2.8e-05	1.2e-05	0	0	1.7e-05	3.9e-05	0.000117	3.3e-05	3.5e-05	1.7e-05	0	6.9e-05	7.7e-05	5e-06	3.9e-05	0.000137	5e-06	0	2.4e-05	1.2e-05	0.001259
CDTA	24c1	0.008599	0.100715	0.086455	0.060639	0.058709	0.083614	0.092904	0.0422	0	0.012208	0.012231	0.005328	9e-06	4.6e-05	0.001139	0.00051	0.045732	8.3e-05	6.4e-05	5.7e-05	0.010749	0.004729	0.002011	0.000334	0.042822	0.049705	0.027399	0.025899	0	7.5e-05	0
CDTA	24c2	0.000719	0.035561	0.041351	0.025111	0.029477	0.040179	0.006325	0.004809	0.000613	0.000285	6.6e-05	0.000252	0	0	4.5e-05	2e-05	0.003667	0.000155	0.000305	5.8e-05	9.7e-05	1.5e-05	3.7e-05	4e-06	0.002855	0.002741	0.000852	0	0	5.5e-05	0.000443
CDTA	24c3	9.1e-05	0.007195	0.019939	0.005441	0.001774	0.015528	0.000351	0.000433	0.000507	0	3.1e-05	1e-06	0	7.7e-05	3.5e-05	1.3e-05	0	0	0.000102	0	1e-06	0	9e-06	6.8e-05	5.7e-05	0	0.000157	0	0	0	0
CDTA	24c4	0	0.003993	0.012956	0.002849	0.000513	0.007679	0	0.000111	0.001348	0	5.4e-05	0	1e-06	7.3e-05	4.4e-05	2.7e-05	0.000316	8.7e-05	0	3.4e-05	5.7e-05	0	0	6.7e-05	9e-06	2e-05	6e-06	0	1e-06	0	0.0009
CDTA	25c1	0.003755	0.094685	0.064546	0.052256	0.04885	0.051421	0.071095	0.029703	0	0.002184	0.004281	0.001482	0	3.8e-05	0.000954	0.00018	0.030285	0	0.000135	0	0.006074	0.001452	0.002566	0.000247	0.029924	0.036251	0.01263	0.00793	7.7e-05	3.5e-05	0.000547
CDTA	25c2	0.000948	0.030141	0.035661	0.020454	0.024909	0.037757	0.004813	0.002686	0.00044	4.6e-05	7.6e-05	8.8e-05	0	4.3e-05	0.000102	0	0.001277	2.7e-05	0.000123	4.1e-05	7e-06	5e-05	3e-06	4.4e-05	0.001387	0.000643	0.000201	5.5e-05	7.5e-05	0	0
CDTA	25c3	4.6e-05	0.009034	0.018489	0.005503	0.001164	0.013611	0.000315	0.000169	0.000144	7e-05	1.8e-05	2.9e-05	8e-06	8.8e-05	8.2e-05	0.000113	0.000278	0	0.000536	0	0	9e-06	0	0.000141	0	6.3e-05	0.000211	0	7e-06	3.1e-05	0
CDTA	25c4	3.7e-05	0.004038	0.009682	0.002196	0.000322	0.006619	0.000304	0.000133	0	0	2e-06	4.2e-05	2.8e-05	1.7e-05	0.000155	3.3e-05	3.3e-05	3e-05	0.001349	2e-06	0	1.5e-05	6e-05	2.6e-05	3.1e-05	3e-06	0	0	2.6e-05	0	0.00117
CDTA	26c1	0.004523	0.089759	0.078989	0.058094	0.052753	0.072218	0.072965	0.032375	0.000576	0.007031	0.003759	0.002885	8.7e-05	0	0.000284	6.2e-05	0.026927	5e-05	0.000566	0	0.007152	0.002183	0.00337	0.000466	0.038245	0.039399	0.018381	0.01578	1.6e-05	0	0.00023
CDTA	26c2	0.000657	0.027662	0.036468	0.019881	0.017267	0.034303	0.002129	0.001331	0.001003	7.3e-05	0	3.5e-05	0	0	2.7e-05	0.000114	0.001249	4.1e-05	0.000149	6.1e-05	0	0	6e-06	9.8e-05	0.000741	0.000787	0.000164	0	7.9e-05	0	0.001561
CDTA	26c3	6e-06	0.004607	0.013171	0.004043	0.0005	0.008361	9.3e-05	0.000253	0	0	0	2e-06	1e-06	9e-05	6e-05	0	0.000129	7.3e-05	0	4.5e-05	0	0	1.4e-05	6e-05	0.000151	2.3e-05	5e-05	0	0	0	0.000237
CDTA	26c4	0	0.002749	0.008894	0.001584	0.000219	0.00538	0	0.000214	7e-06	3.7e-05	0.000117	0	1e-06	0	0	1.4e-05	0	3.9e-05	0.000473	2.3e-05	0	1.8e-05	5e-06	3.3e-05	2e-05	7.3e-05	0	0	0.000614	9e-06	0.000229
CDTA	27c1	0.00651	0.095009	0.0791	0.063537	0.056838	0.081372	0.08315	0.035598	0	0.006885	0.014282	0.006274	0	1.7e-05	0.000529	0.000105	0.036588	0	0	2.6e-05	0.008236	0.002566	0.004174	0.000345	0.037204	0.043137	0.023861	0.019657	3.2e-05	0	0.000377
CDTA	27c2	0.001043	0.032303	0.039405	0.023749	0.024347	0.039049	0.003963	0.002327	0	0.000155	2.9e-05	4.6e-05	0	8.4e-05	2.2e-05	0	0.00128	2.8e-05	0	0	4.2e-05	6.5e-05	2.1e-05	0	0.001123	0.001399	0.000318	0.000217	5.4e-05	4e-06	0.001064
CDTA	27c3	4.7e-05	0.005815	0.012676	0.00416	0.000441	0.008746	0.000259	0.000484	0	0	1.9e-05	1e-06	0	6.8e-05	0	1.4e-05	0	2.2e-05	0	8.2e-05	0	3.9e-05	1.5e-05	1.2e-05	1.5e-05	5.9e-05	0	0	0	5.6e-05	0.001947
CDTA	27c4	0	0.002471	0.008952	0.001512	0.000137	0.00499	0	7.4e-05	0	3.7e-05	0	0	0	8.3e-05	5.1e-05	8.7e-05	0	7.3e-05	0.000177	1.2e-05	0	3.3e-05	0	3.9e-05	5e-05	4e-05	1.4e-05	0	5e-05	0	0.000498
CDTA	28c1	0.022129	0.066843	0.060092	0.056947	0.055586	0.059031	0.074788	0.046622	0.00107	0.018154	0.025548	0.015331	0	2.7e-05	0.00033	9.5e-05	0.032137	3.7e-05	0.000456	2.6e-05	0.006261	0.004537	0.003007	0.000867	0.038675	0.046392	0.020146	0.024926	0.000104	0	0.000442
CDTA	28c2	0.008866	0.036664	0.041173	0.035514	0.038009	0.040484	0.012431	0.009086	0	0.00044	0.000329	0.000488	0	5.8e-05	6.9e-05	1.8e-05	0.003704	6.8e-05	9.5e-05	1.2e-05	0.000229	6.2e-05	0	3.7e-05	0.003853	0.0047	0.000949	5.6e-05	4.8e-05	0	0.001436
CDTA	28c3	8e-06	0.000245	0.002489	0.000505	0.000305	0.000685	5.7e-05	4.1e-05	0.00037	7e-06	4.9e-05	0	1.2e-05	3.2e-05	4.2e-05	9.8e-05	6.3e-05	5.2e-05	0.000557	0	0.000135	4.6e-05	4.1e-05	0.000163	1.8e-05	6e-06	7.3e-05	0	3.9e-05	1e-06	0
CDTA	28c4	0.000103	0.001209	0.007366	0.003224	0.00144	0.004381	0	0.000337	0	0	0	3.2e-05	0	0.000105	0	0	0	2.5e-05	0	0	0	0	2.7e-05	6.1e-05	0	3e-06	4.3e-05	0.000689	0.000106	3.9e-05	0.001374
CDTA	29c1	0.022567	0.084556	0.074198	0.073948	0.069945	0.077031	0.090168	0.050977	0.000222	0.016057	0.034012	0.021412	0	0.000215	0.000636	0.000299	0.041328	9.9e-05	0.000518	5.7e-05	0.012676	0.007852	0.005873	0.0023	0.050517	0.056591	0.031197	0.019508	3.2e-05	2e-06	0.000176
CDTA	29c2	0.008236	0.042628	0.045533	0.039213	0.04288	0.045705	0.023937	0.013641	0.000317	0.001081	0.001141	0.000763	0	5e-06	0	1.8e-05	0.006049	0.000146	0.000364	1.6e-05	0.000399	0.000447	8e-05	0.000218	0.006239	0.00873	0.001941	0.00129	0.0001	4e-06	0.000679
CDTA	29c3	0	0.00174	0.00795	0.003284	0.000946	0.004684	3.1e-05	0.000136	0.00039	3.9e-05	2.1e-05	1.9e-05	0	7.5e-05	3.1e-05	1.1e-05	0	0.000353	0.000296	0.000574	0	6e-06	3.4e-05	0	1e-05	9e-06	8.7e-05	0	5.3e-05	1.4e-05	0.000788
CDTA	29c4	5.9e-05	0.002222	0.010432	0.00597	0.003798	0.007108	0	0.000312	0.000526	1.7e-05	3.7e-05	2e-05	0	8e-06	1.2e-05	3.4e-05	0.000142	9.5e-05	0	1.2e-05	1e-06	3.4e-05	0	0	2.2e-05	2.4e-05	1e-06	0	5e-06	1e-06	6.5e-05
CDTA	2c2	0	0.079233	0.046347	0.053557	0.060919	0.052619	0.073554	0.019074	0	0.000132	0.004844	1.5e-05	1.4e-05	0.000144	6.1e-05	4.7e-05	0.015042	0	0.00026	0	0.001136	0.001451	0	0	0.019997	0.025773	0	0.007949	0	2.7e-05	3e-05
CDTA	2c3	0.002549	0.043523	0.052641	0.033851	0.037976	0.049093	0.007854	0.006205	0.000483	0.000167	0.000177	0.000243	7.6e-05	5.8e-05	3e-05	4e-06	0.002411	0	0.000201	8.6e-05	0.00015	8.9e-05	0.000175	0.000157	0.001399	0.001099	0.000543	0.001365	2e-05	3.2e-05	0.000392
CDTA	2c4	0.000192	0.01761	0.030299	0.014861	0.012227	0.027895	7.8e-05	0.000731	0.000441	8.3e-05	0	7.1e-05	4e-05	2.6e-05	3.7e-05	9.2e-05	0.000508	0	0.000506	0	4e-05	1.9e-05	4.8e-05	5.1e-05	0.000227	7.7e-05	4.5e-05	0	0	0	0
CDTA	2c5	0.000212	0.010074	0.020675	0.009003	0.00509	0.016967	0.000184	8.5e-05	0.002103	6.5e-05	3.6e-05	8.2e-05	0	0.000211	4.6e-05	3.8e-05	5.3e-05	3.9e-05	0.000387	4e-06	0	0	2e-06	9.7e-05	0	0.000179	1.6e-05	0	3.2e-05	0	0.00081
CDTA	30c1	0.019012	0.087281	0.076281	0.071829	0.068645	0.079693	0.082545	0.048103	0.000259	0.014578	0.02562	0.017994	0	1.8e-05	0.000811	8.2e-05	0.038235	0.000125	0.000498	1.1e-05	0.011611	0.006865	0.00586	0.001609	0.04545	0.051358	0.030078	0.017755	1.2e-05	0	9.3e-05
CDTA	30c2	0.004436	0.031059	0.038243	0.028832	0.031078	0.036833	0.002734	0.00367	0.000197	1.9e-05	0.000279	0.000218	0	0	3.3e-05	0.000113	0.000753	4.5e-05	0.000674	0	3.9e-05	1.2e-05	1.2e-05	0	0.001149	0.001721	0.000227	0.000318	2.3e-05	0	0.00111
CDTA	30c3	0.000124	0.002967	0.011588	0.005657	0.002224	0.007447	0.000228	0.000785	0	3.9e-05	8e-05	2.2e-05	0	1.4e-05	3.3e-05	0.000108	0.000196	6e-05	0.000123	2.2e-05	0	0	1e-06	3.2e-05	5e-05	1.6e-05	0.000115	0	2.4e-05	0	0.001019
CDTA	30c4	0	0.001026	0.007813	0.002829	0.000897	0.004318	0	0.000107	0.001761	1.2e-05	2.4e-05	1.2e-05	0	0	3e-06	6.2e-05	0.000135	0	0.000295	2.6e-05	3.6e-05	2.3e-05	2.6e-05	4.6e-05	8e-05	6e-06	0	0	0	0	0.000334
CDTA	31c1	0.003266	0.087129	0.060744	0.051948	0.049681	0.069027	0.073793	0.038423	0	0.029058	0.001616	0.00047	0	9.3e-05	0.000168	0.000426	0.019832	3.5e-05	0	4.7e-05	0.004712	0.000675	0.002476	0.00049	0.054688	0.067156	0.011458	0.020288	6e-06	1.8e-05	0.000818
CDTA	31c2	0.000763	0.037836	0.040699	0.025235	0.027709	0.040553	0.008082	0.005105	0.001043	0.002159	5.4e-05	6.5e-05	7.3e-05	5.9e-05	0.00015	6.5e-05	0.00254	2.8e-05	0	0	0.000143	9.2e-05	4.4e-05	7.4e-05	0.005541	0.008261	0.000522	0.000229	1.5e-05	0	0.001732
CDTA	31c3	1.6e-05	0.017624	0.030411	0.012323	0.007087	0.028132	0.000997	0.001234	0	0.000336	7.2e-05	1.7e-05	0	5e-05	0.000116	4.1e-05	0.000145	7.9e-05	2.1e-05	3.5e-05	8e-06	1.5e-05	1.6e-05	6.1e-05	0.000527	0.001174	0.000216	0	1.7e-05	0	0.000683
CDTA	31c4	0.000105	0.005716	0.018608	0.004745	0.001405	0.014361	0.000148	0.000394	0.002344	8.6e-05	8.5e-05	9e-06	0	1.2e-05	0.000121	3.2e-05	0.000159	5e-06	5e-06	1.2e-05	2.6e-05	9e-06	0	3.1e-05	7.8e-05	0.000301	9.8e-05	0	7e-06	1.1e-05	0.000238
CDTA	32c1	0.001364	0.086161	0.074512	0.039817	0.046513	0.084135	0.0807	0.040263	0.000366	0.041385	0.022558	0.008236	0	0.000144	0.00063	0.00102	0.046618	0	0	0	0.018156	0.000538	0.007571	0.000992	0.058818	0.067866	0.028539	0.022731	3e-06	3e-05	0.000843
CDTA	32c2	0.000137	0.030178	0.039168	0.014726	0.017734	0.040365	0.015116	0.006919	8.7e-05	0.005671	5e-05	0.000554	0	0.000101	0	0.000115	0.004348	0	2.7e-05	1.1e-05	0.000181	1.5e-05	3e-06	1.8e-05	0.006885	0.009877	0.000722	0.000898	3e-06	1.2e-05	0.00108
CDTA	32c3	9.2e-05	0.00142	0.009598	0.000743	0.00026	0.007153	4.5e-05	0.000556	0.000907	4.1e-05	0	1e-05	0	1.2e-05	4e-06	4.5e-05	0.000312	0	0.000469	0	0	6e-06	8e-06	0.000116	8e-06	8.2e-05	0.000126	0	2.8e-05	0	3.1e-05
CDTA	32c4	2.7e-05	0.000531	0.007998	0.000686	0.000166	0.005389	0	0.000395	0.000283	3e-06	6.9e-05	1e-06	0	1.2e-05	0.000102	9e-06	0.000236	5.9e-05	0.000265	2.1e-05	0	0	3e-06	5e-05	0	8e-06	7.7e-05	0	7.5e-05	0	6.9e-05
CDTA	33c1	0.002079	0.094096	0.076832	0.052399	0.053618	0.078784	0.089924	0.041142	0.000782	0.038058	0.019975	0.008894	0	0.000136	0.000736	0.000574	0.044328	2.5e-05	2e-06	3.8e-05	0.018425	0.000611	0.00682	0.001194	0.05875	0.067533	0.029339	0.02114	7.8e-05	0	0.00049
CDTA	33c2	0.000515	0.037816	0.040383	0.022507	0.026124	0.040992	0.017035	0.00728	0	0.005461	0.000153	0.000238	0	0	4.3e-05	4e-05	0.0039	2.8e-05	3.3e-05	2.2e-05	0.000243	4e-05	0.000243	0.000124	0.007623	0.010195	0.000966	0.000178	0	0	0.001207
CDTA	33c3	2.4e-05	0.005529	0.013731	0.002478	0.000321	0.010768	0.000135	0.000636	0.000426	2.4e-05	5.8e-05	0	0	9.7e-05	9.9e-05	9.7e-05	0	9.9e-05	2.3e-05	1e-06	0	1.4e-05	0	6e-06	8e-05	5.8e-05	0.000112	0.000187	1.2e-05	0	0.000678
CDTA	33c4	1.3e-05	0.001212	0.009285	0.001447	0.000247	0.006569	5e-06	0.000323	0	0	2.1e-05	6e-06	0	5.9e-05	5.8e-05	0	0.000168	0.000103	0	6.7e-05	3.1e-05	0	3.5e-05	0	3.6e-05	7.2e-05	2.6e-05	0	3.6e-05	0	0
CDTA	34c1	0.003675	0.090058	0.073962	0.051816	0.055419	0.07567	0.077645	0.040709	0	0.037353	0.019031	0.007635	0	0.000209	0.000858	0.000697	0.043516	7.2e-05	0	1e-06	0.016863	0.000647	0.007823	0.000825	0.057744	0.068038	0.029623	0.019641	1.3e-05	0	0
CDTA	34c2	0.000971	0.044275	0.044362	0.030141	0.033871	0.044428	0.026147	0.011685	0	0.006907	8e-05	0.000207	0	4e-06	3.4e-05	6.2e-05	0.005614	8.9e-05	0	0	0.000586	1.2e-05	0.000278	6e-06	0.010769	0.015084	0.001907	0.001523	2.6e-05	0	0.001149
CDTA	34c3	4.2e-05	0.0044	0.011142	0.003034	0.000498	0.008565	0.00022	0.000368	0	1.2e-05	8e-06	0	0	6e-06	0.000219	4.5e-05	0.000291	4.1e-05	8.4e-05	1e-06	0	0	7e-06	1.6e-05	3.2e-05	0.000173	2e-05	0	0	0	0.000302
CDTA	34c4	0	0.001475	0.010602	0.001965	0.000377	0.007275	0	0.000203	0.000864	0	7.7e-05	0	0	9.1e-05	2.4e-05	2.1e-05	0	5e-05	0.000354	3e-05	0	9e-06	4e-06	0	7.8e-05	3.9e-05	1.3e-05	0	4e-06	2.1e-05	0
CDTA	35c1	0.001574	0.088743	0.080502	0.039032	0.043597	0.080683	0.080496	0.037287	0.000557	0.03199	0.020679	0.006985	2.3e-05	7.7e-05	0.000576	0.0009	0.051318	5.5e-05	0.000107	1.3e-05	0.018782	0.000945	0.008769	0.001039	0.068049	0.074876	0.032221	0.019754	2e-06	0.000165	0
CDTA	35c2	0.000371	0.042727	0.051251	0.024485	0.031691	0.05032	0.029699	0.013514	0.00086	0.018814	0.001396	0.000423	0	2.9e-05	6.8e-05	7.6e-05	0.017166	0	5.4e-05	4e-06	0.000877	0	0.000374	0	0.027338	0.029936	0.005051	0.002265	0.000105	0	0
CDTA	35c3	1e-05	0.002092	0.014735	0.000768	0.000294	0.011466	0.000455	0.000196	0.00028	0.000249	2e-05	0	0	4.9e-05	3.3e-05	3e-05	0.000102	2.4e-05	1e-06	0	0	0	3e-05	2.8e-05	0.000137	0.00013	0.000118	0.000133	1.8e-05	0	0.000142
CDTA	35c4	0	0.001917	0.013023	0.000823	0.000219	0.009602	0	0.00042	0.00015	7.1e-05	0.000121	1e-06	0.000105	5.3e-05	5.1e-05	0	0.000126	0	5.2e-05	0	6e-06	1.8e-05	1.7e-05	0.000113	4.4e-05	0	0.000111	0.000227	0	0	0.001653
CDTA	36c1	0.046035	0.065054	0.075708	0.077535	0.083781	0.06581	0.137594	0.075689	0.000107	0.028768	0.028275	0.015809	5e-06	0.000167	0.005043	0.006753	0.063457	0.00015	0.000188	5.1e-05	0.041959	0.001038	0.002204	0.000109	0.033433	0.036881	0.057207	0.022335	1.5e-05	0	0.000627
CDTA	36c2	0.010399	0.014062	0.033573	0.030696	0.036156	0.028771	0.033628	0.024265	8.7e-05	0.001124	0.000143	0.000112	0	3.1e-05	2e-05	6.3e-05	0.00775	0.000164	9.4e-05	2.6e-05	0.000803	0	3e-06	2.2e-05	0.000555	0.000742	0.005163	0.00047	0	0	1e-05
CDTA	36c3	0.000213	0.000442	0.005713	0.005097	0.004963	0.001971	0.00155	0.000704	0.000142	1.3e-05	4.5e-05	0	0	2.8e-05	0.000131	4.8e-05	0.000159	1.9e-05	5.4e-05	0	1.7e-05	0	0	3.4e-05	0.000108	1.7e-05	0.000155	0	5e-05	0	0.000402
CDTA	36c4	7.1e-05	0	0.002199	0.002154	0.001216	0.00066	0.000487	0.000171	0.00039	0	6.2e-05	7e-06	0	0.000103	8.2e-05	1.7e-05	0.000172	0	3.4e-05	1e-06	0	1e-05	6e-06	8.9e-05	0	0	0.000139	0.000492	0	0	0.002256
CDTA	37c1	0.02998	0.036566	0.04653	0.049991	0.05297	0.0381	0.109807	0.054833	6e-06	0.010357	0.00454	0.001632	0	0	0.000159	0.00037	0.005852	9e-05	0.000401	6.1e-05	0.006897	9.3e-05	0.000352	0.000259	0.01245	0.013989	0.028634	0.010389	1.5e-05	3.7e-05	0.001937
CDTA	37c2	0.011768	0.01366	0.028108	0.028495	0.038388	0.026343	0.032662	0.027596	0.001006	0.000455	0.000323	0.000122	0	0.000141	0.000112	4.2e-05	0.00891	3.2e-05	0	1e-06	0.000648	2.8e-05	3.4e-05	9.3e-05	0.002299	0.001081	0.00645	5.9e-05	8e-05	5e-05	0.000305
CDTA	37c3	0.000997	0.001304	0.005862	0.00781	0.009786	0.001935	0.00238	0.003075	0.000508	3.9e-05	2.6e-05	0	0	0.00012	0	2.7e-05	0.000175	1e-06	0.000294	0	0	0.000161	0	2e-05	0.000104	7.7e-05	0.000198	0	2.5e-05	2.2e-05	0
CDTA	37c4	0.000797	0.001452	0.005176	0.006147	0.008065	0.001436	0.001962	0.001872	0.000588	0	6e-06	1e-06	0	7.7e-05	6.5e-05	5e-05	0.000446	1.6e-05	0.000344	0	5.5e-05	3.5e-05	4.5e-05	3.6e-05	0.000109	0	0.000176	0	0	1e-06	0.001248
CDTA	38c1	0.051745	0.056269	0.065554	0.072939	0.076514	0.062371	0.139389	0.072507	0.000203	0.032626	0.025575	0.014979	0	0.000238	0.003646	0.005747	0.062143	8.1e-05	0.000319	0	0.038506	0.000805	0.003796	0.000361	0.031024	0.034551	0.055311	0.022564	8.2e-05	2.6e-05	0.001302
CDTA	38c2	0.00699	0.006833	0.023892	0.023725	0.028656	0.017076	0.019074	0.015118	0.000899	0.000111	0.000242	1.8e-05	0	0.000155	6.7e-05	0	0.002526	5.1e-05	0.000352	0	0.000187	3.6e-05	4.2e-05	9.8e-05	0.000137	0.000133	0.001298	0	8.5e-05	0	0
CDTA	38c3	0.000438	0.000674	0.005087	0.006883	0.007316	0.001542	0.002082	0.002265	0.001382	2.8e-05	0.000118	0	0	0	0	0	0.000342	3.9e-05	3.5e-05	3.5e-05	0	1e-05	0.000116	1.6e-05	0	0	0.000304	0	0	2.8e-05	0.00056
CDTA	38c4	4.8e-05	0.000509	0.002137	0.002596	0.002575	0.000166	0.000316	0.000684	0	0	1.7e-05	5.3e-05	1.5e-05	5e-06	0	4.3e-05	0.000195	8.1e-05	0.000164	0	1e-05	3.7e-05	8e-06	2.8e-05	0.000139	0.000108	9.1e-05	0	0.000184	3.3e-05	0.000547
CDTA	39c1	0.038236	0.077591	0.069941	0.071523	0.069293	0.072356	0.125279	0.06376	0.000218	0.025873	0.016497	0.002762	4.6e-05	0.000232	0.000972	0.003147	0.048768	0.000102	0	4.6e-05	0.029044	0.000839	0.003495	8e-05	0.023856	0.027377	0.043299	0.019485	9.6e-05	2.1e-05	0.000192
CDTA	39c2	0.004817	0.026208	0.034821	0.028052	0.030129	0.033162	0.018872	0.011752	0.000161	0.000136	0.000174	0.000101	6.5e-05	2.1e-05	0	3.1e-05	0.001401	0	2.7e-05	1e-06	0.000239	1.8e-05	1.9e-05	3.4e-05	1.9e-05	0.000229	0.000351	0.000178	0.000148	0	0.001171
CDTA	39c3	8.2e-05	0.00125	0.004596	0.003436	0.001307	0.002078	0.000215	0.000361	0	0.000243	2.5e-05	0	6e-06	4.5e-05	3.2e-05	3e-06	9e-05	0.00012	0.000287	0	0	0	0	3.9e-05	3.6e-05	5e-05	0	0	0.000139	1.5e-05	0.00018
CDTA	39c4	1e-06	0.000339	0.001156	0.000956	0	0.000185	0	0	0.000199	0	0	3.8e-05	0	0	2e-06	2.6e-05	0	2e-05	0.000445	0	0	0	0	2.7e-05	0	8.2e-05	2.6e-05	0	3.5e-05	2.1e-05	0.000331
CDTA	3c1	0	0.074147	0.038823	0.046677	0.047479	0.059328	0.054233	0.02341	0.001911	1.6e-05	0	1e-05	0	2.2e-05	6e-06	0	0.028619	5.5e-05	0.000608	3.5e-05	1.2e-05	0	0	0	0.017479	0.034761	2.6e-05	0.01035	6.4e-05	0	0.000335
CDTA	3c2	0.002278	0.039883	0.049242	0.033351	0.037318	0.048416	0.00813	0.005652	0.000535	4.3e-05	0.00013	0.000232	0	7.2e-05	0	0.000267	0.002868	8.8e-05	0	6.7e-05	0.000123	0.0001	0.000154	0.000137	0.001801	0.001373	0.000369	0.000651	0.00012	3e-06	0.000515
CDTA	3c3	0.000113	0.010852	0.023228	0.010266	0.007693	0.019838	9e-06	0.000482	0.000541	4.9e-05	0	2.4e-05	7.3e-05	3.5e-05	1.8e-05	0.000249	0.000126	1.7e-05	4.4e-05	0	1e-05	0	0	3e-06	9.5e-05	6e-06	0.0001	0	0	4.9e-05	0
CDTA	3c4	3.7e-05	0.010114	0.021457	0.007766	0.006249	0.017767	6.4e-05	0.0003	0	5.4e-05	6.3e-05	1.6e-05	2.7e-05	0.000157	4.8e-05	0	0.000109	2.2e-05	0.000239	5.4e-05	1e-06	0	1.7e-05	0	0.000113	1e-05	2.1e-05	0	2.4e-05	0	0.000879
CDTA	40c1	0.032241	0.090494	0.076572	0.08055	0.073116	0.080045	0.12378	0.06658	0.001199	0.030376	0.018605	0.003337	0	0.000163	0.0011	0.003128	0.049957	0.002408	0.000255	2.1e-05	0.032301	0.001091	0.004513	0.000262	0.026672	0.029922	0.040799	0.023257	0.000103	1.2e-05	0.00058
CDTA	40c2	0.005775	0.036063	0.040305	0.032498	0.035807	0.038563	0.031195	0.019114	0.00122	0.000559	8.7e-05	0	0	1.1e-05	6.2e-05	1.1e-05	0.002997	1.5e-05	0.000562	3.6e-05	0.000395	0	5.7e-05	5.7e-05	0.000737	0.000539	0.000921	0	0	6.1e-05	0
CDTA	40c3	0.001328	0.016901	0.027472	0.019556	0.017319	0.022481	0.004698	0.003924	0.000235	0.000103	5.7e-05	6e-06	0	4.9e-05	0.000102	0	0.000728	0	0.000559	4.1e-05	2.9e-05	0	2e-05	0.000118	9.9e-05	1.4e-05	6.1e-05	0	0.000131	0	0.000204
CDTA	40c4	6e-05	0.007994	0.015139	0.010712	0.006836	0.009972	0.001628	0.001142	0	0.00014	6.6e-05	0	0	0.000112	3.6e-05	7e-06	7e-05	0.000125	0	3.1e-05	0	0	3.1e-05	4.2e-05	9.6e-05	2.9e-05	5.1e-05	0	0	2.6e-05	0
CDTA	41c1	0.032998	0.085941	0.076967	0.079469	0.076263	0.078673	0.120792	0.068323	0.000398	0.03403	0.019337	0.003189	0	0.00014	0.001303	0.003023	0.051053	0.000244	0.000254	2.4e-05	0.032782	0.001068	0.004588	0.000289	0.027701	0.031133	0.047184	0.01941	3.2e-05	1e-05	0.000451
CDTA	41c2	0.007131	0.035532	0.038394	0.03294	0.036932	0.038703	0.03105	0.022731	0.000188	0.000976	6.3e-05	4.4e-05	0	0.000316	4.2e-05	1.6e-05	0.004428	2.6e-05	0	1.1e-05	0.000495	2.1e-05	0	1.1e-05	0.000436	0.000877	0.001556	0.00145	4.3e-05	0	0.000442
CDTA	41c3	0.001269	0.012018	0.025118	0.018095	0.015808	0.019455	0.00422	0.004626	0.000397	5.8e-05	2.1e-05	5.5e-05	0	0	2.4e-05	0	0.000772	7e-05	0	1.1e-05	0	1.8e-05	1.5e-05	1.5e-05	0	0	9.5e-05	0	7e-06	5.6e-05	0.000803
CDTA	41c4	0.000186	0.007397	0.016393	0.011835	0.009023	0.010644	0.001459	0.001223	0	0.000129	0	0	0	5.8e-05	1e-05	3.9e-05	0.000156	3.5e-05	0	0	0	0	0.000117	2.4e-05	1.4e-05	1.7e-05	0.000141	0	0	0	5.1e-05
CDTA	42c1	0.043129	0.051011	0.059262	0.066643	0.074107	0.051578	0.122007	0.067048	0.000643	0.03489	0.022891	0.007374	0	0.000141	0.003784	0.005069	0.059993	7.6e-05	0.00029	1.6e-05	0.037959	0.001096	0.00599	0.00035	0.035116	0.037313	0.052606	0.027447	4.2e-05	0	9.2e-05
CDTA	42c2	0.012186	0.017785	0.044931	0.034884	0.041612	0.028224	0.042812	0.031021	0.000856	0.003366	0.000446	0.000169	0	5e-05	0.000111	0.000244	0.013861	2e-05	6.9e-05	1e-06	0.001653	2.1e-05	9e-06	0	0.002126	0.002659	0.00929	0.002129	1.8e-05	0	0.000355
CDTA	42c3	0.000617	0.000655	0.006195	0.00869	0.009074	0.001648	0.003637	0.002598	0	3.6e-05	0	9e-06	0	2.9e-05	2.1e-05	4.6e-05	0.000397	9.7e-05	0.001229	0	3.6e-05	0	7.2e-05	7.1e-05	4.3e-05	2.1e-05	0.000187	0	0.000164	4.7e-05	0
CDTA	42c4	0.000248	0.000945	0.004322	0.005823	0.005678	0.000819	0.001057	0.001399	0.001533	2.8e-05	2.3e-05	0	0	1.1e-05	2.4e-05	9.1e-05	0.000466	7e-06	0.000226	3.3e-05	1.1e-05	2.3e-05	5.3e-05	0	0.000107	4.7e-05	0.00019	0	2.6e-05	6e-05	0
CDTA	43c1	0.042015	0.059048	0.064967	0.075529	0.079144	0.059342	0.119923	0.071237	1.9e-05	0.039571	0.024563	0.008336	5e-06	0.000217	0.004916	0.005988	0.063397	8.8e-05	5.4e-05	0.00017	0.042344	0.001436	0.006196	0.000364	0.036476	0.039928	0.055779	0.029625	6.3e-05	0	0
CDTA	43c2	0.011346	0.018053	0.035135	0.034271	0.040871	0.02993	0.034926	0.029934	0.000495	0.002451	0.000636	0.000146	0	0	6e-06	0.000217	0.012181	0	0.000743	0.000132	0.001366	0	5.5e-05	0	0.00179	0.002059	0.008902	0.000992	8.3e-05	0	0
CDTA	43c3	0.000907	0.000665	0.007553	0.009332	0.00941	0.002574	0.002444	0.002671	9.5e-05	0.000127	2.1e-05	1.8e-05	1.3e-05	0	3.8e-05	0	0.000435	0.000112	0.000289	2.7e-05	0	0	5.4e-05	0.000115	0.000213	0	0.000242	0	0	0	0.000947
CDTA	43c4	0.001074	0.002083	0.008839	0.010139	0.010049	0.00321	0.001855	0.002819	0.000566	5.4e-05	4e-06	0	0	9.6e-05	5.2e-05	0	0.000563	1e-06	0.0003	0	0	3e-05	9e-05	2e-06	5.8e-05	7e-06	0.001107	0	2e-05	2.7e-05	0.000105
CDTA	44c1	0.043754	0.05615	0.063086	0.073154	0.076191	0.057558	0.107083	0.069124	0.000593	0.037684	0.02501	0.009091	0	0.000293	0.004275	0.005701	0.062957	0.000109	0.000849	0	0.040558	0.001157	0.006614	0.000155	0.03646	0.039699	0.055375	0.031445	5.3e-05	0	6.5e-05
CDTA	44c2	0.010319	0.013103	0.031967	0.030975	0.036608	0.025669	0.034331	0.025705	0.000367	0.001765	0.000104	3.6e-05	0	0	8.2e-05	0	0.00916	0	0.000679	0.000102	0.000608	0	0.00011	5e-05	0.000932	0.001476	0.005615	0.001557	5.6e-05	2.3e-05	0
CDTA	44c3	0.000823	0.000649	0.007752	0.009845	0.009469	0.002656	0.002954	0.002887	0.000868	0	2.3e-05	1e-06	0	0.000115	4.3e-05	0	0.000453	0	0.000517	0	1e-06	0	3.7e-05	6.8e-05	0.000112	5e-06	0.000243	0	0.000123	0	0.000419
CDTA	44c4	0.000117	0.000459	0.003068	0.003486	0.002813	0.000366	0.000104	0.000746	0.000601	9e-06	6.9e-05	1.8e-05	0	0.000137	2.9e-05	1.8e-05	1.8e-05	2.6e-05	5.8e-05	0	0	0	7.4e-05	6.5e-05	8e-06	4.3e-05	0.00013	0	5.8e-05	0	0
CDTA	45c1	0.042196	0.066311	0.069374	0.074741	0.075568	0.068293	0.131877	0.070857	0	0.039816	0.026819	0.008472	1.2e-05	0.000103	0.005268	0.00627	0.067157	0.000109	0.000361	6.8e-05	0.039402	0.00138	0.004892	0.000368	0.03398	0.036551	0.054469	0.029817	0	1.7e-05	0.001038
CDTA	45c2	0.007375	0.013205	0.031504	0.026617	0.030793	0.028196	0.027214	0.018007	0.000634	0.000815	0.000102	0	1.6e-05	7e-05	4e-05	4e-06	0.005793	2.1e-05	0	0	0.000328	0	8.2e-05	1.1e-05	0.000136	0.000455	0.001538	0	0	0	0.000189
CDTA	45c3	0.000509	0.001091	0.009118	0.008205	0.007141	0.00435	0.001994	0.002074	0.00142	2.4e-05	6.9e-05	0	0	8.5e-05	4.7e-05	3e-05	0.000306	5.7e-05	8.6e-05	0.000106	1e-06	0	3e-06	1.4e-05	2.7e-05	9e-06	0.000103	0	1.3e-05	0	0.000305
CDTA	45c4	0.000132	0.0007	0.005671	0.005179	0.003725	0.001953	0.000627	0.001045	0.00149	6e-06	3.3e-05	0	0	6e-06	0.000111	7e-06	7e-05	4.3e-05	0.00012	6.6e-05	0	3e-06	4.3e-05	5e-05	5.7e-05	2.8e-05	3.6e-05	0	0	0	0.000204
CDTA	46c1	0.047076	0.066426	0.069513	0.074001	0.077796	0.068236	0.138336	0.070937	0.00086	0.042426	0.026606	0.00965	0	0.000297	0.006519	0.007705	0.067625	0.000147	5.2e-05	2.2e-05	0.042017	0.001484	0.0055	7.7e-05	0.037586	0.039856	0.056676	0.033986	0	0	0
CDTA	46c2	0.007305	0.007729	0.031574	0.026791	0.030799	0.027696	0.025999	0.01835	0	0.000894	0.00012	0	0	0	6.3e-05	1e-05	0.005903	9.4e-05	4.3e-05	0	0.000465	0	0.000117	0	0.000289	0.000351	0.002265	0.00067	4.5e-05	0	0.002336
CDTA	46c3	0.003639	0.00345	0.024314	0.020936	0.021959	0.019491	0.01084	0.009383	0.000433	8e-05	0.000199	1.2e-05	0	0.000162	5e-06	5.2e-05	0.002104	5.4e-05	0	2.8e-05	0.000106	0	0	4e-05	0	2.1e-05	0.000346	0.000194	1e-06	1.8e-05	0.000339
CDTA	46c4	0.000355	0.001514	0.010706	0.009303	0.007861	0.005438	0.00211	0.002475	0.000684	0	1e-05	2.1e-05	0	9.4e-05	6.3e-05	0	0.000405	3.4e-05	0.000432	3.8e-05	0	0	7.1e-05	0	5e-05	8.3e-05	0.000178	0	2.5e-05	9.3e-05	0
CDTA	47c1	0.044938	0.065591	0.067495	0.073727	0.078594	0.065403	0.11598	0.070975	0.001326	0.040047	0.026383	0.008626	0.00017	0.000349	0.006086	0.00772	0.065692	0	0.000604	1.7e-05	0.040399	0.001004	0.005405	0.000119	0.03763	0.038918	0.055382	0.033873	0	8.9e-05	0.000419
CDTA	47c2	0.005956	0.010715	0.028901	0.023613	0.027023	0.024517	0.021336	0.015717	0	0.00059	8.5e-05	2.7e-05	0	8.6e-05	4.4e-05	3.5e-05	0.003273	0	0	0	0.000376	1.4e-05	8.7e-05	7.4e-05	6.3e-05	0.000261	0.001075	8.6e-05	3.9e-05	9e-06	0.000537
CDTA	47c3	0.00023	0.000717	0.00795	0.006398	0.005074	0.004333	0.001727	0.001403	0.000149	0	1.7e-05	0	0	3.4e-05	3e-06	7.3e-05	0.000282	0	0.00016	5.1e-05	1.1e-05	0	2.4e-05	6.2e-05	2.1e-05	4.5e-05	0.000116	4.7e-05	4.4e-05	0	8.2e-05
CDTA	47c4	9.6e-05	0.000906	0.006815	0.006094	0.004243	0.002847	0.001055	0.001063	0.000308	1.5e-05	0	0	0	2.3e-05	0.000133	5.2e-05	0.000103	7.4e-05	0.000141	6.9e-05	1.2e-05	0	2.1e-05	0	4.3e-05	9e-06	0.000104	0.000649	1e-06	3.3e-05	0
CDTA	48c1	0.029088	0.091844	0.08088	0.072852	0.076209	0.076862	0.129746	0.060274	0.000878	0.050409	0.01715	0.004207	2.4e-05	9.6e-05	0.008624	0.001837	0.066799	0.00041	2.2e-05	1.6e-05	0.025134	0.00229	0.00213	0.000216	0.046065	0.045329	0.04111	0.037225	2.4e-05	2.9e-05	0.001301
CDTA	48c2	0.003993	0.034708	0.039972	0.030903	0.033464	0.037407	0.020885	0.016948	0.000734	0.002952	9.8e-05	1e-06	7e-06	0	6e-05	0	0.006628	4.1e-05	0.00014	0	0.000152	7e-06	0	0.000126	0.001368	0.000745	0.000804	0.000905	3e-06	8e-06	0.000168
CDTA	48c3	0.000499	0.009552	0.021331	0.012268	0.008134	0.015415	0.001477	0.001207	0	8.7e-05	0.000153	0	0	1.7e-05	2.6e-05	1.7e-05	0.000378	0	0.000837	7.1e-05	1.2e-05	2.1e-05	0	0	7.2e-05	3.9e-05	7.1e-05	0	1.1e-05	1.7e-05	8.7e-05
CDTA	48c4	0.000141	0.008059	0.01809	0.010532	0.007417	0.013043	0.000896	0.000985	0.000264	0	5.4e-05	0	4e-06	1.2e-05	0	0	0.000429	7e-05	0	1e-05	0	2.6e-05	0	3.6e-05	4.8e-05	4.9e-05	7.9e-05	0.000188	2e-06	0	3.5e-05
CDTA	49c1	0.018292	0.07155	0.062319	0.063118	0.038988	0.053411	0.121416	0.057635	0	0.034151	0.006844	0.001505	0	0.000549	0.002093	0.00165	0.055247	0	0	6e-06	0.022607	0.000851	0.001864	0.00017	0.038614	0.043562	0.022727	0.026639	1.1e-05	1.9e-05	0.000708
CDTA	49c2	0.002977	0.041177	0.037864	0.032645	0.038993	0.041321	0.037051	0.020251	0	0	0.000221	2.4e-05	0	0	6.2e-05	3.1e-05	0.012932	3.9e-05	9.7e-05	3.5e-05	0.000446	3e-05	7e-05	4.5e-05	0.002354	0.002493	0.000965	0.00191	3.7e-05	2.8e-05	0.001073
CDTA	49c3	0.000167	0.007681	0.017519	0.008622	0.00799	0.011108	0.000233	0.000874	0.000311	3.5e-05	4.8e-05	0	0	6.6e-05	6.1e-05	3.4e-05	0.00051	8e-06	0	0	2.1e-05	3.5e-05	5.7e-05	4.7e-05	9.6e-05	9.2e-05	5.8e-05	0.005617	1.5e-05	4.7e-05	0.000144
CDTA	49c4	0.000175	0.009142	0.019333	0.010915	0.008716	0.012337	0.000241	0.000749	0	0.000186	3.1e-05	0	0	0	6.6e-05	3e-06	0.000203	0	0.000471	0	1e-06	8e-06	4.5e-05	4.3e-05	1.6e-05	8.3e-05	7.7e-05	0.000232	5.2e-05	0	0
CDTA	4c1	0.016054	0.072492	0.080333	0.065526	0.0464	0.060971	0.073661	0.037487	0.000866	0.005151	0.012354	0.008036	0	0	0.000579	0.000151	0.019491	2.4e-05	7.8e-05	2.4e-05	0.007361	0.002968	0.000924	0.000169	0.038226	0.040739	0.023648	0.016839	0.000138	3.7e-05	0.001318
CDTA	4c2	0.004021	0.044023	0.046653	0.039292	0.023631	0.044866	0.018764	0.014611	0.001656	0.000443	0	0.00033	4.3e-05	4.6e-05	5.9e-05	4.6e-05	9.6e-05	0.000128	0.000129	0	0.00045	0.000146	8.5e-05	5.7e-05	0.003502	0.002356	0.000986	0.00426	5e-05	4.3e-05	0
CDTA	4c3	7.4e-05	0.012045	0.026948	0.011748	0.01135	0.02345	7e-05	0.000887	0	6.2e-05	2.1e-05	3.5e-05	7.5e-05	0.0001	1.8e-05	0	0.000282	1.7e-05	4.4e-05	0	1e-06	1.2e-05	8.1e-05	4.8e-05	2.4e-05	3e-06	4.9e-05	0	7.3e-05	4.1e-05	0.000154
CDTA	4c4	0.000386	0.017326	0.031958	0.015626	0.014645	0.028555	0.000599	0.001395	0.001339	6.1e-05	6.2e-05	2.6e-05	6.6e-05	5.4e-05	3.4e-05	0	0.000403	0	0	5.7e-05	0	1e-05	0	3e-05	3e-05	9.6e-05	0.000218	0	1.4e-05	0	0.000266
CDTA	50c1	0.00373	0.099035	0.0758	0.067677	0.056213	0.075253	0.09469	0.04136	0.000861	0.041477	0.004381	0.000888	0	0.000284	0.004489	0.001778	0.067082	3.4e-05	5.6e-05	0	0.011056	0.000724	0.000766	0.0003	0.022736	0.032884	0.028652	0.029685	3e-05	7e-06	0.000285
CDTA	50c2	0.000111	0.025228	0.030185	0.015144	0.00917	0.027051	0.002358	0.001481	0.000158	0.000664	1.7e-05	0	0	0	0	2.2e-05	0.002538	1.8e-05	0	7.2e-05	0	0	3.4e-05	4e-05	0.000102	0	0.000151	0.000156	1.3e-05	2.8e-05	0.000109
CDTA	50c3	0	0.007769	0.010479	0.003722	0.000264	0.006592	0.000102	8.5e-05	0.001179	6.6e-05	1.2e-05	0	0	3.5e-05	1e-05	7.4e-05	0.000522	2e-05	0.000213	0	0	1.1e-05	6.5e-05	6.3e-05	0	0	0.000128	0	0	3.9e-05	0.00021
CDTA	50c4	9.5e-05	0.006607	0.009247	0.003456	0.000368	0.005019	0.000106	9.6e-05	4.8e-05	0	0.000143	1e-06	0	0	1.8e-05	1.9e-05	0.000159	0.000257	0.000174	3.4e-05	0	5e-05	0	3.7e-05	3.4e-05	9.7e-05	0	0.000727	9e-06	0	8.1e-05
CDTA	51c1	0.009711	0.09469	0.069483	0.065633	0.064882	0.076455	0.112271	0.047112	3.2e-05	0.028888	0.016157	0.00048	0	0.000164	0.000958	0.004075	0.053959	0	0.000157	0	0.032174	0.003407	0.003694	0.000134	0.034193	0.040855	0.031982	0.021093	2.3e-05	4.2e-05	5.2e-05
CDTA	51c2	0.00078	0.038823	0.040767	0.031131	0.03159	0.039359	0.017025	0.008333	0	0.00091	0.000208	0	0	0	9e-06	7.1e-05	0.004586	0	0.000314	4.2e-05	0.00016	6e-05	0.000118	7.6e-05	0.000416	0.000934	0.000394	0.000388	7.1e-05	5.2e-05	0.000137
CDTA	51c3	0.000152	0.009223	0.011691	0.006174	0.002415	0.007104	0.000166	0.000143	7.9e-05	2.4e-05	6e-06	0	0	0	1e-06	0	0.000353	3e-06	0.00031	0	0.000268	0	7.7e-05	5.5e-05	0	0	8e-05	0.000505	7.2e-05	0	0
CDTA	51c4	0	0.00343	0.003542	0.001931	0	0.000437	0	0.000258	0.000374	0	0	1.1e-05	0	2.1e-05	0	1e-06	0	2.5e-05	0.000206	0	5.2e-05	4.2e-05	0	1.8e-05	5.5e-05	0	2.7e-05	0	2.8e-05	0	0
CDTA	52c1	0.000912	0.078015	0.058623	0.052201	0.047271	0.060734	0.055596	0.027217	0	0.007885	0.002168	6e-06	0	0.000442	0.000999	0.001	0.04728	0.000279	0	1.3e-05	0.021041	0.000711	0.000233	9.9e-05	0.005896	0.016524	0.036596	0.023974	5.6e-05	0.000161	6.2e-05
CDTA	52c2	0.000232	0.037269	0.036501	0.027689	0.024566	0.034726	0.020007	0.007469	0.000282	0.000664	0.000134	0	0	9.8e-05	1.5e-05	0	0.012616	2.7e-05	0	0	0.000431	5e-05	8.3e-05	0	8.5e-05	0.00061	0.002716	0.002701	0	2e-05	0.000112
CDTA	52c3	0.000107	0.011816	0.011221	0.005803	0.000714	0.004746	0.000121	0.000262	0.001016	2.8e-05	0	0	0	0	8.5e-05	0	0.000578	0.000129	0.000331	1.2e-05	4.8e-05	6.4e-05	0	7.4e-05	9e-05	0	0.000136	0	3.8e-05	0.000125	0
CDTA	52c4	2.3e-05	0.010851	0.009317	0.004936	0.000356	0.00344	2.7e-05	0.000261	0	0	6.4e-05	0	0	3e-06	0	0	0.000237	0.000266	0.000256	0	0	0	0	0	0.000123	4e-06	2.3e-05	0	7.4e-05	0	0
CDTA	53c1	0.001062	0.088797	0.069763	0.069799	0.057958	0.072399	0.065671	0.03184	0.000735	0.007833	0.003198	1e-06	0	0.000278	0.000693	0.001416	0.047308	4e-05	0.000348	0	0.022273	0.000737	0.000455	0.000202	0.004674	0.014561	0.036433	0.024067	8e-06	0	0.00041
CDTA	53c2	0.00029	0.037765	0.038698	0.029875	0.024641	0.034879	0.012613	0.00508	0.000355	0.000516	0.000196	1e-06	0	5.7e-05	0	8.1e-05	0.009089	1.2e-05	0	1.2e-05	0.000617	6.1e-05	1.9e-05	4.3e-05	0.000159	8.2e-05	0.002775	0.000894	6.4e-05	4.6e-05	2.1e-05
CDTA	53c3	2.8e-05	0.018061	0.012771	0.009417	0.001353	0.006115	0.000496	0.000421	0	9.3e-05	0	1e-06	0	8e-06	0.000134	1.9e-05	0.000457	0.000238	0.000779	0	0	0	0	6.1e-05	0	6e-06	0.000115	4.3e-05	2e-05	3e-05	0.000883
CDTA	53c4	8.9e-05	0.016802	0.01115	0.007947	0.00095	0.004808	0.000172	0.000139	0.000207	0	5.4e-05	0	0	0	0	0	0.000329	0.000532	0.000934	0	0	1.2e-05	1e-06	4.2e-05	2.5e-05	2.8e-05	0.000102	0	0	0	4.2e-05
CDTA	54c1	0.001282	0.085653	0.06963	0.066502	0.058187	0.071873	0.059551	0.030632	0.000666	0.008558	0.003239	1.8e-05	0	3.6e-05	0.000781	0.001436	0.04874	0.000259	7.5e-05	1.8e-05	0.021438	0.000891	0.000286	6.6e-05	0.004506	0.013312	0.035685	0.023655	0.000137	0	0
CDTA	54c2	0.000305	0.040698	0.038905	0.029722	0.024385	0.035526	0.015617	0.006828	0.000443	0.000478	6.9e-05	1.2e-05	0	6e-05	5e-06	0	0.009124	6.4e-05	0.000203	1.7e-05	0.000441	0	1.6e-05	3.1e-05	0.000242	0.000109	0.002639	0.000855	8.8e-05	4e-05	0.000333
CDTA	54c3	5.1e-05	0.014373	0.010794	0.007909	0.000736	0.005053	0.000178	0.000232	0	2.8e-05	6.1e-05	0	6e-06	6.2e-05	0.000128	6.6e-05	9.6e-05	4.1e-05	0.000146	2e-06	0	0	2.1e-05	2.5e-05	0.000107	1.7e-05	9.1e-05	0	0.000148	0	0.000128
CDTA	54c4	6e-05	0.017306	0.012179	0.008018	0.001019	0.00575	0.000141	0.0001	0.002199	5.2e-05	0	0	0	0	0	0	0.000243	0.001232	0.000167	0	0	0	0	0	5e-06	1.9e-05	9e-05	0	9e-06	2.6e-05	0.000183
CDTA	55c1	0.005015	0.097824	0.07835	0.085062	0.07356	0.083933	0.09189	0.047792	0	0.013202	0.00497	3.2e-05	0	0.000243	0.000627	0.001611	0.053802	8.6e-05	0.000123	0	0.02661	0.000937	0.000129	0.000146	0.003684	0.013649	0.038647	0.026692	4.2e-05	0	0.000118
CDTA	55c2	0.000632	0.044836	0.041095	0.031697	0.026301	0.040375	0.019647	0.007368	0	0.00095	5.4e-05	1e-05	0	2.7e-05	3.9e-05	5.8e-05	0.010013	5.2e-05	0.000575	9e-06	0.000493	1e-05	7.9e-05	9e-05	0.000195	0.000112	0.003023	0.002093	4.5e-05	2.2e-05	0
CDTA	55c3	1.6e-05	0.020283	0.019929	0.010237	0.001891	0.012502	0.000134	0.000548	0.000287	0	1.1e-05	0	0	1.5e-05	0.000157	0	0.000577	0.000101	0.000217	8.2e-05	0	8e-06	6e-05	3.4e-05	1.9e-05	4.9e-05	0.000345	0	9.2e-05	0	0.000358
CDTA	55c4	0	0.01776	0.016551	0.006987	0.001236	0.010546	1.1e-05	0	0.000786	0	0	0	0	1.4e-05	0	0	0.000631	0.000105	0	0	0	3e-06	0	2e-06	0	6e-06	0.000104	0	4.1e-05	5.7e-05	0.00019
CDTA	56c1	0.003601	0.098575	0.074301	0.072344	0.060573	0.080828	0.088168	0.038612	0.000741	0.017608	0.00707	0.000107	0	0.000356	0.001464	0.00176	0.065845	0.00049	0	2.9e-05	0.023746	0.000436	0.000135	0	0.003143	0.009749	0.034552	0.035068	1.3e-05	0	0
CDTA	56c2	0.000262	0.04432	0.043549	0.030607	0.031087	0.04238	0.017795	0.008363	8.3e-05	0.002448	5.9e-05	0	0	0	0.000102	9.3e-05	0.023235	2.1e-05	0.001706	5e-05	0.000715	2.2e-05	0.000191	4e-05	0.000226	0.000341	0.004011	0.006039	2.5e-05	3e-06	0.000997
CDTA	56c3	3.4e-05	0.011126	0.016638	0.004768	0.00069	0.010075	0.000157	7.2e-05	0.000134	0	0	0	5e-06	0	0.000119	8.6e-05	0.000696	0.00012	0.00044	3.2e-05	1e-06	5.8e-05	0	0	0	5.2e-05	0.000104	0	0.000162	6.6e-05	0.001387
CDTA	56c4	0	0.011597	0.018756	0.004823	0.000812	0.010936	0.000186	0	0.000477	0	5e-05	0	0	0	0	0	0.000308	1.5e-05	0.000694	0	1e-06	1.8e-05	0	3e-06	0.000119	0.000186	0.000118	0	0.000124	0	0.00083
CDTA	57c1	0.004651	0.09799	0.076269	0.089242	0.072269	0.083539	0.097464	0.046043	0.001393	0.014727	0.006325	6.8e-05	1.1e-05	0.0002	0.000495	0.0011	0.051851	2e-05	0.000138	9.9e-05	0.025083	0.000996	0.000458	2.4e-05	0.004958	0.013864	0.038735	0.023651	4e-05	9e-06	0
CDTA	57c2	0.000716	0.050595	0.043173	0.035619	0.031391	0.044944	0.019246	0.010298	0	0.00142	3.5e-05	0	0	1.6e-05	4.4e-05	8.1e-05	0.013669	0.000452	4.7e-05	0	0.000828	6e-06	1.3e-05	7.1e-05	5.7e-05	0.000326	0.004814	0.002646	2.6e-05	0	0.001047
CDTA	57c3	1.3e-05	0.018811	0.022025	0.008003	0.001893	0.014437	0.000311	0.000411	9.7e-05	0	4.9e-05	0	1e-06	0.000103	2.1e-05	3.3e-05	0.000599	0.000112	9.9e-05	2.4e-05	0	4.2e-05	6e-06	7e-06	0	1.3e-05	0.000222	0.000258	4.7e-05	2.8e-05	0.000135
CDTA	57c4	4.8e-05	0.011684	0.012518	0.003702	0.000359	0.006913	0	8.2e-05	5.4e-05	0	0	0	0	1.3e-05	0	0	0	0	0.000188	0	0	0	4.6e-05	4e-06	0	0	0.000174	5.4e-05	5.8e-05	9.3e-05	0.000127
CDTA	58c1	0.001463	0.095346	0.070891	0.066931	0.053951	0.077613	0.070779	0.033645	0	0.02199	0.004158	3.2e-05	0	0.000304	0.001525	0.002186	0.068494	0	0.000104	7e-06	0.028437	0.001168	0.00021	5.1e-05	0.007193	0.019716	0.042346	0.034394	0	6e-06	0.000124
CDTA	58c2	0.000248	0.038756	0.039257	0.026847	0.026078	0.038911	0.019649	0.007988	0.001011	0.003009	0.00023	0	0	4.6e-05	7.9e-05	1.9e-05	0.027197	0.000297	0.000102	0	0.000785	1.5e-05	0	4e-05	9e-05	0.000695	0.005051	0.006606	0	0	0.000368
CDTA	58c3	8e-06	0.016794	0.02361	0.007908	0.001585	0.016764	0.000289	0.000733	0.002537	2.8e-05	7.2e-05	0	0	6.8e-05	0.000175	0	0.001235	0.000209	0	0	0	4e-06	9e-06	0	3.1e-05	2.1e-05	0.000268	0	8.6e-05	3.2e-05	0.000339
CDTA	58c4	1e-06	0.015611	0.024536	0.007223	0.001592	0.016335	0.000162	0.000737	0	0	8.7e-05	0	1.2e-05	2.6e-05	0	0	0.001101	0	0	0	1e-06	0	7.5e-05	0	3.5e-05	0	0.000121	0	1.1e-05	1.2e-05	0.000106
CDTA	59c1	0.008071	0.103355	0.078365	0.085024	0.063367	0.078103	0.104978	0.044162	0.000275	0.009447	0.003938	0	0	0.00026	0.00053	0.000837	0.048576	0	0	6.1e-05	0.022762	0.000859	6.6e-05	0	0.007832	0.020596	0.036105	0.028134	6.6e-05	0	0.000311
CDTA	59c2	0.000286	0.036524	0.033613	0.025964	0.022417	0.025332	0.011655	0.005266	0.000907	8.6e-05	4.3e-05	0	0	4.3e-05	0	0.000112	0.002431	5e-05	5.3e-05	0	8.1e-05	3e-06	9e-06	0	5.1e-05	0.000147	0.001141	0.001014	4.1e-05	0	9.4e-05
CDTA	59c3	8.1e-05	0.025944	0.030395	0.014693	0.006972	0.026094	0.000514	0.001418	0	8.7e-05	0	4.9e-05	0	2e-06	9.8e-05	4e-06	0.000502	8.6e-05	0.000149	0	1.5e-05	8.5e-05	0.000101	5.7e-05	9e-06	4.6e-05	0.000234	7e-06	5.4e-05	0	6.2e-05
CDTA	59c4	0.004352	0.048837	0.040203	0.029043	0.004856	0.024584	0.001632	0.002996	0.000384	0	6e-06	9e-06	0	0	0	0	0.000343	0.000136	0	0	0.000154	0	2.5e-05	0	3e-06	6e-05	0.000106	8.1e-05	1.4e-05	0	0
CDTA	5c1	0.008602	0.091029	0.081161	0.070551	0.057405	0.066094	0.082134	0.046291	0	0.008667	0.020953	0.014299	4.1e-05	4.4e-05	0.000696	0.000252	0.036908	0.00012	0	4.4e-05	0.008201	0.003182	0.004448	0.000733	0.039728	0.041301	0.02397	0.019848	5.5e-05	2.3e-05	0.00084
CDTA	5c2	0.003704	0.055084	0.051603	0.041986	0.048009	0.055968	0.027753	0.017339	0	0.000307	0.000716	0.000898	0.000104	3e-06	8.2e-05	0	0.004797	0.000686	0.000425	0.000118	0.000501	2.2e-05	0.000213	9.8e-05	0.003903	0.004262	0.001491	0.003649	5.5e-05	1.1e-05	0
CDTA	5c3	0.000233	0.012978	0.024708	0.012656	0.01193	0.02517	0.000782	0.000577	5e-05	0	0	3.6e-05	0	0.000103	0	9.4e-05	0.000128	5.3e-05	0.000955	0	0	7e-06	0	2.9e-05	9.4e-05	0	8.4e-05	0	7.7e-05	4.3e-05	0.000117
CDTA	5c4	0.000382	0.015657	0.029261	0.014188	0.010666	0.027384	0.000344	0.000937	0.000294	0	2e-05	3.9e-05	4.1e-05	0.000189	2e-05	1.3e-05	0.000341	6e-06	0.000784	6e-05	0	1.6e-05	0	2.7e-05	0	4.1e-05	0.000131	0	0	0	0
CDTA	60c1	0.007262	0.101571	0.078087	0.096358	0.081762	0.085536	0.109721	0.05156	0.000152	0.010425	0.005072	0	1e-06	9.2e-05	0.000202	0.001279	0.039764	1.9e-05	0.00145	2.8e-05	0.028059	0.001007	0.000593	3.3e-05	0.005529	0.01433	0.039938	0.022021	0	3e-06	0.000391
CDTA	60c2	0.000735	0.046791	0.033908	0.033372	0.022472	0.039417	0.013251	0.005348	0.001496	0.00012	1.4e-05	0	0	8.1e-05	0	0	0.002511	2.6e-05	0.000144	3.9e-05	0.000299	3e-06	6.4e-05	0	0.000101	7.5e-05	0.001069	0.000689	0	3.5e-05	2.5e-05
CDTA	60c3	0.0002	0.022008	0.01841	0.010738	0.001874	0.016781	0.000158	0.000306	0.001059	3e-06	8.3e-05	0	1e-05	1e-05	4.4e-05	1.6e-05	1.6e-05	0.000259	0	4e-06	2.3e-05	0	5.6e-05	0.000103	0	3.4e-05	5.8e-05	0.000645	0	6.4e-05	0
CDTA	60c4	7.1e-05	0.014656	0.01414	0.00556	0.00061	0.008975	0	0.000171	0	0	1.9e-05	2.1e-05	0	0	0	0	3.4e-05	3.6e-05	0.002066	6.1e-05	9.4e-05	0	0.000199	0	8.7e-05	3.8e-05	6.1e-05	0	4.9e-05	2.7e-05	0.000164
CDTA	61c1	0.002072	0.098941	0.077776	0.064634	0.055645	0.082403	0.076998	0.034458	0.000899	0.012132	0.006536	2.9e-05	0	0.000273	0.001716	0.001462	0.061586	5.9e-05	0	4e-05	0.021339	0.00019	0.000206	0.000122	0.003536	0.0098	0.03352	0.02755	6.8e-05	0	0.001149
CDTA	61c2	0.000431	0.056992	0.054045	0.039101	0.039853	0.048011	0.039563	0.013833	0.001073	0.001635	0.000438	0	2.5e-05	1.6e-05	0.000275	0.000117	0.029401	2.1e-05	0.000656	0	0.001709	5.9e-05	5e-06	4.4e-05	0.000203	0.000668	0.008719	0.010372	6e-05	0	0.000238
CDTA	61c3	1.9e-05	0.010634	0.02567	0.00911	0.003452	0.019294	0.000504	0.000203	0.001992	8e-06	2.4e-05	0	0	0	0	1.2e-05	0.00102	1e-05	0.000236	0	0	9.7e-05	2e-05	3.3e-05	2.7e-05	6e-05	6.8e-05	0.000513	1e-05	1e-06	0
CDTA	61c4	1.1e-05	0.027278	0.036965	0.015161	0.00992	0.032899	0.001507	0.001439	0.00129	1.4e-05	4.7e-05	0	0	2.4e-05	0	0	0.001844	2e-06	0	5.6e-05	0	6e-05	5.4e-05	0	1.7e-05	6e-06	1.8e-05	8.3e-05	1e-06	3e-05	0.001124
CDTA	62c1	0.003142	0.096639	0.079582	0.081497	0.065924	0.078363	0.091614	0.038993	0.000269	0.013978	0.005935	3.1e-05	0	5.6e-05	0.000429	0.000649	0.047774	0.000125	9.2e-05	0	0.018775	0.000689	0.000124	0.000106	0.003018	0.010628	0.035939	0.019851	1.2e-05	6e-06	6e-05
CDTA	62c2	0.000889	0.067242	0.058726	0.045428	0.043343	0.056982	0.038557	0.01619	0	0.001935	0.000312	3e-06	0	1e-06	7.5e-05	4.7e-05	0.021079	3.2e-05	0.000182	0	0.001715	0.000152	8.5e-05	7e-06	0.000147	0.00107	0.010163	0.006593	2.3e-05	0.000121	0.000669
CDTA	62c3	9.7e-05	0.031092	0.031046	0.019927	0.007504	0.026852	0.001998	0.001203	0.000683	3e-06	4.9e-05	1e-05	0	5.1e-05	1.8e-05	0	0.000973	1.2e-05	8.1e-05	5.9e-05	0	1.1e-05	3.7e-05	2.2e-05	7e-06	3e-05	0.000112	0	6.9e-05	0	6.6e-05
CDTA	62c4	0.000129	0.035118	0.036728	0.021615	0.009984	0.032435	0.001407	0.001657	0.000643	0	9.3e-05	0	0	2.4e-05	0	0.000102	0.001318	0.000689	0.000223	0	0	0	0.000122	2.2e-05	3e-06	7.2e-05	0.000102	0.000132	2e-06	0	9.6e-05
CDTA	63c1	0.001803	0.07098	0.066218	0.053944	0.043195	0.050737	0.08328	0.028567	0.000283	0.00411	0.000556	0	0	3.7e-05	0	0.000226	0.039172	3.2e-05	0.000407	0	0.012916	4.7e-05	1.3e-05	0.000164	0.000114	0.008076	0.023158	0.012621	0.000162	3.6e-05	0.000647
CDTA	63c2	0.00039	0.070655	0.051949	0.048471	0.042134	0.045588	0.047556	0.022546	0.000302	0.003938	0.00042	0	3.4e-05	1e-06	0.000832	0.000205	0.018607	2e-05	0	1e-06	0.001786	4.3e-05	6.1e-05	0.000236	0.000285	0.00188	0.006832	0.00582	7e-06	1.5e-05	0.000126
CDTA	63c3	0.000172	0.028365	0.043049	0.025462	0.022435	0.039619	0.008499	0.004119	0.000336	0.000103	6e-05	0	0	1e-06	0	0	0.003242	7.8e-05	0.000142	6e-06	1e-05	6.4e-05	1.8e-05	5.4e-05	8e-05	7.8e-05	0.000385	0.000546	1.5e-05	2e-06	0
CDTA	63c4	0.000118	0.034693	0.041916	0.023784	0.018182	0.038449	0.00359	0.00286	0	4.2e-05	8.5e-05	0	0	0	0	0	0.002372	7e-05	7e-06	0	1e-06	1.4e-05	5.5e-05	2.4e-05	0	0.000113	0.000254	0.000777	5e-05	0	2e-05
CDTA	6c1	0.002246	0.050525	0.043096	0.026002	0.034064	0.06955	0.057726	0.017922	0.00048	9e-06	0	2.3e-05	6e-05	7.2e-05	0	0	0.033846	0	0.001267	0.000308	2.9e-05	2e-06	7.6e-05	4.1e-05	0.028359	0.022048	0	0.017132	5.5e-05	0	0.000431
CDTA	6c2	0.002851	0.038969	0.050281	0.035186	0.036896	0.046663	0.019542	0.009469	0.000553	0.000174	0.0003	0.000576	5.3e-05	4.7e-05	2.6e-05	0.000159	0.008296	3.6e-05	0.000192	0	0.000116	0	0.000285	9.1e-05	0.001744	0.001561	0.000306	0.005088	7.3e-05	1.2e-05	0
CDTA	6c3	0.000578	0.015705	0.030735	0.015673	0.014914	0.028969	0.000645	0.001033	0	2.1e-05	6.9e-05	4.9e-05	0	4.2e-05	0.000112	1e-06	0.000377	1.1e-05	0.00026	0	0	1.8e-05	0.000117	7.5e-05	5e-05	5.6e-05	0.000239	0	0	0	0.000574
CDTA	6c4	0.000996	0.018221	0.032366	0.016675	0.015253	0.030122	0.000327	0.000996	0.001722	2.9e-05	7.2e-05	5.8e-05	8.3e-05	3.7e-05	1.1e-05	4.4e-05	0.000283	0	0	7.7e-05	0	2.7e-05	0.000299	0.000124	1.5e-05	7e-06	0.000128	0.000212	0.000181	0	0.000321
CDTA	7c1	0.005666	0.050798	0.058759	0.052984	0.052251	0.069936	0.040403	0.017109	0.000622	0.002018	0.012506	0.005939	0	0.000176	0.000496	7.7e-05	0.030423	0	0.000122	1e-06	0.004581	0.003005	0.002111	0.000334	0.026298	0.026295	0.011595	0.011133	0	0.000103	0.000129
CDTA	7c2	0.002388	0.040807	0.048724	0.032153	0.034502	0.046666	0.012253	0.005543	0.00035	0.000279	9.7e-05	0.000535	0	0.000331	3.8e-05	3e-05	0.002823	1.3e-05	0.000164	6.9e-05	0.00015	0	0.000214	0.000156	0.008715	0.00276	0.000489	0.000245	4.9e-05	2.6e-05	0
CDTA	7c3	0.000659	0.016803	0.02972	0.014788	0.013081	0.028011	0.000968	0.000602	0.001649	7.5e-05	0	0.000109	6.4e-05	3.9e-05	4.1e-05	0.000103	0.0003	4.2e-05	0	4.9e-05	0	0	7.3e-05	5.2e-05	6.4e-05	2e-06	0.000197	0	0.000517	9.1e-05	0.000273
CDTA	7c4	0.000133	0.015259	0.027581	0.012795	0.010159	0.024457	0	0.000506	0.000313	0	6.3e-05	2e-06	2.5e-05	7.4e-05	2e-05	0	0.0004	2.4e-05	0.000932	0	0.000102	1.5e-05	0	3e-06	1.4e-05	1.9e-05	5.2e-05	0	5.8e-05	0	0
CDTA	8c1	0.008738	0.084828	0.074902	0.066149	0.055481	0.080868	0.061681	0.034313	0.000879	0.003064	0.013872	0.00462	6e-06	6.5e-05	0.000378	5.7e-05	0.026299	2.7e-05	6.6e-05	2.6e-05	0.007012	0.003977	0.003225	0.00056	0.030422	0.039721	0.019876	0.015423	2e-06	0	0.000344
CDTA	8c2	0.003068	0.048373	0.052184	0.036126	0.040995	0.051883	0.016999	0.009244	0	0.000421	0.000247	0.000503	4.9e-05	1.1e-05	8.6e-05	0.000139	0.004206	0.000102	0	0	0.000196	0.000226	4.8e-05	8.1e-05	0.005714	0.003813	0.000953	0.001609	1e-05	0	0.000229
CDTA	8c3	0.000435	0.016862	0.030447	0.015222	0.014487	0.028606	0.000665	0.000652	0	9.1e-05	0	0.00011	0	0.000216	0	0	0.00043	0.000374	0.000103	0.000113	9.6e-05	0	2.5e-05	2.4e-05	0.000113	3.5e-05	8e-05	7.3e-05	0	2.3e-05	0.000488
CDTA	8c4	0.00025	0.014765	0.026889	0.013379	0.01007	0.024224	0	0.000554	0	0.000101	6.9e-05	5.2e-05	0	3.6e-05	0.000141	7.1e-05	0.000466	0	0.000258	0.000176	0	0	0	5.1e-05	9.7e-05	0	7.9e-05	0	8.8e-05	0	0.000344
CDTA	9c1	0.01319	0.078109	0.083726	0.064469	0.056105	0.084308	0.07653	0.039925	0.000918	0.011553	0.016433	0.010855	1.1e-05	8.9e-05	0.001346	0.000249	0.037469	0	0.000547	0.000136	0.006855	0.003628	0.002773	0.000429	0.043142	0.042331	0.02074	0.013472	0	1e-06	0
CDTA	9c2	0.002473	0.036721	0.04336	0.028202	0.033118	0.043289	0.004954	0.005109	0.000197	0.000112	9.6e-05	0.000267	0	0.000112	7e-06	0.000134	0.002221	2.5e-05	1.6e-05	0	0.000149	4.8e-05	7e-06	7e-05	0.002324	0.00159	0.000291	0.000264	0	2.9e-05	0.001185
CDTA	9c3	0.000163	0.011462	0.025704	0.011853	0.009936	0.023006	0.000348	0.000778	0	9.2e-05	0	3.8e-05	2.4e-05	5.6e-05	8.5e-05	0.000105	9.3e-05	0	0.00015	2.3e-05	1e-06	0	5e-06	4.9e-05	0.000227	3.6e-05	3.7e-05	0	0	0	0.000667
CDTA	9c4	1.3e-05	0.006985	0.016231	0.006592	0.003319	0.012158	3.1e-05	0.000594	0.00031	7.5e-05	1e-06	3.2e-05	0	0	1.9e-05	0.001168	0	0	0	2.8e-05	0	0	0	0	7.8e-05	0	5e-05	0	4e-05	0	0.000792
NaOH	10n1	0.000148	0.000199	6.6e-05	0.000177	0.039223	6.9e-05	0.003668	0.004467	0.001138	0.034876	0.010822	0.000844	0.00025	0.044011	0.069812	0.053171	0.06608	0.004904	0.018498	6e-05	0.011587	0.001937	0.003024	0.000152	0.044277	0.037308	0.037074	0.07271	0	4.9e-05	0
NaOH	10n2	3e-05	0	8.5e-05	0.000134	0.000576	1.8e-05	2.1e-05	0	0	0.000742	6e-05	0	0	0.001092	0.004273	0.003135	0.005809	0	6e-05	5.1e-05	1.2e-05	0	0.000122	8e-06	0.001056	0.000132	8.8e-05	0.00891	7.3e-05	1.2e-05	9e-05
NaOH	10n3	8.5e-05	0.000109	0	0	6e-06	2.4e-05	0.000248	0	0.001439	0	1.7e-05	0	0	3.3e-05	0	3.4e-05	9.6e-05	0	0	0	6.8e-05	0.000173	1.4e-05	0	2.8e-05	7.4e-05	0	0.000178	3.6e-05	2.4e-05	0
NaOH	10n4	0	5.6e-05	2e-05	2.8e-05	7.8e-05	2e-05	6.7e-05	5.4e-05	0.000301	0	3.4e-05	0	1e-05	0.000172	0.001025	0.000876	0.001664	4.2e-05	2.2e-05	5.8e-05	0	3.2e-05	0	2.4e-05	7.5e-05	5e-05	4e-05	0.00293	3e-06	5.8e-05	0.000271
NaOH	11n1	0.000303	6e-06	0.00011	8.1e-05	0.041844	5.4e-05	0.005635	0.004904	9.8e-05	0.03322	0.010017	0.000893	0.000106	0.048609	0.074571	0.060431	0.066218	0.00521	0.013575	0.000135	0.011404	0.001807	0.002076	7.8e-05	0.047762	0.038148	0.037508	0.077319	7.4e-05	2.1e-05	0
NaOH	11n2	4.9e-05	6.3e-05	1.8e-05	0	0.000145	7.6e-05	0.00011	0	0.002146	0.001054	1e-06	0	0	0.000382	0.002653	0.002182	0.002966	0.000742	0.000875	0	5e-06	0.000102	7e-06	2e-05	5.3e-05	0.000765	0	0.005628	8e-06	2.5e-05	4.5e-05
NaOH	11n3	1.1e-05	1.4e-05	1.4e-05	0	1.1e-05	0	0.000199	6e-05	0.00025	0.000137	4.1e-05	0	0	0.000158	1.1e-05	0	0.000949	0	0	0	0	0.000105	2.1e-05	1.4e-05	3.6e-05	1.5e-05	0.000268	0	3.5e-05	4.9e-05	0.000121
NaOH	11n4	3e-06	0	1e-06	3e-05	0.000175	0	0	0.002108	8e-05	4.1e-05	2e-06	0	6.7e-05	0.00012	0.004009	0.001885	0.002073	0.000284	0.000772	2.4e-05	1e-06	1.3e-05	7e-05	0	2.1e-05	1e-05	6.1e-05	0.005144	0.000177	3.1e-05	0.000462
NaOH	12n1	0.000125	1.9e-05	0.000185	2.9e-05	0.034881	0	0.011012	0.004368	0.000472	0.03195	0.00712	0.000708	9.8e-05	0.046512	0.068761	0.058578	0.064138	0.004138	0.01554	1e-05	0.00946	0.001987	0.002303	7.8e-05	0.046565	0.034406	0.034671	0.071492	2.1e-05	7.5e-05	5.6e-05
NaOH	12n2	8.2e-05	3.4e-05	0	1.7e-05	0.012314	3.2e-05	2.7e-05	7.1e-05	0.000587	0.006781	0.000169	0	3e-06	0.000459	0.038752	0.041657	0.031174	1.2e-05	0.001508	0	0.00015	4.6e-05	2e-06	0.000106	0.000408	9e-06	0.000921	0.036003	2.9e-05	5.5e-05	0.000553
NaOH	12n3	6.1e-05	6.4e-05	3.1e-05	0	0	1.7e-05	9.7e-05	1.4e-05	5.4e-05	0	5e-05	0	0	4.2e-05	0.000717	0	3.3e-05	0	0.000208	0	0	0	0	4.9e-05	4.9e-05	3e-05	9e-06	0	7.6e-05	3.7e-05	0.000106
NaOH	12n4	8e-05	8.2e-05	7e-05	0.000106	8.6e-05	0	0	1.5e-05	0	0	0.000131	0	0	6.3e-05	0.001232	0.000968	0.001186	1.8e-05	1.7e-05	3.7e-05	0	2.2e-05	0	0.000122	6.8e-05	3e-05	4.4e-05	0.004009	0.000121	1.7e-05	0.000895
NaOH	13n1	0.00023	3.3e-05	8.5e-05	0.000952	0.039317	0.00012	0.006275	0.005083	0	0.035396	0.003467	0.000662	3.7e-05	0.029859	0.052461	0.042666	0.056383	0.007625	0.024005	0.000445	0.016692	0.002911	0.003198	0.000135	0.046181	0.043421	0.039935	0.051622	1.5e-05	7e-05	0.000777
NaOH	13n2	0	0	0	0.00018	0.002271	4.5e-05	9.9e-05	5.4e-05	0	0.006239	7.9e-05	1e-06	1.2e-05	0.000367	0.012306	0.003458	0.007436	0.000145	0.000337	0	0.000126	7.2e-05	5e-06	6e-05	0.001567	0.000908	0.000466	0.015464	1.4e-05	7.3e-05	0
NaOH	13n3	7.2e-05	1.1e-05	0	4.7e-05	7e-06	9e-06	3.9e-05	0.00012	0.000481	3e-06	4.8e-05	0	0	0	2.7e-05	0	0.000538	0	0.000503	0	0	1.2e-05	0.000103	3e-06	7.1e-05	8.6e-05	1.9e-05	0	0	0.000115	0.000488
NaOH	13n4	0	0.00061	0	0	9.3e-05	4.6e-05	7.1e-05	2.5e-05	0.000746	0.000257	0.000113	0	0	3.9e-05	0.001264	0.00103	0.002313	3.7e-05	2e-06	0	1.2e-05	1e-05	0.000133	7e-06	1.8e-05	3.6e-05	6.2e-05	0.009267	0.000109	1.4e-05	0.000376
NaOH	14n1	0.000145	3e-05	2.4e-05	0.001125	0.044107	1.1e-05	0.0088	0.011275	0.000739	0.03551	0.001389	0.000573	0.000131	0.049508	0.062357	0.051572	0.058672	0.003029	0.01822	0.00057	0.01327	0.002103	0.001581	6.8e-05	0.034945	0.034292	0.030278	0.06713	0.0001	5e-05	0.0001
NaOH	14n2	2.1e-05	1.1e-05	0	6.6e-05	0.003079	0	0.000137	0	0.000152	0.00423	2.2e-05	2e-05	0	0.000371	0.00332	0.002504	0.006601	9e-05	0	2e-05	6.5e-05	2e-06	6.5e-05	8.5e-05	0.001191	0.000518	0.000201	0.008067	9e-05	4.2e-05	0.000646
NaOH	14n3	3.7e-05	1.9e-05	0	0.001018	8e-06	1e-05	3.3e-05	2.5e-05	0.000506	0	3e-05	0	0	1.1e-05	3e-06	5e-06	0	0.000351	1.1e-05	0	4e-05	2e-05	1.6e-05	9e-06	0	3.1e-05	9e-06	0	6.1e-05	3e-05	0.001718
NaOH	14n4	3.6e-05	7e-05	6e-06	0.000115	7.8e-05	1e-06	0.000129	0	0	0.000475	0	0	0	0.001869	0.001513	0.00092	0.001925	8.2e-05	7.2e-05	0	2e-05	0	0	6.5e-05	8.1e-05	4.5e-05	8.5e-05	0.001626	5.1e-05	5.7e-05	3.4e-05
NaOH	15n1	0.000128	4.4e-05	6.5e-05	0.000416	0.040208	0.000117	0.004826	0.004605	0.000847	0.04031	0.001634	0.000713	0.000184	0.033577	0.051807	0.042287	0.056037	0.004285	0.021378	0.000659	0.013305	0.002039	0.002665	9.1e-05	0.046156	0.04208	0.037648	0.051074	9e-05	1e-05	0.000795
NaOH	15n2	0	2.4e-05	0	5.6e-05	0.001377	1.2e-05	6.7e-05	2.8e-05	0.000297	0.004005	3.6e-05	2.1e-05	0	0.000413	0.006307	0.004014	0.007613	0.000629	0.00053	1.3e-05	1.9e-05	0.000217	4.4e-05	0	0.001598	0.000951	0.000268	0.008285	5.1e-05	9e-06	0.000225
NaOH	15n3	0	1.2e-05	2e-06	0.000156	1.7e-05	0.000122	3.2e-05	1.2e-05	0	0	0.000262	0	1.4e-05	1.1e-05	0	0	0.000358	0.000125	0.00039	0	1.6e-05	5e-05	5.8e-05	0	4.4e-05	0	0.000153	0	0.000161	0	0.000281
NaOH	15n4	1e-05	3.3e-05	1e-05	5.7e-05	0.00016	3.1e-05	6e-06	4.8e-05	0.001462	0.000984	2.2e-05	0	0	2.5e-05	0.003793	0.002017	0.003063	0	0.000152	3.2e-05	0	0	0.000121	5.2e-05	9.3e-05	1.4e-05	2.9e-05	0.003748	6.5e-05	0	0.001785
NaOH	16n1	0.00013	6e-06	8.5e-05	0	0.033204	3.8e-05	0.001262	0.00253	0	0.038571	0.002633	0.000606	1e-06	0.037226	0.06129	0.048248	0.05608	0.002835	0.010746	0.000226	0.002824	0.00054	0.000209	3.2e-05	0.018292	0.02298	0.015601	0.063667	6e-06	0.000153	8.2e-05
NaOH	16n2	0.000167	7.3e-05	2.7e-05	0.000285	5.2e-05	5.8e-05	3.1e-05	0	0.002872	0.000838	0	1e-06	0	0.000409	0.002556	0.001359	0.002881	0.000994	0.001247	4.9e-05	6.8e-05	1e-05	0.000102	0	8.2e-05	2.7e-05	0.00012	0.003213	5.7e-05	0	0
NaOH	16n3	1.4e-05	9e-06	2.5e-05	3.9e-05	6.8e-05	2.9e-05	2.3e-05	5.4e-05	0.000744	0	0	0	1e-06	1.8e-05	0	0	0.000726	8e-06	0.000615	0	0	0	3.7e-05	0	4.8e-05	5.1e-05	7.5e-05	0	0.00018	1.4e-05	0
NaOH	16n4	0	0	0	2.6e-05	3.8e-05	0	3e-06	3.6e-05	0.000416	7.6e-05	0	0	0	0.000112	0	0.000118	0.000517	0	0.000313	7.3e-05	1.8e-05	0	1.7e-05	0	5.5e-05	1.1e-05	1.4e-05	0	7e-06	4.1e-05	0.000544
NaOH	17n1	0.000116	0	0.000131	3.4e-05	0.038499	4.6e-05	0.002182	0.004805	0.000222	0.047185	0.009836	0.000951	8e-05	0.047842	0.064298	0.050487	0.060227	0.006636	0.022035	0.000715	0.007048	0.00109	0.000961	0	0.044975	0.045967	0.032567	0.062939	0	8.5e-05	0
NaOH	17n2	1.7e-05	0	0	0	0.000472	3.3e-05	0	0	0.000223	0.002746	5.5e-05	0	0	0.000571	0.005089	0.001934	0.005194	0.001043	0.000162	4.1e-05	3.4e-05	0	5.5e-05	2.4e-05	3e-05	0.00015	4.7e-05	0.008351	2.2e-05	0	0.000201
NaOH	17n3	0	6.1e-05	1e-05	4.4e-05	4.6e-05	5.5e-05	0	6.3e-05	0	0.001879	3e-06	0	0	9e-06	6e-05	0	0.000221	5.4e-05	0.000322	1.6e-05	0	1.2e-05	2.9e-05	9e-06	5.6e-05	0.000108	0	0	1.8e-05	2e-06	0
NaOH	17n4	0	3.5e-05	0	5.7e-05	9.7e-05	2.7e-05	1.3e-05	9.9e-05	0.001822	0.000337	4.5e-05	0	3e-05	0.00017	0.001285	0.000923	0.001074	9.6e-05	0.000564	0	1e-06	0	1.3e-05	0	0	0	1.8e-05	0.002976	2.2e-05	0	0.000859
NaOH	18n1	0.0001	4.8e-05	6.6e-05	6.5e-05	0.04188	3e-05	0.003268	0.005838	0.000274	0.050142	0.008423	0.000853	0.000106	0.050827	0.067206	0.05108	0.062625	0.005918	0.025525	0.00093	0.009148	0.001063	0.000959	4e-06	0.045252	0.046194	0.034947	0.070482	0	7.3e-05	0
NaOH	18n2	1e-05	0	0	0.000117	0.000589	4e-06	2.5e-05	3.4e-05	0.000959	0.003812	0	1e-06	1.6e-05	0.001394	0.004052	0.004161	0.004748	9e-06	0	1e-06	0	6.2e-05	4.5e-05	0	7.3e-05	4.7e-05	1.3e-05	0.005778	0	5.2e-05	0.000292
NaOH	18n3	2.1e-05	0	7e-05	0	0	6.5e-05	9.8e-05	1e-05	0.000778	0	3e-05	0	0	1.7e-05	5.4e-05	0	9.6e-05	2.1e-05	5.4e-05	0	0.000161	1.1e-05	1.8e-05	0	3.9e-05	2.9e-05	9.2e-05	0	4.6e-05	2.7e-05	4.9e-05
NaOH	18n4	1e-06	3.5e-05	0.000122	0.000131	0.000161	0	1e-06	0.000352	0.000874	0.000625	1.4e-05	0	0	5.5e-05	0.001658	0.001564	0.00348	0.0001	0.000196	5e-06	2.7e-05	0	2.5e-05	0	3e-06	0	5.1e-05	0.003385	0	2e-05	0.000787
NaOH	19n1	0.000153	0.000105	0	7.4e-05	0.038016	0	0.000542	0.003195	0.001142	0.034632	0.00107	0.00053	1e-06	0.028188	0.053371	0.043556	0.060828	0.009423	0.008924	0.000148	0.015935	0.001349	0.001492	8e-06	0.038264	0.033201	0.029965	0.063829	3.3e-05	0.000113	0.000329
NaOH	19n2	2.7e-05	5.8e-05	0	0	0.000446	0	0	9.3e-05	0.000605	0.000553	0	0	0	0.003052	0.014943	0.005788	0.009646	0.000304	0.000745	1.6e-05	2.1e-05	1.6e-05	3.5e-05	0	0.000133	8.1e-05	7.8e-05	0.008452	9.3e-05	5.6e-05	0.000353
NaOH	19n3	0	7.4e-05	0	5.5e-05	3.9e-05	0	4.1e-05	6e-05	0.000384	0.000179	4.8e-05	3.2e-05	0	0.000205	0.001059	0.00177	0.003847	0.000181	0	9.6e-05	5e-05	3.1e-05	2.1e-05	5.9e-05	0.000127	8e-06	7.4e-05	0.002758	3e-05	4.2e-05	0.00069
NaOH	19n4	0.00221	2.8e-05	4.1e-05	0	0	0	0	3e-05	0.000894	0.000104	1.5e-05	0	1.5e-05	6e-05	0.001196	0.001145	0.00332	0	0.000988	1.7e-05	0	6.5e-05	0	0	0.000169	7e-06	5.3e-05	0.001159	9e-06	7.5e-05	0.000245
NaOH	1n1	0.000196	0.000127	8.2e-05	0.01235	0.046681	0	0.011665	0.009013	4.5e-05	0.049725	0.008976	0.000761	7.2e-05	0.060474	0.069641	0.061409	0.070308	0.00753	0.025905	4.2e-05	0.011679	0.002587	0.001877	0.000122	0.042285	0.036536	0.035266	0.072288	2e-05	6.8e-05	0.000506
NaOH	1n2	0	0	0	0	0	0	0	1.4e-05	0.000818	5.7e-05	0	0	2.7e-05	0.000121	0.000802	0.00126	0.003784	0.00012	0.000102	0	2.2e-05	9e-06	1.3e-05	0	4.6e-05	1.7e-05	4.1e-05	0.001957	1.2e-05	7e-06	0.000403
NaOH	1n3	7.4e-05	5.6e-05	0.000115	0	0.00011	1e-06	3.3e-05	3.6e-05	0.001113	0.00042	6e-05	1e-06	0	7.2e-05	0.00301	0.002113	0.002834	0	0.000229	0.000493	0	0	6e-06	8.5e-05	2e-05	3.2e-05	0.000117	0.004661	5.8e-05	2.1e-05	6.7e-05
NaOH	1n4	1e-06	0	4e-05	5.7e-05	4.6e-05	3.3e-05	0.000162	0	0.000948	0.000154	0.00011	9e-06	1.9e-05	8.3e-05	0.002112	0.002482	0.0025	1.6e-05	0	0.000221	0	2.7e-05	6.1e-05	3.5e-05	3.6e-05	0	3.5e-05	0.005827	5.9e-05	0	0.000445
NaOH	20n1	0.000184	9.9e-05	0.000179	0.000223	0.053703	1.5e-05	0.00476	0.007646	0.002727	0.04629	0.009648	0.000759	6.5e-05	0.045638	0.06252	0.046292	0.061137	0.005098	0.022436	0.001571	0.030359	0.002742	0.003113	5e-06	0.048094	0.044426	0.047404	0.0709	3e-05	5.4e-05	8e-06
NaOH	20n2	1.6e-05	0	5.4e-05	2.8e-05	0.000248	4.1e-05	2.4e-05	0	0.001572	0.000724	0	0	0	3e-06	0.001407	0.001145	0.002804	0.000251	0	2.1e-05	3.9e-05	3e-05	1.2e-05	0	7.7e-05	6.5e-05	0	0.004124	6.3e-05	6e-05	0
NaOH	20n3	4.6e-05	0	2e-06	4.2e-05	0.000181	2.9e-05	0	8e-06	0.002196	0	0	0	6.8e-05	5e-05	5.7e-05	0	4.9e-05	9e-05	0.000244	0	1.3e-05	1.8e-05	1e-06	4.4e-05	1.8e-05	2.2e-05	8.3e-05	0	0	0.00012	0.000193
NaOH	20n4	0	6.2e-05	0	0	0.000167	3.1e-05	1.2e-05	0.000195	0.001021	0.000272	0	0	0	0	0.001225	0.000751	0.002309	0.000316	0.001471	0	5.9e-05	9e-06	2.1e-05	7e-06	0	9e-06	1.5e-05	0.003237	0	6.7e-05	0.0005
NaOH	21n1	0.000117	0.00035	0.000225	0.000299	0.04164	0.000208	0.010727	0.008604	0.000181	0.040921	0.001761	0.000605	0.000139	0.062193	0.078843	0.056877	0.063458	0.005709	0.025	0.00136	0.030566	0.00337	0.002319	0	0.043691	0.037213	0.050759	0.077692	3e-05	3.1e-05	3.3e-05
NaOH	21n2	8.1e-05	4.4e-05	7.6e-05	1.7e-05	0.003032	1.8e-05	2.1e-05	0	0.000626	0.002948	2.4e-05	0	0	0.000377	0.005199	0.007075	0.011773	0.000844	0	0	0.000283	0	7.1e-05	6.1e-05	0.00131	0.000854	0.000906	0.010256	9.1e-05	0	0.000566
NaOH	21n3	1.9e-05	0	4.2e-05	2.9e-05	0	3.5e-05	1.3e-05	0	0	3e-06	0	0	5e-05	5.4e-05	0	0	0.000295	0	0.00114	0.000102	3.4e-05	0	3.9e-05	6e-06	8.7e-05	0	5.4e-05	0	0.000122	5.7e-05	0.000109
NaOH	21n4	1.6e-05	0	0	1e-05	0.000189	5.9e-05	4.2e-05	6.7e-05	0.00023	0.000589	0	0	1.7e-05	9.8e-05	0.003299	0.001744	0.003669	0	0	5.8e-05	3.5e-05	0	4.4e-05	1.5e-05	5.4e-05	1.8e-05	0	0.004676	3.5e-05	3.8e-05	0.000155
NaOH	22n1	9.6e-05	8.7e-05	0.00018	0.000209	0.041576	9.7e-05	0.005256	0.007191	0.00027	0.041437	0.003739	0.000652	0.000139	0.032298	0.056909	0.043649	0.059711	0.006331	0.024759	0.000693	0.014843	0.00202	0.001551	0	0.047441	0.040656	0.040782	0.057452	0	5.9e-05	6.3e-05
NaOH	22n2	0	2.9e-05	1e-06	3.2e-05	0.000509	1.1e-05	3.8e-05	0	0.000778	0.002821	0	0	0.000194	0.000187	0.003294	0.001873	0.00571	0	0.000471	7.8e-05	0.000102	0	4.5e-05	2.9e-05	0.001198	0.0005	5.2e-05	0.004976	0	1.9e-05	2.1e-05
NaOH	22n3	0	7.8e-05	1.3e-05	3.4e-05	8.2e-05	0	6.6e-05	0	0.000387	1.8e-05	0.000104	0	0	0.000138	6e-06	0	5.4e-05	5.4e-05	0.001818	2.7e-05	4.3e-05	3.6e-05	3.8e-05	0	0	1.8e-05	0	0	0	3e-05	0.000152
NaOH	22n4	2.4e-05	8.3e-05	1.4e-05	0	0.000122	0	0.000107	3.9e-05	0.000595	0.000701	2.1e-05	0	0	8.1e-05	0.001009	0.001159	0.002017	0.001346	0.001457	6e-05	0	0.0002	2.8e-05	2.7e-05	0.000256	0	3.9e-05	0.004689	2e-06	3.6e-05	0.000104
NaOH	23n1	0.000166	0.000225	0	0.000343	0.043861	3e-05	0.005225	0.007446	0.000877	0.04519	0.006357	0.000737	0.000114	0.029889	0.054875	0.043677	0.060688	0.0069	0.015203	0.001126	0.015227	0.002041	0.003265	0.000147	0.045635	0.040461	0.041112	0.056588	2.4e-05	0	0.000364
NaOH	23n2	2.5e-05	0	0	8.5e-05	0.000758	0.000116	4.4e-05	3.9e-05	0.000877	0.001375	2.4e-05	0	0	0.000103	0.004727	0.003538	0.004431	0.000177	0.000358	5.1e-05	2.1e-05	0.000109	1.1e-05	3.5e-05	0.000695	3.5e-05	1.5e-05	0.00625	0	1.2e-05	0
NaOH	23n3	0	5.2e-05	0	7.2e-05	0.001234	1.2e-05	0.000911	0.000218	0.000413	0.008469	0	0	3.5e-05	0.006314	0.013099	0.019254	0.007454	0	0.00011	6.1e-05	5e-05	7.3e-05	2e-06	0	0.000243	0.000106	0.000352	0.043741	2.5e-05	5e-05	0.001403
NaOH	23n4	1.3e-05	7.2e-05	0	0	0.000154	1.8e-05	1.4e-05	3e-05	0.001522	0.000318	3e-05	0	3.6e-05	5e-05	0.001754	0.001437	0.001534	0	3e-06	6.5e-05	2.4e-05	0	5e-06	8e-05	3e-06	0	2.4e-05	0.004686	0	1e-05	0
NaOH	24n1	9.6e-05	0.00011	2.4e-05	0.000664	0.047606	2.1e-05	0.011505	0.008266	0	0.051646	0.007398	0.000814	9e-05	0.036596	0.059062	0.04785	0.060673	0.005845	0.02548	0.000789	0.015726	0.002194	0.002324	0.000119	0.04637	0.040754	0.038146	0.062118	0	0	0.001389
NaOH	24n2	1.2e-05	0.000124	0	3.5e-05	0.001091	7.2e-05	0.000369	4.6e-05	0.001783	0.005065	7.5e-05	3e-05	0	0.000496	0.003577	0.004968	0.004281	0	0.000569	0	0.000142	4.7e-05	3e-06	4.4e-05	0.000229	0	0.000809	0.017295	2e-06	5.7e-05	0.000138
NaOH	24n3	0	2.7e-05	0	0	0.00026	0	0	5e-06	0.000618	0.000533	1.4e-05	1e-06	9.6e-05	0.000219	0.002803	0.001309	0.002899	0.00029	0.000108	0	0.000172	8.1e-05	0	1.4e-05	2.1e-05	0.002375	9e-06	0.004787	0	2.4e-05	0.0011
NaOH	24n4	3.1e-05	4.5e-05	0	4.7e-05	0.000115	6e-06	8.1e-05	7.3e-05	0.000158	0.00073	6e-06	0	0	3e-06	0.00141	0.001387	0.002312	0.000368	0	0	0.000102	0	1.5e-05	0	2.4e-05	5.6e-05	2.8e-05	0.002738	0	0	0.000109
NaOH	25n1	0.000149	0.000137	0.00021	0.000515	0.048131	3.8e-05	0.007109	0.009036	0	0.059736	0.010493	0.00108	0.000387	0.048562	0.070939	0.061112	0.068452	0.008841	0.029511	0.000245	0.024931	0.00267	0.002462	0.000202	0.047204	0.041634	0.043493	0.078271	0	7.2e-05	0.00029
NaOH	25n2	9.4e-05	2.2e-05	0	2.5e-05	0.000639	3.8e-05	0.000124	7.6e-05	0.000555	0.001932	0	0	0	8.6e-05	0.003459	0.002277	0.003748	0.000857	9.4e-05	1.9e-05	0.000167	7.6e-05	0	5e-06	0.000129	5.7e-05	4.2e-05	0.008025	1.5e-05	3e-05	6e-05
NaOH	25n3	0	6.1e-05	0	6e-06	0.000202	0.000126	7.7e-05	0	0	0.001048	8.3e-05	0	3.4e-05	0.000147	0.002585	0.002311	0.003105	0.000429	0	7.1e-05	0.000107	7.3e-05	6.7e-05	3.3e-05	4.2e-05	8.7e-05	0	0.005301	1.5e-05	3.4e-05	0.000943
NaOH	25n4	5.5e-05	3.3e-05	6e-06	1e-06	4.5e-05	3.2e-05	3.6e-05	6e-06	0	0.000512	2.9e-05	0	0	0.000132	0.001213	0.000845	0.001746	0	3e-05	2.4e-05	6.8e-05	0.000114	2.7e-05	3.5e-05	2.4e-05	3e-06	0	0.003105	5.9e-05	0	8.9e-05
NaOH	26n1	0.000207	0.000199	3.9e-05	0.000313	0.040047	0.000568	0.003903	0.005414	0.000521	0.039609	0.005306	0.001009	0.000112	0.034092	0.068481	0.054963	0.064592	0.010263	0.026029	0.000426	0.015912	0.002293	0.00185	8.6e-05	0.042631	0.035842	0.034723	0.074802	4e-06	2.7e-05	0.000484
NaOH	26n2	5e-05	7e-05	0	8.2e-05	0.001933	0.000161	2.9e-05	0	0.001101	0.002658	1.9e-05	0	3.1e-05	0.000859	0.009154	0.005472	0.005888	0	0.000104	4.8e-05	1e-06	1e-05	3.2e-05	8.4e-05	0.000977	0.000259	0.000344	0.008987	6e-05	4.8e-05	0.000553
NaOH	26n3	3.7e-05	1.8e-05	4.5e-05	5.7e-05	0.0002	0.000127	3.1e-05	1.4e-05	4.8e-05	0.001466	7.4e-05	0	4e-06	0	0.002057	0.002343	0.002597	6e-06	0	0	1.9e-05	2.2e-05	3.1e-05	5.5e-05	0.000108	3.4e-05	6.3e-05	0.005424	7e-05	0	0
NaOH	26n4	4.8e-05	5.1e-05	0	5.7e-05	0.000702	0	8.4e-05	2.1e-05	0	0.003654	8e-05	0	0	0.000358	0.011674	0.004035	0.007447	7.9e-05	0.000131	0	0.00011	0.000104	3.6e-05	2.7e-05	0.000169	0.000144	3.3e-05	0.010082	0	0	0
NaOH	27n1	0.0001	0.000102	3.9e-05	0.000166	0.043324	0.00014	0.003032	0.006425	0.000561	0.045713	0.006287	0.001024	0.000188	0.038051	0.068742	0.053596	0.062009	0.008149	0.026238	0.000321	0.019228	0.002136	0.002146	0.000105	0.045164	0.038422	0.039901	0.074666	0	4e-05	0.00121
NaOH	27n2	2.4e-05	1e-05	1e-05	2e-05	0.000789	5.7e-05	5.8e-05	1.3e-05	0.000629	0.002683	0.000169	0	0	0.000374	0.003892	0.003432	0.004785	0.000771	6.1e-05	2.6e-05	0.000193	0	3.9e-05	4.8e-05	0.000745	2.5e-05	3.5e-05	0.006879	7.2e-05	6.8e-05	0
NaOH	27n3	0	6.5e-05	0	0	5.4e-05	2.5e-05	9.8e-05	0	0	0.00179	6.7e-05	0	0	1.2e-05	0.002359	0.003192	0.002971	0.000288	8.5e-05	5.1e-05	1.2e-05	5e-05	3.9e-05	0.000154	0.000194	1.2e-05	5.9e-05	0.005291	0.000154	2e-06	0.001075
NaOH	27n4	4e-05	0	0	0	0.003025	8.9e-05	2.6e-05	1e-05	0.001627	0.005845	0	0	1.7e-05	0.000751	0.008574	0.011099	0.01344	6.7e-05	3.8e-05	4e-06	0.000225	0.000102	0	5e-06	0.000805	2e-05	0.000255	0.014627	0	5.7e-05	0
NaOH	28n1	0.000172	8.4e-05	0.000108	0.000536	0.042743	0.000151	0.003867	0.006674	0.00094	0.061308	0.009389	0.001082	0.000245	0.050057	0.068293	0.059442	0.061867	0.005766	0.022852	0.000374	0.007764	0.002047	0.00083	6.1e-05	0.043665	0.040385	0.032121	0.079487	0	5.1e-05	0.000535
NaOH	28n2	0	0	0	0	0.000191	1.2e-05	0.000126	0	0.000198	0.002558	0.000197	0	2.5e-05	0.000629	0.004121	0.011449	0.004604	4.4e-05	0.000868	0	3.9e-05	5.1e-05	5e-06	7.1e-05	0	0	5.2e-05	0.01173	3.2e-05	1e-06	0
NaOH	28n3	3.3e-05	0	3.9e-05	1.1e-05	0.000145	8.2e-05	2.3e-05	9e-06	0.000193	0.00271	0	2e-06	0	3.8e-05	0.004423	0.006776	0.003448	4.2e-05	0	6.1e-05	0	6.6e-05	6.5e-05	2.5e-05	4.4e-05	3.3e-05	4e-06	0.016294	8e-05	0	0.000217
NaOH	28n4	8.6e-05	4.9e-05	1.6e-05	4.4e-05	0.000164	3.1e-05	0	1.2e-05	3.1e-05	0.001273	2.3e-05	0	0.000222	0.00012	0.001734	0.001372	0.002274	0	2.2e-05	7e-06	2.7e-05	0.000149	2.9e-05	0	1.8e-05	1.8e-05	0	0.004642	0.00013	8e-06	0.000173
NaOH	29n1	5.2e-05	8.8e-05	2.4e-05	0.00018	0.041204	9e-06	0.002943	0.006041	0.00094	0.053121	0.008187	0.000889	0.000114	0.045564	0.073184	0.057711	0.062605	0.005785	0.023712	0.000324	0.006691	0.001799	0.000722	8.4e-05	0.041795	0.041849	0.031817	0.074523	0	0.000105	0.000147
NaOH	29n2	0	2.8e-05	7e-06	0.000102	0.000525	4.1e-05	4.2e-05	3.4e-05	0.000586	0.002953	1e-06	1.2e-05	1.1e-05	0.000282	0.002598	0.002243	0.003136	5.3e-05	0	0	0	0	6.6e-05	0	2.5e-05	0	3.1e-05	0.00583	2.1e-05	0.000448	0.000247
NaOH	29n3	7.6e-05	0	5e-06	9e-06	0.000115	0	0.000173	6e-06	0.001269	0.0028	4.6e-05	0	0	0.000188	0.003481	0.003558	0.004188	0	0	0	4.8e-05	0	0	0	0	1.5e-05	8.3e-05	0.005723	7e-05	8.1e-05	0.000224
NaOH	29n4	0	5e-06	4e-05	0	0.000237	1e-05	5.4e-05	2.7e-05	0.001771	0.002066	0	1.1e-05	2.2e-05	5.9e-05	0.002336	0.00238	0.002205	0	0.0001	2.6e-05	1e-05	8.8e-05	9.2e-05	0	0	4.6e-05	1.9e-05	0.004984	0	9e-06	0.001553
NaOH	2n1	6.6e-05	8.4e-05	0.000171	0.00958	0.035023	0.000124	0.000527	0.003396	0.00034	0.030234	0.006225	0.000877	9e-06	0.041852	0.067402	0.055874	0.063034	0.007248	0.020897	5.2e-05	0.008577	0.002664	0.002041	0.000112	0.04059	0.035372	0.032897	0.065507	3.2e-05	1e-05	0.000586
NaOH	2n2	0	0	5.6e-05	4.9e-05	0.00015	2e-06	0.00016	0	0.000727	0.001675	0	0	0	0.000636	0.003237	0.001918	0.003506	6.5e-05	0.000764	0	0	0	3e-06	8.5e-05	0.000161	0.000106	1.1e-05	0.006274	2e-05	4.1e-05	0.000409
NaOH	2n3	3.7e-05	4.6e-05	5.5e-05	0	7.8e-05	3e-06	0	3.5e-05	0	0.000725	3.5e-05	1e-06	0.000189	0.000405	0.003626	0.002322	0.004261	0	0.000341	0	0	2.9e-05	1.4e-05	0.000103	0.000125	5e-05	0.000155	0.006292	9.9e-05	9.8e-05	0.000538
NaOH	2n4	1.1e-05	4e-06	6.1e-05	6e-05	7.7e-05	3e-06	4.8e-05	1.8e-05	0	0	9e-06	0	0	0.000321	0.002153	0.001523	0.002843	1.9e-05	5.3e-05	1.1e-05	1.1e-05	9e-06	5.2e-05	1.3e-05	9e-05	6e-06	3.3e-05	0.005628	3.2e-05	0	0
NaOH	30n1	0.000224	9.7e-05	1.2e-05	0.000511	0.042328	5.6e-05	0.005307	0.007342	0.000953	0.06864	0.005597	0.000782	0.000227	0.055934	0.071253	0.059666	0.062006	0.013773	0.031754	0.000481	0.009659	0.001976	0.000955	1.6e-05	0.042124	0.040835	0.03353	0.082978	2e-05	0.000106	0.000855
NaOH	30n2	5.7e-05	0	0	0	0.000776	0	5.9e-05	0	4.3e-05	0.005323	2.2e-05	0	6e-06	0.00014	0.004387	0.003389	0.004143	0.000571	4.5e-05	2.9e-05	4e-06	0	1.5e-05	0	3.2e-05	2e-06	2.7e-05	0.008781	0.000117	0.00083	0.000419
NaOH	30n3	2.7e-05	8e-05	0.000427	0	0.00013	2.3e-05	0	0	0.000206	0.00161	4.6e-05	0	3.5e-05	0.000306	0.00245	0.002348	0.003134	9e-05	0.00028	4.2e-05	4.4e-05	0	2.4e-05	2.3e-05	1.8e-05	7.4e-05	6.1e-05	0.009055	3e-05	2.3e-05	0.000769
NaOH	30n4	3.1e-05	0	0	2.1e-05	0.000156	7e-05	0	2e-06	0.000641	0.001913	4.8e-05	0	2.6e-05	0.000178	0.002542	0.002482	0.004425	0.000309	0.000774	3.7e-05	0	0	0	3.7e-05	7.1e-05	8.1e-05	5e-05	0.005498	4.5e-05	0	0.001413
NaOH	31n1	9.4e-05	0	3.4e-05	0.000199	0.040723	0.000112	0.00628	0.006624	0.001656	0.032894	0.005017	0.000699	0.000151	0.018079	0.061318	0.05232	0.060609	0.020074	0.050217	0.000334	0.016969	0.002133	0.003821	0	0.050919	0.049364	0.043822	0.064649	2.2e-05	0.000222	0
NaOH	31n2	1.6e-05	0	0	3.6e-05	0.000406	0	7.6e-05	6e-06	0	0.000385	2.3e-05	0	0	8e-06	0.001353	0.001009	0.002387	0.000298	0.000364	9.8e-05	0	5.4e-05	0	0	0.000355	0.000439	3e-06	0.002994	0	0	0.000141
NaOH	31n3	0	5.4e-05	1.2e-05	0.000134	0.000202	1.6e-05	7.2e-05	2.4e-05	0	0.000105	4e-06	0	1e-06	0.000167	0.000977	0.000698	0.001968	6.6e-05	0.000816	4.4e-05	3.3e-05	3.7e-05	3e-06	2.7e-05	2e-05	5.2e-05	0	0.001879	1e-06	4.1e-05	0.000242
NaOH	31n4	0	3e-06	0	7.6e-05	0.00014	4e-05	9e-06	5.2e-05	0.000542	8.5e-05	2e-05	0	9.1e-05	7.7e-05	0.000937	0.000904	0.001657	9.5e-05	0.000226	2.6e-05	3.4e-05	0	1.2e-05	8.6e-05	0.000118	7e-05	2.5e-05	0.001778	0	2.3e-05	0.000381
NaOH	32n1	2.9e-05	2.5e-05	3e-06	0.000393	0.041984	0.000116	0.01118	0.012328	0.006155	0.029716	0.006987	0.001223	3.6e-05	0.036732	0.079005	0.061672	0.068501	0.039866	0.05347	0.000295	0.013358	0.002311	0.003563	4e-06	0.042919	0.035526	0.038846	0.080244	8e-06	0.000225	0.000122
NaOH	32n2	1.8e-05	0	0	0.000148	0.0013	0	7e-05	0	0.000401	0.001283	0	0	1.5e-05	0.000265	0.00726	0.005373	0.007106	0.000238	0.000591	4.6e-05	0.00018	2.2e-05	4e-05	4.2e-05	0.001431	0.000823	0.000649	0.010959	0	0	0.000782
NaOH	32n3	3.2e-05	7.6e-05	0	0.000111	0.000933	0	3.7e-05	2e-06	0.003286	0.00238	0	0	2.9e-05	0.000357	0.01529	0.018547	0.010186	0.000174	0.000364	7.8e-05	0.000246	0	5e-06	0	0.001315	0.000553	0.000526	0.018652	9.5e-05	1.6e-05	0.000249
NaOH	32n4	0	4e-05	0	0.000206	0.000302	0.000204	0.000117	5e-05	0	0.000639	0	0	0	0.000303	0.007735	0.00777	0.005365	0.000583	0.000284	1.9e-05	6.7e-05	0	1.5e-05	0.000151	0.000261	0.000383	0.000127	0.009591	7e-06	4.6e-05	0
NaOH	33n1	0.000157	0.000131	1.8e-05	0.000257	0.040864	2.7e-05	0.004066	0.008995	0.00054	0.020847	0.007557	0.000611	3.1e-05	0.025015	0.069263	0.055523	0.064288	0.036517	0.05023	0.000378	0.012716	0.001662	0.005148	1.9e-05	0.045041	0.040705	0.040796	0.073075	0	4.8e-05	0.000151
NaOH	33n2	2.5e-05	7.9e-05	2e-06	0	3.5e-05	8.2e-05	1e-05	0	0.001055	1.8e-05	0	0	1e-06	0.000127	0.001887	0.001118	0.00157	0	0	1.3e-05	0	1.9e-05	0	0	0.000187	9.2e-05	4.3e-05	0.002701	2e-05	3.9e-05	0.000732
NaOH	33n3	0	0	0	0.000237	0.000268	5.7e-05	3.4e-05	1e-06	0.001477	0.000366	0	0	8.6e-05	0.000279	0.006518	0.004978	0.004741	0.000175	0.000245	5.1e-05	0.000138	3.1e-05	5.1e-05	5.9e-05	0.00045	0.000312	8.5e-05	0.00779	4e-06	0	8.5e-05
NaOH	33n4	6.7e-05	7.4e-05	0	4.9e-05	0.000167	5.1e-05	0.000221	0.000147	0.001944	9.6e-05	4.6e-05	0	1e-06	0.000488	0.005231	0.004174	0.003947	0	0.000302	7e-06	1.3e-05	0.000158	1.1e-05	4.1e-05	0.000336	0.000249	0.000647	0.008641	0	2e-05	0.000157
NaOH	34n1	0.000126	5.4e-05	3.9e-05	1.7e-05	0.040029	5.3e-05	0.008146	0.010037	0.000475	0.021623	0.004296	0.000918	9e-05	0.027224	0.07361	0.056473	0.069815	0.036443	0.052111	0.000638	0.018553	0.001338	0.004029	1e-06	0.04574	0.041355	0.046717	0.073734	0	0	0.000144
NaOH	34n2	1.7e-05	6.4e-05	3.9e-05	0	0.000122	2.4e-05	6.9e-05	1.2e-05	0.001579	7.5e-05	0	0	3.7e-05	7.2e-05	0.002293	0.002242	0.002792	0.000291	0.001848	8e-06	0.000159	5.8e-05	3.5e-05	3.2e-05	0.000404	1e-05	9.2e-05	0.004955	3.1e-05	6.1e-05	9.8e-05
NaOH	34n3	3e-05	5.1e-05	2e-06	0	7.4e-05	4.2e-05	7.2e-05	0	0.001352	6.8e-05	0	0	1.5e-05	0.000139	0.003166	0.001322	0.002355	3.1e-05	0	0	0	4.7e-05	8e-06	8.9e-05	0.000322	0	7.5e-05	0.005429	0	6.3e-05	0.000365
NaOH	34n4	1.4e-05	1.3e-05	0	0	0	9e-05	0	1.2e-05	0	0.000139	0	0	0.000383	1e-06	0.002869	0.002191	0.001807	0.000107	0.000277	2e-06	4.9e-05	8.9e-05	7e-06	6.6e-05	0.000199	0	0.000156	0.009789	3e-06	3.2e-05	0.000725
NaOH	35n1	0.000183	8.5e-05	7e-06	0.000112	0.038552	9.4e-05	0.017635	0.013397	0.002508	0.034643	0.008441	0.001202	0.000238	0.045323	0.077928	0.056797	0.074345	0.030754	0.044184	0.000178	0.011621	0.001794	0.007556	8.3e-05	0.044625	0.037439	0.041795	0.076839	3.8e-05	0.000176	0
NaOH	35n2	4e-06	1.1e-05	0	0.000106	6.7e-05	7e-06	0	6e-06	5.8e-05	0.000679	8.8e-05	0	0.000111	4.2e-05	0.005228	0.005226	0.004697	0.000383	0.000405	0	0.000141	0.000177	3.2e-05	0	0.000651	0.000142	6.6e-05	0.009497	7.3e-05	5.5e-05	0.002333
NaOH	35n3	5.8e-05	1.7e-05	2.4e-05	0	0.000169	0	3.9e-05	3.6e-05	0	0.000264	0	0	1.2e-05	0.000106	0.001985	0.002056	0.001643	0	0	9e-05	1.7e-05	8e-06	0.000166	6e-05	2.1e-05	1.9e-05	7e-05	0.004764	5.1e-05	1e-05	0.002386
NaOH	35n4	0	5.3e-05	5e-06	8.7e-05	0	0	0	1.9e-05	0.000245	0.000127	0	0	0.000122	0.000111	0.001216	0.000895	0.000855	0.000189	0	8.1e-05	0.000165	1.2e-05	7.7e-05	0	2.1e-05	0.000106	8e-06	0.002268	3.5e-05	3.8e-05	0.00221
NaOH	36n1	0.000228	2.2e-05	0	0.000271	0.035329	1e-05	0.001919	0.004451	0	0.003414	0.008429	0.000588	9.5e-05	0.033704	0.067354	0.05599	0.061527	0.039167	0.067044	0.000194	0.022328	0.002168	0.003048	0	0.038871	0.043632	0.039613	0.074383	1.1e-05	0.000224	0.000963
NaOH	36n2	5.3e-05	1e-05	1.4e-05	0	0.00013	2e-06	0.000137	0	0	4.5e-05	1.6e-05	0	4.1e-05	0.000254	0.002656	0.003203	0.003281	0.000317	0.005382	0	0.000136	0	1e-06	2.2e-05	0.000131	0.000288	3.4e-05	0.008195	9.3e-05	3.2e-05	0.000786
NaOH	36n3	0	1e-06	6.6e-05	6.3e-05	0.000245	0	0	0	0.001197	0	0	0	0	0.000151	0.002301	0.006161	0.001663	0.00038	0.000387	5.6e-05	0.000421	7e-06	4.8e-05	1.7e-05	0	5e-05	0.000239	0.007465	0	0	0.001384
NaOH	36n4	1e-06	0	0	0	2.1e-05	0	1.8e-05	0	0.000653	1.5e-05	0	0	2.2e-05	0.000104	0.000142	0.000633	0.000532	0.000259	0.000221	0	0	0	3.9e-05	1.4e-05	8e-06	2.1e-05	7.6e-05	0	3.9e-05	4e-06	0.000843
NaOH	37n1	0.000193	7.5e-05	0	8.5e-05	0.033582	5.4e-05	0.001322	0.003517	0.000254	0.003278	0.006527	0.000616	7.9e-05	0.028984	0.06291	0.054216	0.057981	0.037705	0.062427	0.000361	0.019024	0.001642	0.00264	0	0.037212	0.041664	0.037423	0.067499	3.2e-05	0.000325	0.000909
NaOH	37n2	0	0	8.3e-05	5.4e-05	0.001091	0	0.000116	0	0.000342	7.1e-05	0.000138	0	0	0.000334	0.009811	0.008348	0.006631	0.000668	0.010741	0	0.000229	0.000149	0	4.8e-05	0.000759	0.001439	0.000532	0.014409	3e-06	3e-06	0.001054
NaOH	37n3	2.2e-05	3.5e-05	0	1.5e-05	0.000261	0	7.4e-05	1e-06	0	1.6e-05	0	5e-06	1.7e-05	0.000162	0.001221	0.001585	0.002571	0.000403	0.000378	0.000109	2.3e-05	4.7e-05	2.9e-05	3.2e-05	4.5e-05	0.0001	9.9e-05	0.003112	0.00011	4.6e-05	0.002681
NaOH	37n4	2.4e-05	0.000139	1e-06	1.2e-05	0.001495	2.3e-05	0.000234	6e-06	0	1.1e-05	9.9e-05	0	0	0.001146	0.003845	0.002982	0.005305	0.000171	0.001654	5.1e-05	8.3e-05	0	0.000166	3e-06	0.000274	0.000193	6e-05	0.016886	0	2.2e-05	0
NaOH	38n1	0.000253	0.000151	2e-05	4.9e-05	0.034063	0	0.002385	0.004038	0.000758	0.003654	0.007982	0.000622	0.000482	0.031383	0.065485	0.056081	0.060285	0.037035	0.063821	0.000205	0.021587	0.001832	0.003103	0	0.038409	0.043076	0.037798	0.07244	0	0.000196	0
NaOH	38n2	1e-05	3.7e-05	0	5e-06	0.00015	0	0.000124	0	0.000381	0.000231	2.1e-05	0	3.3e-05	0.000115	0.002108	0.003103	0.002472	0.000265	0.000816	1.7e-05	3.2e-05	0.000166	2.7e-05	4.5e-05	0	0	0.000152	0.006869	0	6.5e-05	0
NaOH	38n3	0	6.6e-05	1e-06	0	0.000184	4.6e-05	2.8e-05	0	0	0	2.6e-05	0	3.6e-05	0	0.000876	0.001702	0.001736	3.7e-05	0.000184	1.8e-05	0	0.000153	1.1e-05	0	5.2e-05	0.000157	9.1e-05	0.003149	0	3.7e-05	0
NaOH	38n4	5.9e-05	4.7e-05	0	0	6.2e-05	0	4.1e-05	3.2e-05	0.000357	0	5.4e-05	0	0	0.000128	0.000578	0.000416	0.000516	0.000595	0.001372	0	1e-05	1.2e-05	0	3.6e-05	0.000458	3.2e-05	5.7e-05	5.2e-05	3e-05	4.1e-05	0.000914
NaOH	39n1	0.000103	0.000149	4.1e-05	0.000327	0.022013	5.6e-05	0.003791	0.00377	0.001851	0.003484	0.00383	0.000569	0.000106	0.029681	0.063963	0.052643	0.059094	0.031612	0.049333	0.000284	0.017724	0.002005	0.002903	8.6e-05	0.033022	0.039358	0.035957	0.066661	4e-06	0.000255	0
NaOH	39n2	1e-05	0	1e-06	3.7e-05	0.000282	0	0.000161	0	0.000691	0.000119	6e-06	0	5.3e-05	0.000216	0.002022	0.001006	0.001841	0	0.000255	1.3e-05	0.000455	1.4e-05	0.00018	4.5e-05	9.4e-05	2.7e-05	5.5e-05	0.003441	5.9e-05	0	0.000633
NaOH	39n3	4.1e-05	1.6e-05	0	2.4e-05	0.000178	6.2e-05	3.7e-05	0.000369	0.001155	1e-05	3.3e-05	0	5e-06	0.000215	0.000313	0.000628	0.000798	0	7e-06	0	0	4.9e-05	4.8e-05	2.7e-05	9.6e-05	4.8e-05	0	0.001001	1.8e-05	9e-06	0.001272
NaOH	39n4	2.2e-05	0.000108	0	0	3.9e-05	0	0	3.9e-05	3.7e-05	0	0	9e-06	3e-06	5e-05	0.000198	0.000438	0.000423	1.7e-05	0.000213	9.1e-05	1e-05	1.3e-05	2.5e-05	0.000105	0.000326	2.9e-05	0	0.000404	0	5e-05	0.000996
NaOH	3n1	4.7e-05	0.000184	5.6e-05	0.005332	0.040315	4e-06	0.000443	0.003076	0.002149	0.034035	0.00641	0.000649	0.000287	0.043564	0.065835	0.05275	0.062922	0.004753	0.017726	0	0.0069	0.00233	0.00198	7.6e-05	0.039077	0.033996	0.030645	0.065362	6.7e-05	0	3e-05
NaOH	3n2	1.2e-05	1.2e-05	7.5e-05	5e-05	0.000104	9e-05	0	7.8e-05	0.00074	0.005229	3.6e-05	4.4e-05	0	0.014768	0.03995	0.022967	0.02321	0	0.001069	1.2e-05	1e-06	2.4e-05	2e-05	5e-05	9.5e-05	2.3e-05	0.002223	0.027489	6.4e-05	0	0.00044
NaOH	3n3	0	0	6.9e-05	0	0.000116	6.6e-05	4e-06	0.000119	0.000713	0.001374	5.7e-05	1e-06	0	0.000844	0.00476	0.018018	0.008399	8e-06	0.000287	0	0	0	2.1e-05	0	9.9e-05	3.5e-05	0.00013	0.010139	0	6e-06	0
NaOH	3n4	0	0	6e-05	6.3e-05	0.000306	0	4.6e-05	0.000452	0.000542	0.000915	4.9e-05	0	0	0.000343	0.006543	0.006268	0.011927	0.00012	0.000332	4.4e-05	0	0	9.5e-05	0	0.00012	4.2e-05	0.000131	0.01168	1.7e-05	5e-06	4.2e-05
NaOH	40n1	0.000225	0.000236	5.3e-05	0.000172	0.020449	9.6e-05	0.00192	0.003438	0.004684	0.002347	0.005149	0.000645	0.000161	0.028505	0.06482	0.054534	0.060819	0.039615	0.054025	0.000193	0.015781	0.002099	0.003131	1.4e-05	0.034729	0.03921	0.03662	0.068687	0	0.000146	0.000281
NaOH	40n2	0	3e-06	0	0	7e-05	1.7e-05	0.0001	1.1e-05	0.001826	0	0	0	6e-06	0.001051	0.006345	0.004174	0.002249	0.000578	0.000562	5.8e-05	0.000233	0.000256	5e-05	4.1e-05	1.2e-05	9e-05	8.2e-05	0.006949	5e-05	4.9e-05	0.001384
NaOH	40n3	7e-05	0	0	0	4.2e-05	0	6.7e-05	0	0.000782	4e-06	0	0	3.4e-05	0	0.000618	0.000578	0.00076	0	0.000238	6.1e-05	5.4e-05	0.000159	0	6.2e-05	4.3e-05	6.1e-05	1.3e-05	0.001369	0	1.4e-05	0
NaOH	40n4	0	6.7e-05	0	1.1e-05	0	0	0	2.7e-05	0.00204	0	8.7e-05	1e-06	0	8e-05	0.000158	0.00055	0.000638	3e-06	4.6e-05	1.7e-05	3.7e-05	4.5e-05	2.8e-05	0	2.9e-05	3.8e-05	9e-06	0.000659	1.9e-05	1e-06	0
NaOH	41n1	0.000109	9.8e-05	0	6.1e-05	0.01642	0.000108	0.000729	0.002006	0	0.001204	0.002761	0.000615	0.000161	0.025388	0.060734	0.052726	0.057276	0.022776	0.040804	0.000245	0.012873	0.001671	0.002581	4e-05	0.032126	0.038338	0.032963	0.065649	0	0.000262	2.4e-05
NaOH	41n2	4.4e-05	0	0	0	0.000329	0	0.000111	3e-06	0.000104	0.000126	3e-06	0	3.1e-05	3.4e-05	0.005157	0.000646	0.001385	0.000313	0.000405	6e-06	2.2e-05	1.7e-05	1.2e-05	0	0	4.5e-05	1.2e-05	0.002198	6.7e-05	7.7e-05	0
NaOH	41n3	2.6e-05	7.3e-05	0	5.2e-05	5e-06	1.6e-05	2.7e-05	0	0	8e-06	5.4e-05	0	5.4e-05	5.1e-05	0.001761	0.000363	0.000394	0.000338	0.000379	0.000101	0	8e-05	2.2e-05	4.9e-05	3e-06	2.2e-05	7e-06	0.000144	4.4e-05	0	0.00103
NaOH	41n4	0	0.000189	4e-06	1e-06	0	3.9e-05	0.000117	3.3e-05	0.000639	3e-05	6.3e-05	0	5e-06	0.000227	0.000225	0.000515	0.000597	9e-05	0.000199	0.00013	3.2e-05	0	1e-05	0.000105	4e-06	4.3e-05	2.2e-05	0.000651	0	0	8.9e-05
NaOH	42n1	0.000181	0.000399	0	0.000367	0.035318	3.4e-05	0.008357	0.006208	0	0.009799	0.004735	0.0004	0.000208	0.042846	0.069391	0.060007	0.067404	0.040563	0.070335	0.000138	0.026055	0.001742	0.002934	1e-05	0.036129	0.037975	0.042778	0.080344	1.4e-05	0.000119	0.000779
NaOH	42n2	7e-05	4.6e-05	0	1e-06	0.000505	2.4e-05	0.000178	4.7e-05	0.001423	4.5e-05	5e-06	1e-06	0	0.000207	0.001781	0.001429	0.003235	3.3e-05	0.000503	0	4.5e-05	4.3e-05	2e-06	7.8e-05	5.9e-05	2.7e-05	0.000205	0.004882	0.000132	9.8e-05	0.001553
NaOH	42n3	0	0	0	2.9e-05	9.5e-05	1.6e-05	0	9e-06	0.000893	0	2.3e-05	0	1e-06	0	0.000598	0.000773	0.000526	0.000247	0.001147	8e-05	1.7e-05	0.000113	4.2e-05	2.7e-05	8e-06	3.3e-05	5.2e-05	0.002462	5e-06	9.2e-05	0.002071
NaOH	42n4	2.8e-05	0	0	0	1e-06	7.5e-05	0.000156	0	0.000862	0	0	0	0	0.000239	0.000285	8e-05	0.000477	0	0.00079	2.1e-05	0	2.5e-05	4.1e-05	0.000116	0.000115	5e-05	2.6e-05	0	0	6.5e-05	0.000595
NaOH	43n1	0.000183	0.001231	0	0.000252	0.047987	0.000112	0.015897	0.005028	0.001764	0.011372	0.00366	0.000642	0.000118	0.051124	0.070672	0.058716	0.067514	0.037182	0.06617	0.000248	0.037722	0.002179	0.002796	1.5e-05	0.03371	0.038306	0.049926	0.078612	0	0.000124	0.00098
NaOH	43n2	0	2.2e-05	0	5e-05	7.9e-05	0	4.3e-05	0.00011	0.000572	0	7e-05	0	0	8.5e-05	0.004094	0.004233	0.002475	0.0001	0.002431	0.000115	0.000176	0.000146	0	2.6e-05	8.7e-05	2e-05	0.000202	0.008598	3e-06	3.9e-05	8.8e-05
NaOH	43n3	0	3e-05	0	2.3e-05	0.000498	0	9.2e-05	0	0.002592	2.2e-05	0	0	0	5.7e-05	0.004865	0.002464	0.003839	0.000107	0.000881	0	0.000128	4.6e-05	0	7.4e-05	0	0	0.000176	0.014822	0	4.2e-05	0.000861
NaOH	43n4	1.2e-05	0	0	0	8.5e-05	0	3e-06	0	0.000931	0.000247	1e-06	9e-06	0	7.1e-05	0.000806	0.000467	0.000464	0	0.001038	3.3e-05	8.4e-05	9.4e-05	7e-06	0	1e-05	0	2.7e-05	0.002242	0	5.3e-05	0
NaOH	44n1	7.7e-05	9e-05	0	0.000201	0.035434	0.000157	0.001749	0.003743	0.002579	0.006867	0.003012	0.00117	0.000198	0.036512	0.068627	0.057939	0.065282	0.041215	0.068949	0.000129	0.022746	0.002133	0.003001	0.000175	0.036771	0.03995	0.043202	0.072636	0	9.5e-05	0.001311
NaOH	44n2	5e-06	5.4e-05	1.9e-05	0	0.02276	0	0.000868	6.4e-05	0.000564	0.000465	0.000249	3.2e-05	0.000227	0.004628	0.034194	0.02224	0.035109	0.000807	0.0009	4.2e-05	0.002116	0.000108	0	9.2e-05	0.000124	0.000179	0.000769	0.020533	1.3e-05	0	0.000402
NaOH	44n3	4e-05	7.6e-05	9e-06	0.000154	0.000123	0	2.9e-05	0	0	0	0	0	5.6e-05	0.000104	0.001279	0.002373	0.001089	0.000109	0.000913	5.3e-05	5.1e-05	0	0	2.4e-05	3.5e-05	6e-06	6e-06	0.00405	1e-06	0	0.000559
NaOH	44n4	1.5e-05	5.8e-05	4.7e-05	0	0.00012	0	0	1.9e-05	0.001827	0	2e-05	0	3e-05	7.9e-05	0.001695	0.001079	0.001318	0	0.000791	5e-06	8.6e-05	4.5e-05	0	1e-06	2.8e-05	5.9e-05	0	0.002286	1.2e-05	3.3e-05	0.000687
NaOH	45n1	0.000139	2.3e-05	1.2e-05	0.000248	0.031402	2.8e-05	0.000722	0.004317	0.002501	0.009758	0.003779	0.00039	0.000241	0.043415	0.07336	0.057361	0.064686	0.034976	0.063639	0.000224	0.031132	0.001858	0.002365	2.2e-05	0.035881	0.039224	0.04985	0.073886	0	0.000231	0.000747
NaOH	45n2	9.7e-05	5.5e-05	0	1e-06	0.000122	0	0	0	0.000382	0	0	0	9.8e-05	0.0002	0.001392	0.001428	0.001871	0.000279	0.00028	0	5.4e-05	0	2.7e-05	0	9.6e-05	0.000147	0.000217	0.00364	4.4e-05	6.1e-05	0
NaOH	45n3	1.3e-05	0	0	0	0	5.8e-05	2.7e-05	0	0	0	0	2.4e-05	4.8e-05	0	0.000802	0.000583	0.000408	6.4e-05	0.000249	0	0	0	0	7e-06	6e-06	5.1e-05	4.5e-05	0.002212	2.8e-05	0	0.001073
NaOH	45n4	0	0	0	2e-06	3e-06	2e-06	5.1e-05	0	0.000489	0	0	0	5.5e-05	2.7e-05	0.000185	0.000171	0.000264	4.9e-05	0.000735	6.1e-05	1.9e-05	4e-05	2e-06	0	0	0.000181	8.6e-05	0	0.000155	4.4e-05	0
NaOH	46n1	0.00017	7.3e-05	2.4e-05	9.4e-05	0.029255	0.000155	0.001951	0.00382	0.000396	0.003628	0.00679	0.00053	0.000329	0.034062	0.073666	0.057004	0.066024	0.037306	0.065302	0.000273	0.021877	0.002519	0.001857	2.3e-05	0.03663	0.040802	0.044943	0.07017	5.8e-05	0.000125	0
NaOH	46n2	0	1.5e-05	0	1.4e-05	0.000186	0	0.000141	1.5e-05	0.001284	0	2e-06	0	5.8e-05	0.0004	0.011081	0.004955	0.002669	0.001103	0.000269	0	6.3e-05	0.00016	5.7e-05	7.6e-05	1e-05	2e-06	2.4e-05	0.005257	0	2.8e-05	0
NaOH	46n3	5.3e-05	3.6e-05	0	1.2e-05	0.000485	5e-06	0	4e-05	0	0	0	2.6e-05	0	5.5e-05	0.00459	0.010808	0.008775	0	0	9.1e-05	0.000185	4e-05	5e-05	0	1.2e-05	3.2e-05	0.000601	0.007586	0	5.3e-05	0
NaOH	46n4	4.6e-05	0.000117	0	0.000235	2.2e-05	0	0	1.7e-05	0.001428	0	0	4e-06	0	6.7e-05	0.000448	0.000449	0.000669	0	0.001306	0	5.1e-05	5e-06	2.8e-05	0.00011	1.1e-05	7.8e-05	4.2e-05	0.000287	0	0	8.8e-05
NaOH	47n1	0.000321	0.000118	2.8e-05	0.000172	0.035432	3.7e-05	0.000652	0.003606	0.002061	0.002464	0.006169	0.000632	0.000113	0.03548	0.06749	0.049977	0.065348	0.026798	0.059293	0.000157	0.022039	0.001235	0.002607	0.000156	0.032562	0.037148	0.040992	0.065166	0.000139	0.000167	0
NaOH	47n2	0.000129	5.5e-05	0	2.5e-05	0.00022	0	1.1e-05	0.000237	0	0.000191	4.3e-05	0.000152	1.9e-05	0.000261	0.007104	0.006375	0.004741	0.000339	0.001665	0	0.000285	0.000117	5.5e-05	0	0.000506	0.000379	0.000179	0.011713	3.6e-05	6.9e-05	0.0013
NaOH	47n3	1.8e-05	8.2e-05	0	0.000183	0.000244	0	0	0.000243	0.000612	5.1e-05	0.000168	2.1e-05	0	0.0001	0.00222	0.003549	0.002178	0.000461	0.00037	5.3e-05	0.000156	1.8e-05	6e-06	0.000104	0.000102	1.8e-05	0.00012	0.004823	5.2e-05	0	0
NaOH	47n4	5.9e-05	0	0	5.5e-05	0.001114	0	0.000545	0.000138	4e-05	0.000566	0.000125	1e-06	0	0.005256	0.03012	0.01989	0.022573	0.002178	0.000653	1e-06	0.000186	0	0.000279	1.3e-05	0.000109	0.00011	0.001304	0.013714	3.6e-05	4.1e-05	0.000771
NaOH	48n1	0.000294	0.000196	0	0.000159	0.011132	4e-06	0.0142	0.003944	0.001319	0.005628	0	0.000622	3.9e-05	0.041095	0.074408	0.063212	0.065482	0.031004	0.050667	8.6e-05	0.005764	0.001723	0.001779	0.000228	0.019519	0.023921	0.033617	0.081598	3.6e-05	0.000133	0
NaOH	48n2	4.4e-05	1e-06	1e-06	0.000133	0	0	0	2.7e-05	0.000691	0.000253	0	6.5e-05	0	0.000411	0.004737	0.011739	0.00322	0	0.000842	0	8.2e-05	0	0	5.5e-05	0.000162	1.2e-05	2.8e-05	0.014046	4.2e-05	0.000118	0.00051
NaOH	48n3	6e-06	3.1e-05	0	2e-06	4.7e-05	0	0	0.000107	0	0	0	0	1e-06	0.000271	0.00484	0.008454	0.002514	0.001143	0.000153	2.8e-05	7.4e-05	2.2e-05	2.5e-05	0	3.1e-05	0.000114	0.000143	0.01012	1.4e-05	8e-06	0
NaOH	48n4	4e-05	6.4e-05	0	9.6e-05	0	0	0	6.3e-05	0	4.8e-05	0	0	0	4.3e-05	0.000559	0.000253	0.000478	0	0.000693	3.5e-05	2.5e-05	2.7e-05	6.1e-05	1.6e-05	2e-05	2e-05	6.8e-05	0.000538	5.7e-05	6e-05	0
NaOH	49n1	5.3e-05	0.000144	0	0.000115	0.00514	0	0.001901	0.001008	0	0.00158	0.000145	0.000467	0.000433	0.031042	0.067203	0.057734	0.064383	0.032741	0.049789	4.8e-05	0.002587	0.001198	0.000999	0.000226	0.0104	0.011957	0.020836	0.07231	0.000141	0.00018	0
NaOH	49n2	9.9e-05	8.3e-05	0	3.8e-05	0.000232	0	3.8e-05	0	0	0.000143	1.8e-05	0	8e-06	0.000336	0.001654	0.004943	0.005891	4.1e-05	0.001283	4e-06	0.000115	1e-06	7e-06	2.5e-05	0	4.1e-05	4.2e-05	0.010508	6e-06	7e-05	0.0019
NaOH	49n3	0	4.7e-05	0	2e-06	0	0	0	6e-06	0	0	1.6e-05	0	0	0.000171	0.000156	0.000827	0.000784	4.2e-05	0.000219	5.1e-05	7.5e-05	0	9.9e-05	4.3e-05	2.1e-05	3.5e-05	7e-05	0.000708	6.4e-05	0	0.000527
NaOH	49n4	0.000142	2.8e-05	0	5.3e-05	0	0	0	7.4e-05	0.000571	4e-05	0	0	0	0	0.000611	0.000419	0.000869	0.000574	0.000571	3.3e-05	0	1.5e-05	2.7e-05	5e-06	1.8e-05	4.2e-05	4e-05	0.004033	0.000161	9.4e-05	0.000373
NaOH	4n1	1e-06	0	9e-05	0.000414	0.04082	3.3e-05	0.000394	0.005347	0	0.035648	0.009013	0.000943	1.2e-05	0.050698	0.070731	0.054412	0.065347	0.002585	0.01106	0	0.012656	0.000977	0.001611	0.000152	0.043182	0.035422	0.036957	0.07224	4.9e-05	0	0
NaOH	4n2	0	0	4.4e-05	2e-06	3e-06	5.4e-05	8.5e-05	0	0.002238	0.00077	0.000119	0	0	0.000448	0.002265	0.001116	0.004303	0	0.00082	0	0	6e-06	5.1e-05	8.1e-05	3.5e-05	0	0.00039	0.004417	0	5e-06	0.000294
NaOH	4n3	2.5e-05	0	0.000167	0	5.1e-05	3e-06	2.5e-05	4.5e-05	0.000243	4.5e-05	0	0	0	5.3e-05	0.000534	0.000801	0.00156	7.4e-05	0	5.1e-05	0	1.5e-05	4.5e-05	6.7e-05	2.8e-05	5.6e-05	0	0.0015	2.2e-05	3e-06	3e-06
NaOH	4n4	0	0	9.7e-05	3e-05	0.000275	1.2e-05	0	0.000918	0	0.000498	0.000143	1e-06	0	0.002636	0.002867	0.002531	0.005238	0	0.001439	0	3e-05	9e-06	3.1e-05	4.7e-05	9.6e-05	4.1e-05	0	0.004472	2e-05	8e-06	0
NaOH	50n1	0.00013	0.000145	0	3.4e-05	0.005293	0	0.001423	0.002804	0.00201	0.003434	0	0.000542	7.7e-05	0.034191	0.071383	0.056647	0.068269	0.040777	0.053511	0.000116	0.005535	0.001697	0.001455	0.000232	0.022044	0.02537	0.036	0.076282	1e-06	0.000167	9.8e-05
NaOH	50n2	6.3e-05	0	1.9e-05	0	2.9e-05	0	1e-06	1.3e-05	0	0	6.3e-05	6e-06	0.000136	1.7e-05	0.0006	0.000672	0.00077	0.000176	0.000385	2.5e-05	0	2e-05	0	0	0	2e-06	2.2e-05	0.001868	1.4e-05	7e-05	0.001455
NaOH	50n3	1.6e-05	5.5e-05	0	1.2e-05	1.9e-05	0	1e-06	0	0.000622	0	6.1e-05	0	0.000163	5.2e-05	0.00025	0.001407	0.003091	0.000806	2.9e-05	0	0	2.6e-05	5e-06	0	0	6.7e-05	0	0.002793	9e-06	0	0.001242
NaOH	50n4	0	1.9e-05	0.000109	0	1.2e-05	0	3e-05	1.2e-05	0.00114	4.2e-05	9.7e-05	0	0.000295	5e-06	0.00076	0.000818	0.000829	0	0	2.3e-05	0	0	0.000275	6.1e-05	1.5e-05	0	1.4e-05	0.003076	0	5e-06	0.001289
NaOH	51n1	7.3e-05	0.000218	0	0.000193	0.032725	4.6e-05	0.016277	0.007268	0.000388	0.004815	0.014605	0.000719	0.000213	0.052909	0.070788	0.059474	0.069334	0.010969	0.064059	8.4e-05	0.010801	0.002585	0.003741	0.000208	0.031422	0.035091	0.042196	0.07781	0	0.000205	0
NaOH	51n2	1.1e-05	0	0	0.000105	0.002848	0	0.000216	0.000901	0.00096	0.001688	4.5e-05	2.6e-05	0	0.03187	0.029331	0.048098	0.024811	0.000292	0.00141	4.1e-05	0.002039	0.000145	5.7e-05	3.8e-05	6.5e-05	0.000299	0.004102	0.037194	0.000105	8.7e-05	0.001072
NaOH	51n3	0	8e-05	0	3.9e-05	3.9e-05	0	0	1.2e-05	0.001265	0.000176	0	0	2.2e-05	0.000308	0.000596	0.000895	0.001311	8.5e-05	0.000204	7.3e-05	0.000113	5e-05	0	1e-05	0	1e-05	4.9e-05	0.00258	5.8e-05	3.1e-05	0.001219
NaOH	51n4	0	1.5e-05	3.1e-05	0	0	0	5e-06	0	0	0	1e-06	0	5.7e-05	0.000163	0.000829	0.00074	0.000798	0	0.000128	5.8e-05	0.000188	0.000112	3e-06	2.5e-05	4.6e-05	0	6e-06	0.004212	0	0	0
NaOH	52n1	0.000146	0.000101	0	0.000217	0.005805	1.2e-05	0.013521	0.00461	0.001809	0.003015	0.000101	0.000538	0.001593	0.036888	0.075215	0.058941	0.068943	0.034433	0.047158	0.000108	0.031035	0.002166	0.000776	0.000142	0.012213	0.02998	0.046542	0.082767	0	0.000142	0.00044
NaOH	52n2	7.4e-05	0	0	0	0	0	4.7e-05	0	0.000453	0.000174	2.6e-05	1.3e-05	5.2e-05	0.00026	0.006015	0.005866	0.003699	0.00044	0.000884	0.000325	0.000147	0	2.1e-05	1.2e-05	3.3e-05	0.000107	7.5e-05	0.004886	4.2e-05	0	7.5e-05
NaOH	52n3	2.6e-05	1.9e-05	0	0	2.2e-05	0	0.000141	2e-05	0	0	7.5e-05	0	5.4e-05	1.8e-05	0.002549	0.004682	0.004146	0	0.000206	2.1e-05	8.9e-05	3.7e-05	0	5.7e-05	4.2e-05	0.000183	8.4e-05	0.007824	5.6e-05	2.1e-05	0
NaOH	52n4	0	2.4e-05	0	8e-06	1e-06	0	8.7e-05	5.9e-05	0	3e-06	0	0	0	0.00023	0.002593	0.003739	0.002343	0.003556	8.5e-05	8.1e-05	0.000114	4.6e-05	5e-06	1e-05	2.4e-05	1.6e-05	0.000218	0.005274	4.1e-05	0	0
NaOH	53n1	4.7e-05	9e-05	0	6.8e-05	0.000659	1.1e-05	0.001994	0.0032	0.000138	0.001245	0.000118	0.000395	0.000226	0.018483	0.071031	0.057118	0.065813	0.02569	0.047404	0.00015	0.022251	0.002686	0.000909	0.000131	0.008574	0.024007	0.031699	0.076023	0	0.000281	0.000287
NaOH	53n2	0	2.7e-05	0	0	4.9e-05	0	3e-05	0	0.000738	0	0	0	0	0.000985	0.012147	0.013346	0.00742	0.000539	0.000876	0	0.000272	0	3e-06	4e-06	0	0.00014	3.9e-05	0.016018	7e-06	9.9e-05	0.000295
NaOH	53n3	8.6e-05	3e-05	0	1e-06	2e-05	1e-06	2.6e-05	6.3e-05	0	0	1.2e-05	9.6e-05	0	0.000207	0.003358	0.001972	0.002054	2e-05	0.000286	0.000199	7.7e-05	0	7.5e-05	5.1e-05	2.4e-05	0	0.000174	0.005663	3.9e-05	1e-06	0.000726
NaOH	53n4	0	1.1e-05	0	0	1e-06	0	0	1.8e-05	0.000659	0.000132	2.8e-05	0	5.6e-05	0.000618	0.002398	0.002167	0.001821	0.000139	0.000479	7.1e-05	0.000125	4.8e-05	9.7e-05	0	9e-06	2.5e-05	0.000158	0.003668	0	6.5e-05	0.001474
NaOH	54n1	0.000109	8.5e-05	0	0.000129	0.006717	4.4e-05	0.011292	0.011808	0.001334	0.002805	0	0.000518	0.00023	0.047926	0.077617	0.059438	0.072085	0.036762	0.052649	0.000118	0.02667	0.002338	0.001237	0.000143	0.014969	0.031413	0.04363	0.083731	0	1.5e-05	0.000821
NaOH	54n2	4.1e-05	0	0	0	0	0	3.3e-05	1.5e-05	0.00099	0	0	1e-06	2.5e-05	0.000208	0.003962	0.003083	0.001327	7.5e-05	0.000897	5.1e-05	7e-05	0	4.3e-05	5.8e-05	0	0.00013	9.7e-05	0.005463	1e-06	0	0.000454
NaOH	54n3	3e-06	5.7e-05	0	0	5e-05	0	0	0.000119	0.000379	0	0	2.5e-05	0	0.000252	0.009219	0.004839	0.002401	0.000112	0.00057	4.9e-05	1.4e-05	2e-05	4.2e-05	0	0	0.000124	0.00024	0.008728	2.7e-05	2.7e-05	0.000119
NaOH	54n4	3.3e-05	0.000168	5.3e-05	0	2.2e-05	0	0	2.3e-05	0.00255	5.5e-05	6e-06	0	5e-05	0.000195	0.00356	0.004475	0.001503	0.001043	0	6.5e-05	5.9e-05	7.2e-05	2.5e-05	0	2.4e-05	8.4e-05	8.9e-05	0.004263	3e-06	1.7e-05	0.001209
NaOH	55n1	0.000213	0.000113	6e-06	5e-06	0.001184	2.4e-05	0.002444	0.003015	0.001531	0.00132	0	0.000632	8.8e-05	0.025556	0.070567	0.054442	0.066198	0.037166	0.048146	8.2e-05	0.020547	0.002862	0.000976	0.000157	0.011585	0.031536	0.045347	0.076018	0	0.000248	0
NaOH	55n2	5.8e-05	5e-05	0	9e-06	0	0	5e-06	0	0	3e-05	8.1e-05	0	0	0.000213	0.004076	0.004182	0.003086	0.000102	0.001285	1e-06	0.000109	9.2e-05	0	0	7e-06	0.00016	7.1e-05	0.016776	1.7e-05	0	0.000851
NaOH	55n3	1.7e-05	0	0	1.1e-05	1.2e-05	0	2e-05	0.000161	0.000656	0	0	9e-06	1.4e-05	0.000228	0.000877	0.001346	0.000823	1.5e-05	0.000283	9.7e-05	2.7e-05	5e-06	2.4e-05	7e-05	8e-06	0	0.000174	0.003649	0	1e-06	0.000759
NaOH	55n4	0	5.2e-05	0	1.3e-05	0	0	0	0.000297	0	2e-06	0.000105	0	0	9.5e-05	0.003655	0.002209	0.002273	0	0	4.9e-05	1.5e-05	0.000309	0	9e-05	0	0	0.000397	0.004561	6.6e-05	0	0.001953
NaOH	56n1	0.000183	0.000278	0	0.0002	0.004649	8.8e-05	0.009842	0.007049	0.002121	0.012654	0.000154	0.000821	4.2e-05	0.034152	0.070695	0.049522	0.068877	0.04651	0.055997	0.000111	0.026062	0.003897	0.001078	0.000103	0.016766	0.028895	0.051442	0.07574	0.000202	0.000193	0.000775
NaOH	56n2	5e-05	1.9e-05	0	1.3e-05	0	0	4.2e-05	0	0	0	0	0	0	0.000288	0.002502	0.001922	0.002284	0	0.001137	1.3e-05	0	1.4e-05	6.9e-05	9.9e-05	1e-05	0	0.000113	0.004717	1.9e-05	4.5e-05	0.001341
NaOH	56n3	4.5e-05	3.6e-05	0	5e-06	8e-06	0	0	2.9e-05	0	0	0	0	8.2e-05	0.000129	0.000466	0.001523	0.001005	0.000446	0.000342	4e-05	0	0	1.2e-05	7.5e-05	0	6.5e-05	0.000103	0.00094	3.9e-05	2.9e-05	0.000585
NaOH	56n4	4e-06	6.8e-05	0	3.2e-05	0	0	2.1e-05	8e-06	0.000445	0	0.000296	0.000274	0	4.8e-05	0.000114	8.5e-05	0.000528	0.000135	0.000305	4.5e-05	4.6e-05	2.7e-05	0	2e-06	0	3e-05	0	0.000601	8.9e-05	7e-05	0.000612
NaOH	57n1	0.000114	0.000114	0	0.000122	0.000519	1.2e-05	0.002505	0.003088	0.000888	0.001871	0	0.000498	8.8e-05	0.053389	0.079893	0.06137	0.065356	0.033653	0.037993	6.6e-05	0.01298	0.001659	0.000643	3.7e-05	0.005134	0.017583	0.029463	0.078909	3.9e-05	0.00022	0.000368
NaOH	57n2	0	5.8e-05	0	0	0.00012	0	7e-06	6.1e-05	0	0.000378	2.7e-05	1.4e-05	0.000355	0.00021	0.003338	0.0043	0.003382	0	0.000161	7e-06	4.4e-05	1.7e-05	0	0	9.3e-05	7.8e-05	6e-05	0.007551	0	0	0.000684
NaOH	57n3	7.1e-05	3.2e-05	0	0	0.000199	0	1.2e-05	0.000508	0.000375	0	0	0	0	0.000157	0.001082	0.003574	0.001411	0.000288	0.000207	1.6e-05	0	8.2e-05	9.8e-05	4.9e-05	2.7e-05	2.4e-05	0.00019	0.003356	5.1e-05	0.000129	0
NaOH	57n4	0	4.9e-05	0	9e-06	0	0	1e-06	6.1e-05	0	2.7e-05	0.000128	0	0	0.000222	0.002796	0.003124	0.002077	3.4e-05	0	6.9e-05	7.4e-05	0	0	7.5e-05	2.7e-05	3.8e-05	1.8e-05	0.002129	2.2e-05	1.5e-05	0.00029
NaOH	58n1	1.2e-05	8.3e-05	0	4.3e-05	0.004279	2.4e-05	0.013294	0.004353	0.004965	0.003491	0	0.000546	0.000172	0.051657	0.081022	0.061893	0.077062	0.043569	0.057413	2.7e-05	0.032271	0.003073	0.000585	4e-06	0.014312	0.02846	0.052826	0.085864	7.4e-05	6e-05	0
NaOH	58n2	2.2e-05	2.5e-05	2e-05	1.3e-05	0.000125	0	1.6e-05	0.000569	0.001747	0.000249	1.2e-05	0	0.000335	0.000557	0.011829	0.012734	0.016189	0.000143	0.001151	1.9e-05	0.000276	6e-05	0	0	0.000321	0.000232	0.000814	0.014311	9.1e-05	3.4e-05	0.000316
NaOH	58n3	0.000151	2.2e-05	0	2e-06	0.000227	0	7.7e-05	8e-05	0	0.000124	0.000135	3.3e-05	0	0.004291	0.019918	0.013981	0.022004	0.002044	0.000272	4.1e-05	0.000207	0.000198	0.0001	0.000119	2.3e-05	2.1e-05	0.000222	0.014886	7.9e-05	0	0
NaOH	58n4	3e-05	6.2e-05	1e-06	0	5e-06	0	0	0	0	0.000115	1.5e-05	3.9e-05	0	0.000341	0.008704	0.011363	0.015628	0.00053	0.00039	1e-05	0.000139	3.7e-05	1.8e-05	0.000124	4.5e-05	0	0.000643	0.017198	1.4e-05	3.3e-05	0
NaOH	59n1	0.000109	0.000114	0	3.4e-05	0.002454	1.6e-05	0	0.004377	0.001354	0.002225	0.000366	0.000778	9.3e-05	0.062304	0.071801	0.064266	0.070858	0.043314	0.053073	9.5e-05	0.028342	0.001321	0.000697	2e-05	0.01196	0.030383	0.050207	0.087342	8.9e-05	0.00018	0.000325
NaOH	59n2	0	1.1e-05	0	1e-06	7.1e-05	0	1e-06	0.000124	0	5e-06	3.5e-05	4.4e-05	1e-06	0.000597	0.026497	0.012264	0.007793	0	0.00062	9.2e-05	0.000271	0	7.3e-05	3e-06	5e-05	0.000164	0.000442	0.029433	0	0	0.0006
NaOH	59n3	8.6e-05	0	0	0	0	0	4.7e-05	0	0.001226	0	0.000101	0	0	8.5e-05	0.001175	0.002192	0.001749	0	0	1.7e-05	0.000135	0	0.000146	3.1e-05	1.2e-05	2e-05	0.000125	0.00381	0	2.9e-05	0.000238
NaOH	59n4	0	1.4e-05	0	6.8e-05	1e-06	0	3.5e-05	6e-06	0.000257	0	6.9e-05	0	6.4e-05	0.000485	0.007611	0.005179	0.003792	0	0.000349	0	5e-06	0	1.8e-05	3.7e-05	0.000211	0.000159	7.4e-05	0.008841	4.2e-05	0.000109	0
NaOH	5n1	3.2e-05	9.8e-05	0	0.001184	0.042075	3e-06	0.005661	0.007084	0.000916	0.051645	0.009234	0.000958	1.2e-05	0.054471	0.073502	0.056677	0.067005	0.002891	0.013955	0	0.015134	0.001186	0.001601	0	0.044233	0.034977	0.039182	0.074034	0	6.7e-05	0.000281
NaOH	5n2	0	1.2e-05	2.6e-05	1.2e-05	0.000191	0	0	7.6e-05	0	0.000597	0	2e-05	0	0.000241	0.006904	0.005184	0.001935	0	0	1e-06	0	1e-06	1.5e-05	0	9.1e-05	2e-06	8.1e-05	0.006644	0.000101	3.2e-05	0
NaOH	5n3	0	0	7e-05	0	3e-05	1.5e-05	7.6e-05	0	0.000677	0.000139	2.1e-05	0	2.6e-05	0.000207	0.00238	0.002292	0.004308	3.3e-05	6.7e-05	0	0	0	3.8e-05	4.6e-05	8.4e-05	5.2e-05	6e-05	0.008405	8.4e-05	0.00012	0.000382
NaOH	5n4	7.7e-05	0	2.4e-05	0	0.000117	3.9e-05	3e-05	3.6e-05	0.002028	0.000146	0.000106	0	2.6e-05	0.000132	0.002182	0.001578	0.001961	0.000305	0.000402	8.4e-05	0	2.3e-05	4.3e-05	0	2.5e-05	9e-06	2.3e-05	0.003937	2e-05	0	0.000413
NaOH	60n1	3.7e-05	0.000213	0	3.8e-05	0.000237	0	0.000349	0.002038	8.2e-05	0.000681	0.000365	0.000369	7.9e-05	0.02129	0.073711	0.056916	0.065133	0.034837	0.044663	0.000114	0.012408	0.001845	0.00098	3.7e-05	0.0089	0.027547	0.03727	0.081188	0	6.3e-05	0.001115
NaOH	60n2	7.9e-05	0.000155	0	1.1e-05	2.7e-05	0	0.000184	7e-06	0.000482	0.000155	4e-05	0	1e-06	0.000848	0.007501	0.011071	0.008064	0.000666	0.000372	9.8e-05	0.000151	0	0	3e-06	0	2e-05	0.000179	0.013994	4.1e-05	8.7e-05	0.000482
NaOH	60n3	0	0.000175	0	0	0.000108	0	0.000125	0	0.000895	7.3e-05	4.2e-05	1.2e-05	0	0.000226	0.012682	0.019202	0.011686	0	0.000395	1.6e-05	9.3e-05	0	0.000161	5.8e-05	2.2e-05	2.6e-05	0.000302	0.010487	8.3e-05	0.000193	0
NaOH	60n4	5.3e-05	0	0	1.5e-05	0	6e-06	0	0	0.001198	0	2.3e-05	0	0	4.4e-05	0.00077	0.001645	0.000512	0.00057	6.2e-05	0	8.2e-05	0	0	4.9e-05	1e-05	7.2e-05	1.1e-05	0.001761	1.3e-05	5.6e-05	0
NaOH	61n1	0.000284	0.000143	3e-05	1.8e-05	0.000925	0	0.001427	0.003162	0.000987	0.004519	0.000425	0.00063	6.1e-05	0.032542	0.067246	0.051291	0.068923	0.047287	0.056798	0.000234	0.023105	0.002465	0.001017	0	0.011797	0.024893	0.047223	0.077187	0	0.0001	0
NaOH	61n2	7e-05	0	6.8e-05	0	1e-05	0	9.8e-05	0	0	0	2.2e-05	0	0	0.000274	0.002288	0.001953	0.002812	0.000428	0.000339	4.7e-05	9.6e-05	0	0.000176	1.4e-05	0	2.1e-05	0.000152	0.004098	0	0	4.4e-05
NaOH	61n3	5e-06	0	0	0	6e-06	1.1e-05	3e-06	1.8e-05	0.000688	6.9e-05	7.3e-05	1e-06	0	4.3e-05	0.000336	0.000592	0.001053	0.001303	0.000414	8e-06	4.4e-05	5e-05	6e-06	1.8e-05	0	4.1e-05	3.3e-05	0.002161	4.3e-05	0	0.000402
NaOH	61n4	4.2e-05	6.3e-05	9e-06	8.3e-05	0	7e-05	0	0	0	0	7.2e-05	0	0	0.000211	0.000815	0.000681	0.000486	0	0.000102	0	0.000108	0	0	2e-06	0	1.8e-05	0	0.001905	1.1e-05	0	0
NaOH	62n1	0.000183	0.000169	0	0	0.011505	0	0.013339	0.005426	0.002205	0.002061	0.002149	0.000525	0.000218	0.034248	0.074087	0.059069	0.069833	0.036562	0.046944	8e-06	0.012999	0.001848	0.000485	9e-06	0.008674	0.02484	0.040906	0.080136	3.2e-05	0.000192	0
NaOH	62n2	9.1e-05	2.9e-05	1.1e-05	3.2e-05	1.3e-05	0	2.3e-05	0	0.000479	6e-06	5e-05	1.5e-05	2.6e-05	0.000165	0.005108	0.006418	0.005986	8e-06	0.000251	8.5e-05	0.0001	0	0	7.2e-05	2.2e-05	0	3.9e-05	0.00331	3.7e-05	9e-05	0.001347
NaOH	62n3	2.6e-05	7e-06	0	0	0	1.7e-05	0	0	0.001532	0.000183	3.7e-05	0	1e-06	0.000285	0.00566	0.017789	0.000509	0.000245	0.000567	4.5e-05	5.3e-05	0	0	4.9e-05	5e-06	0.00014	0.00065	0.001754	0.000132	0	0.000303
NaOH	62n4	1.9e-05	3.6e-05	1.4e-05	3.9e-05	0.000122	0	3.8e-05	4e-05	0.000301	0.000103	0	4.2e-05	4.9e-05	0.000314	0.003511	0.003929	0.00066	0.003642	0.000587	9e-06	0.000147	0.000161	0.000181	4.5e-05	0	0	1.8e-05	0.00514	8.1e-05	2.2e-05	0.000689
NaOH	63n1	1e-05	0.000259	0	2e-06	0.000719	1.6e-05	0.01018	0.003551	0.001043	0.002521	0.000264	0.000431	1e-06	0.029548	0.071952	0.057528	0.07125	0.044653	0.057072	0.00023	0.018773	0.002254	0.000434	4.5e-05	0.009151	0.025624	0.03931	0.082099	0	0.0001	0.001206
NaOH	63n2	1.6e-05	0	2.1e-05	0	0	0	6e-06	0	0.001733	2.4e-05	0	4.1e-05	0	0.000194	0.002975	0.003068	0.003004	0.000204	0.000491	0	2e-05	4.3e-05	0	0	0	9.1e-05	3e-05	0.007422	0	9.8e-05	9.4e-05
NaOH	63n3	0.000137	2.6e-05	0	0	0	0	0.000142	6e-06	0.001092	1.3e-05	3.2e-05	2e-05	0	0.000136	0.0009	0.001277	0.000937	0	0.000501	0	8e-05	0	1.7e-05	0.000138	0	2.2e-05	8e-05	0.001486	0	5.7e-05	0.00056
NaOH	63n4	3.6e-05	7.7e-05	1.8e-05	1.6e-05	0	2.4e-05	0	0	0.000962	1e-05	0.000287	1e-06	1e-06	0.000153	0.000641	0.00149	0.001242	0.001321	0.000276	1e-06	0	6.5e-05	1.8e-05	2.5e-05	0	3.2e-05	1.4e-05	0.001515	0	0	0.000194
NaOH	6n1	5.5e-05	0.000153	6.9e-05	0.000701	0.039768	3.3e-05	0.011313	0.010411	0.001081	0.046758	0.005871	0.000821	0	0.073884	0.075756	0.056812	0.067464	0.002109	0.014299	4e-05	0.02031	0.001021	0.001578	0	0.044484	0.035137	0.04034	0.08142	0	9.8e-05	8.1e-05
NaOH	6n2	2.4e-05	0	7.5e-05	7e-06	0	8e-06	0	1e-06	0.001643	6.5e-05	0	5.8e-05	2.7e-05	0.000192	0.00158	0.001193	0.001703	2.7e-05	0.000918	0	8e-05	1.8e-05	0	2.1e-05	0	0	0.000122	0.003073	0.000104	4.6e-05	0.000159
NaOH	6n3	0	1.8e-05	4e-05	7.6e-05	9.7e-05	6e-05	0	6e-06	0.000748	3e-05	2.9e-05	0	0	0.000229	0.001479	0.001079	0.003909	5.5e-05	0	0.000107	2.1e-05	0	3.4e-05	1.7e-05	0.000119	4.5e-05	6e-05	0.005081	5e-06	1.5e-05	5.2e-05
NaOH	6n4	0	2.2e-05	3.5e-05	0	3.5e-05	0	2.1e-05	4.5e-05	0.000102	0.00066	3.7e-05	0	1e-05	0.000299	0.002197	0.002454	0.00199	6.2e-05	0.000436	0.000113	0	1.5e-05	0	2.1e-05	6.4e-05	0	6.6e-05	0.007664	2.1e-05	0	4.6e-05
NaOH	7n1	0	0.000285	3.3e-05	0.000209	0.038138	5e-06	0.001071	0.007894	0.000336	0.034196	0.007929	0.000876	0	0.051149	0.068164	0.052993	0.064005	0.009961	0.028514	0	0.010719	0.002208	0.001967	1.1e-05	0.052307	0.039499	0.035068	0.075954	0	0	0.000109
NaOH	7n2	0	6e-06	3.4e-05	0.000135	0	5.5e-05	1.4e-05	1.8e-05	0	9.5e-05	7.5e-05	0	9e-06	5.2e-05	0.000811	0.000769	0.001205	3e-06	0	0	8.7e-05	2e-06	1.3e-05	0	3.1e-05	1.5e-05	7.2e-05	0.002446	4.4e-05	0.000109	0.0002
NaOH	7n3	0	0	2.2e-05	0.000131	0.000261	0	0	0	4e-05	0.000687	0	1.1e-05	0	6.5e-05	0.003339	0.001923	0.00445	0.000113	0.000224	0	0	0.00016	0.000156	0	0.000131	1.2e-05	0.000149	0.009606	2.4e-05	6.1e-05	0.000145
NaOH	7n4	0	0	2.6e-05	8.4e-05	5.1e-05	0	0	4.1e-05	0	1e-05	3.3e-05	0	0	7.6e-05	0.000975	0.000782	0.002005	8.9e-05	0.000768	7.4e-05	0	0	6.6e-05	0	9.6e-05	0	5.5e-05	0.003037	0	5.3e-05	0.000679
[truncated: 8 more rows]

## Sheet: average
Extraction	Sample	2F4	JIM5	JIM7	LM18	LM19	LM20	INRA-RU2	INRA-RU1	PAM1 (phage display mAb)	LM5	LM6	LM13	LM16	LM21	LM15	LM24	LM25	LM10	LM11	BS-400-2	JIM8	LM2	LM14	LM1	JIM11	JIM20	JIM13	CBM3a	Anti Mouse	Anti Rat	Anti His
[truncated: 630 more rows]

## Sheet: Percent
Extraction	Sample	2F4	JIM5	JIM7	LM18	LM19	LM20	INRA-RU2	INRA-RU1	PAM1 (phage display mAb)	LM5	LM6	LM13	LM16	LM21	LM15	LM24	LM25	LM10	LM11	BS-400-2	JIM8	LM2	LM14	LM1	JIM11	JIM20	JIM13	CBM3a	Anti Mouse	Anti Rat	Anti His
[truncated: 254 more rows]

[truncated: 2 more sheets: <5%, Heatmap]
