# Supplementary material for: Cell Wall Profiling of the Resurrection Plants Craterostigma plantagineum and Lindernia brevidens and Their Desiccation-Sensitive Relative, Lindernia subracemosa
Source: Plants (Basel). 2024 Aug 12;13(16):2235. doi: 10.3390/plants13162235 (PMC11359015; doi:10.3390/plants13162235)
Supplement: Supplementary file 1 [file plants-13-02235-s001.zip › Moore et al 2024 Plants monosacch. raw datasets.xlsx]

## Sheet: Prof. Kidd
Sample	Sample Name	Species	Dry/Partially dry/Wet	fuc	ara	Rha	Gal	Glu	Xyl	Man	GalA	GluA		Gradient
13	CPD.1.1.4K	CP	D	0.072248	5.53569	2.48375	6.80291	15.2611	8.87091	6.05328	3.08672	0.250777		0
14	CPD.1.2.4K	CP	D	0.123633	5.10517	2.95664	6.60451	15.3247	8.78997	4.84137	3.21492	0.257278		0
15	CPD.1.3.4K	CP	D	0.137271	6.22795	2.51582	7.57417	16.537	9.76911	5.46294	3.9873	0.285715		0
16	CPD.2.1.4K	CP	D	0.174709	6.80613	2.81827	9.20245	20.0563	13.6171	6.37476	5.57306	0.309007		0
17	CPD.2.2.4K	CP	D	0.155185	6.24298	2.41361	8.20087	18.7158	13.1829	6.19323	4.76792	0.270979		0
18	CPD.2.3.4K	CP	D	0.177993	9.65263	0	9.68106	19.9116	14.9548	6.23492	4.72421	0.237578		0
19	CPD.3.1.4K	CP	D	0.13136	5.8735	3.06096	6.33495	16.4843	11.1491	5.07428	2.56823	0.113291		0
20	CPD.3.2.4K	CP	D	0.155185	6.88871	2.90091	7.24687	17.0456	12.35	4.99684	3.26813	0.149191		0
21	CPD.3.3.4K	CP	D	0.165514	6.86978	3.24899	7.5302	16.8264	12.7861	5.05065	3.59298	0.178572		0
22	CPD.4.1.4K	CP	D	0.161573	6.37805	1.97869	8.28704	17.2066	13.1992	5.30148	3.88469	0.190994		0
23	CPD.4.2.4K	CP	D	0.0341278	4.31817	1.35971	5.44063	13.3292	9.0525	5.79891	2.3029	0.0966694		0
24	CPD.4.3.4K	CP	D	0	4.98752	1.84605	6.95212	18.3931	12.4235	4.91658	2.50584	0.119566		0
25	CPD.5.1.4K	CP	D	0.153253	6.47726	2.16997	8.79376	20.1769	14.2931	6.57977	3.96565	0.192578		0
38	CPD.1.1.1K	CP	D	0.0512304	2.8453	1.97651	3.10016	4.374	4.8026	1.10715	2.20819	0.143634		0
39	CPD.1.2.1K	CP	D	0.130716	3.84197	2.81874	4.30784	5.08588	5.97575	1.44301	2.71027	0.191816		0
40	CPD.1.3.1K	CP	D	0.0505736	3.19113	2.16016	3.50597	4.10832	4.69873	1.15977	2.56096	0.156833		0
41	CPD.2.1.1K	CP	D	0.0111656	4.29466	0	3.44038	2.83392	5.21988	1.10282	2.3727	0.128882		0
42	CPD.2.2.1K	CP	D	0.133936	4.52242	2.28	4.76152	4.18306	7.54974	2.11929	3.25399	0.188011		0
43	CPD.2.3.1K	CP	D	0.042692	3.63542	1.55089	3.73807	3.58776	5.97338	1.34718	2.13102	0.149069		0
44	CPD.3.1.1K	CP	D	0	3.07552	2.02354	3.2333	4.45445	5.43607	1.28052	2.60976	0.154488		0
45	CPD.3.2.1K	CP	D	0	2.58231	1.88631	2.7454	3.60918	4.57952	1.11724	2.20147	0.132445		0
46	CPD.3.3.1K	CP	D	0	2.83029	1.83075	2.90699	3.46968	4.66931	0.999029	2.03859	0.142858		0
47	CPD.4.1.1K	CP	D	0.139898	4.62368	0	4.50716	4.806	6.70467	1.66072	2.84674	0.208075		0
48	CPD.4.2.1K	CP	D	0.0592408	1.23082	0	1.85571	1.13718	1.51748	0	2.93807	0.227592		0
49	CPD.4.3.1K	CP	D	0	0.808138	0	0.884422	0.37656	0.678452	0	2.13187	0.152951		0
50	CPD.5.1.1K	CP	D	0	1.04187	0	1.10452	0.424941	0.938272	0	2.97299	0.205518		0
51	CPD.5.2.1K	CP	D	0	0.376451	0	0.443292	0.19224	0.398065	0	1.28896	0.0900624		1
64	CPD.1.1.C	CP	D	0	1.18039	0	0.604751	0	0.154903	0	12.6004	0.187889		0
65	CPD.1.2.C	CP	D	0	1.11663	0	0.4876	0	0	0	10.393	0.159847		0
66	CPD.1.3.C	CP	D	0	1.3455	0	0.64872	0	0.144696	0	12.1459	0.200311		0
67	CPD.2.1.C	CP	D	0	1.7964	0	0.598264	0	0	0	11.3886	0.139752		0
68	CPD.2.2.C	CP	D	0	1.82592	0	0.590067	0	0	0	11.5386	0.149191		0
69	CPD.2.3.C	CP	D	0	1.9501	0	0.664578	0	0	0	11.8991	0.15528		0
70	CPD.3.1.C	CP	D	0	1.11319	0	0.508238	0	0	0	11.6678	0.16954		0
71	CPD.3.2.C	CP	D	0	0.993015	0	0.508093	0	0	0	11.1961	0.157564		0
72	CPD.3.3.C	CP	D	0	0.806938	0	0.375537	0	0	0	9.3475	0.139752		0
73	CPD.4.1.C	CP	D	0	0.491127	0	0.309223	0	0	0	6.2523	0.109472		0
74	CPD.4.2.C	CP	D	0	1.16901	0	0.516573	0	0.148334	0	11.6575	0.176593		0
75	CPD.4.3.C	CP	D	0	1.32568	0	0.677552	0	0.152502	0	12.698	0.197982		0
76	CPD.5.1.C	CP	D	0	1.17725	0	0.441667	0	0	0	10.9799	0.150713		0
77	CPD.5.2.C	CP	D	0	0.950433	0	0.392115	0	0	0	9.62226	0.131212		0
90	CPD.1.1.H	CP	D	0	3.17071	0	2.93005	1.04184	0.533756	0	16.2027	0.598604		0
91	CPD.1.2.H	CP	D	0.127496	2.08021	0.039298	2.90652	1.01435	0.550955	0	16.0738	0.697238		0
92	CPD.1.3.H	CP	D	0	1.89786	0.0867272	2.85653	1.02456	0.429886	0	15.9729	0.613356		0
93	CPD.2.1.H	CP	D	0	1.86544	0.0699648	4.69097	2.48616	0.355437	0	11.6676	0.490685		0
94	CPD.2.2.H	CP	D	0	3.17094	0	4.27816	2.21012	0.36024	0	10.5011	0.474974		0
95	CPD.2.3.H	CP	D	0	3.4499	0	4.17704	2.13048	0.452101	0	12.3562	0.48525		0
96	CPD.3.1.H	CP	D	0.13002	3.709	0	3.96661	1.61853	0.692911	0	18.123	0.750256		0
97	CPD.3.2.H	CP	D	0	3.06498	0	3.47044	1.53882	0.4503	0	15.4419	0.659179		0
98	CPD.3.3.H	CP	D	0.147123	3.98606	0	4.63979	2.0232	0.610607	0	20.3571	0.847052		0
99	CPD.4.1.H	CP	D	0	2.80267	0	2.25322	0.7056	0.601601	0	18.2744	0.569101		0
100	CPD.4.2.H	CP	D	0.126209	2.8466	0	2.26911	0.737647	0.591571	0	19.0027	0.586867		0
101	CPD.4.3.H	CP	D	0.126762	3.09926	0	2.60641	0.81648	0.664643	0	20.7336	0.607921		0
102	CPD.5.1.H	CP	D	0	3.25511	0	2.01117	0.591529	0.592159	0	22.2276	0.579255		0
103	CPD.5.2.H	CP	D	0.140555	3.58799	0	2.22799	0.66744	0.604603	0	24.4292	0.634319		0
116	CPD.1.1.P	CP	D	0	2.56251	0	0.890909	2.21328	0.599199	0	0.938736	0.0916152		0
117	CPD.1.2.P	CP	D	0	2.47459	0	0.82256	2.15929	0.529765	0	0.769851	0.101236		0
118	CPD.1.3.P	CP	D	0	2.03416	0	0.700618	1.818	0.455704	0	0.900576	0.0822984		0
119	CPD.2.1.P	CP	D	0	1.7952	0	0.610518	1.68264	0.673649	0	1.13632	0.081522		0
120	CPD.2.2.P	CP	D	0	1.91834	0	0.715147	2.00471	0.754032	0	1.30941	0.0913412		0
121	CPD.2.3.P	CP	D	0	2.04076	0	0.841174	2.27736	0.845363	0	1.24486	0.0869568		0
122	CPD.3.1.P	CP	D	0	2.77164	0	0.793616	2.35249	0.709452	0	1.26508	0.10933		0
123	CPD.3.2.P	CP	D	0	2.53581	0	0.69324	2.06047	0.546835	0	1.19967	0.0974306		0
124	CPD.3.3.P	CP	D	0	2.90173	0	0.823154	2.11824	0.694663	0	1.37206	0.0954972		0
125	CPD.4.1.P	CP	D	0	1.9585	0	0.701338	2.02392	0.622615	0	0.876832	0.0628884		0
126	CPD.4.2.P	CP	D	0	1.94777	0	0.68476	1.88965	0.585684	0	0.705835	0.0532824		0
127	CPD.4.3.P	CP	D	0	1.85824	0	0.701338	1.96488	0.592595	0	0.786096	0.0590064		0
128	CPD.5.1.P	CP	D	0.235675	1.78236	0	0.643067	2.48329	0.602755	0	1.0334	0.0753565		0
129	CPD.5.2.P	CP	D	0	1.83602	0	0.69413	2.91168	0.63102	0.392115	1.13717	0.09705		0
130	CPD.5.3.H	CP	D	0.160259	3.40067	1.16608	2.98916	1.15344	0.452101	0	44.9415	0.841618		0
131	CPD.6.1.H	CP	D	0.150407	4.34329	1.37306	6.27673	2.96712	0.444296	0	26.9418	0.791152		0
132	CPD.6.2.H	CP	D	0.158289	4.39193	1.40075	5.88389	2.69208	0.509139	0.367608	29.6334	0.861028		0
133	CPD.6.3.H	CP	D	0.141019	3.35164	1.01317	5.46748	2.53059	0.459718	0	24.4914	0.656895		0
156	CPD.5.3.C	CP	D	0.0348104	2.51568	0.719326	1.24843	0.13464	0.261774	0	27.9857	0.281833		0
157	CPD.6.1.C	CP	D	0	2.9984	0.720783	1.06967	0.19008	0.177718	0	23.934	0.192547		0
158	CPD.6.2.C	CP	D	0	2.71621	0.601989	0.926228	0	0.141694	0	22.4847	0.190994		0
159	CPD.6.3.C	CP	D	0	2.66825	0.603761	0.971667	0.151765	0.269591	0	24.2786	0.225308		0
182	CPD.5.3.1K	CP	D	0	2.56371	0	2.85797	1.13976	2.43943	0	5.26014	0.542704		0
183	CPD.6.1.1K	CP	D	0	2.12181	0	2.3217	0.8928	2.15063	0	3.48104	0.550468		0
184	CPD.6.2.1K	CP	D	0	1.91287	0	2.23808	0.91296	2.07138	0	3.12742	0.55202		0
185	CPD.6.3.1K	CP	D	0	1.98309	0	2.15604	0.806824	1.99074	0	3.17667	0.494004		0
208	CPD.5.3.4K	CP	D	0	1.61087	0.277673	2.67345	4.92336	2.5463	0	3.6888	0.660716		0
209	CPD.6.1.4K	CP	D	0	1.57725	0.0575752	2.98123	4.99824	2.38659	0	5.28558	0.692549		0
210	CPD.6.2.4K	CP	D	0	2.06538	0	2.4118	4.68432	2.60454	0	3.7507	0.583076		0
211	CPD.6.3.4K	CP	D	0	2.15967	0	2.45567	3.89718	1.81297	0	3.75448	0.558704		0
234	CPD.5.3.P	CP	D	0.168141	8.15944	0	5.50187	4.28112	9.43709	6.81228	0.98792	0		0
235	CPD.6.1.P	CP	D	0.14581	7.37471	0	7.86969	1.60848	7.21981	2.22006	7.55738	0.14674		0
236	CPD.6.2.P	CP	D	0.152378	9.11767	2.05522	2.97114	4.15368	8.29813	4.7616	1.19059	0.0496896		0
237	CPD.6.3.P	CP	D	0.122345	6.95699	2.6887	2.48888	1.86	6.54671	3.4874	0.877929	0.0494765		0
134	CPW.1.H	CP	W	0.467058	6.49516	2.9233	7.96684	7.364	2.06554	0	83.9767	1.69945		0
135	CPW.2.H	CP	W	0.447696	7.01733	2.8981	7.34995	3.94604	2.09037	0.461165	124.499	1.9204		0
136	CPW.3.1.H	CP	W	0.432071	7.65804	2.75872	7.18044	2.77412	1.80002	0	99.9401	1.46222		0
137	CPW.3.2.H	CP	W	0.440056	7.31587	3.05732	7.61237	3.32784	1.797	0.390674	87.8715	1.55668		0
138	CPW.4.1.H	CP	W	0.465555	7.51206	3.47109	9.70819	4.236	3.70659	0	97.17	1.84129		0
139	CPW.5.1.H	CP	W	0.44531	7.5044	2.98371	9.25075	2.83392	2.16384	0.490865	100.37	1.61802		0
160	CPW.1.C	CP	W	0	4.01601	1.80682	4.0585	2.402	1.83622	0	45.7814	0.880998		0
161	CPW.2.C	CP	W	0	1.09604	0	1.05325	0.288	0.194211	0	17.7595	0.238466		0
162	CPW.3.1.C	CP	W	0	1.45744	0	1.27483	0.320471	0.289605	0	20.0195	0.0433871		0
163	CPW.3.2.C	CP	W	0	2.38959	0	1.96634	0.55296	0.573982	0	19.32	0.315218		0
164	CPW.4.1.C	CP	W	0	2.49107	0	2.23307	0.799765	0.389083	0	19.6545	0.313605		0
165	CPW.5.1.C	CP	W	0	1.76337	0	1.61675	0.25848	0.337425	0	13.9547	0.215839		0
186	CPW.1.1K	CP	W	0	0	0	0	0	0	0	0.0930444	0		0
187	CPW.2.1K	CP	W	0	1.64191	0	2.03516	1.96971	2.54864	0	3.89042	0.584677		0
188	CPW.3.1.1K	CP	W	0	0	0	0	0	0	0	0	0		0
189	CPW.3.2.1K	CP	W	0	1.29927	0	1.70109	1.64304	2.09119	0	3.64979	0.533387		0
190	CPW.4.1.1K	CP	W	0	1.58988	0	2.02955	1.87553	2.30036	0	4.63656	0.604374		0
191	CPW.5.1.1K	CP	W	0	1.202	0	1.93391	2.1492	2.43162	0	3.15371	0.598604		0
212	CPW.1.4K	CP	W	0	1.24166	0	1.82202	3.439	2.59506	0	2.00576	0.76346		0
213	CPW.2.4K	CP	W	0	0.856489	0	1.92483	3.43469	3.63977	0	1.76176	0.667862		0
214	CPW.3.1.4K	CP	W	0	0.748145	0.0292949	1.80412	3.09741	4.18867	0	1.89636	0.622642		0
215	CPW.3.2.4K	CP	W	0	0.58599	0.014576	1.36664	2.40264	3.4583	0	1.40853	0.655282		0
216	CPW.4.1.4K	CP	W	0	0.799356	0.035011	1.71225	2.83412	5.88745	0	1.66275	0.666791		0
217	CPW.5.1.4K	CP	W	0	0.829152	0	2.00166	5.33736	5.21147	0	1.40853	1.0132		0
238	CPW.1.P	CP	W	0	4.3971	0	2.74304	3.627	4.78652	2.98031	0.926911	0.516522		0
239	CPW.2.P	CP	W	0	1.86063	0	0.00441306	17.7928	5.53777	5.48176	1.49698	0.150527		0
240	CPW.3.1.P	CP	W	0	2.10081	0	0.544133	17.8518	5.21171	3.2648	2.05598	0.143862		0
241	CPW.3.2.P	CP	W	0	2.71921	0.142116	7.57849	4.74264	3.4457	5.02758	1.93174	0.156833		0
242	CPW.4.1.P	CP	W	0.1642	5.42597	0	2.28112	12.2986	5.63081	5.91268	3.51338	0.0928635		0
243	CPW.5.1.P	CP	W	0	1.42895	0	0.841894	14.9544	3.88939	4.07612	1.49757	0.114131		0
1	CP1WD.1.4K	CP	WD	0.1327	3.73228	1.43008	7.71403	20.0006	10.8219	8.50691	2.96367	0.278078		1
2	CP1WD.2.4K	CP	WD	0.140073	4.15011	1.74838	8.66505	19.5664	11.8193	9.27552	3.66976	0.253518		1
3	CP1WD.3.4K	CP	WD	0.125449	3.76211	1.53267	8.22505	17.9057	11.4863	8.868	3.17152	0.268634		1
4	CP2WD.1.1.4K	CP	WD	0	4.38532	1.80086	7.8733	19.8619	12.0068	8.87954	2.90949	0.231367		2
5	CP2WD.1.2.4K	CP	WD	0	3.98408	1.5751	6.9366	19.4084	10.5254	7.41615	2.20999	0.17984		2
6	CP2WD.1.3.4K	CP	WD	0	4.74081	1.66481	6.57483	15.3776	8.98775	6.21019	2.52238	0.213891		2
7	CP2WD.2.1.4K	CP	WD	0.0289765	2.99847	1.30184	5.19612	16.6256	8.05537	6.08652	1.42165	0.140056		2
8	CP2WD.2.2.4K	CP	WD	0.0256152	3.83716	1.62231	6.71641	18.9346	11.2743	6.15203	2.95358	0.205746		2
9	CP2WD.2.3.4K	CP	WD	0	4.22792	1.82126	7.59708	20.7367	11.4462	9.26154	2.77331	0.205984		2
10	CP2WD.3.1.4K	CP	WD	0	4.17278	1.78848	7.35216	20.2032	11.7198	8.47012	3.43355	0.235249		2
11	CP2WD.3.2.4K	CP	WD	0.120413	5.36357	1.99634	7.43767	19.0158	12.3064	5.83777	3.77859	0.258039		2
12	CP2WD.3.3.4K	CP	WD	0	3.94027	1.5462	6.05684	17.7614	9.72766	6.51759	2.60968	0.168981		2
26	CP1WD.1.1K	CP	WD	0	1.99786	0.993548	2.23154	2.85502	4.81484	0.986319	2.26104	0.12359		1
27	CP1WD.2.1K	CP	WD	0	1.9127	1.02181	2.2411	3.0409	4.9098	0	2.07414	0.144189		1
28	CP1WD.3.1K	CP	WD	0	1.25544	0.161794	1.75154	2.1744	3.83355	0.596822	1.41701	0.104814		1
29	CP2WD.1.1.1K	CP	WD	0.0216744	2.21728	1.08227	2.09825	2.66976	4.02268	0.484378	2.2879	0.138199		2
30	CP2WD.1.2.1K	CP	WD	0.0368612	2.23006	1.21219	2.19182	2.84988	4.24752	0	2.17538	0.121213		2
31	CP2WD.1.3.1K	CP	WD	0	1.91775	1.04961	1.90235	2.36682	3.60534	0	1.839	0.115699		2
32	CP2WD.2.1.1K	CP	WD	0	1.6823	0.982451	1.66561	3.21035	4.00267	0	1.47319	0.0882965		2
33	CP2WD.2.2.1K	CP	WD	0	3.46731	0	2.7895	4.2192	6.10727	2.70084	2.33539	0.195653		2
34	CP2WD.2.3.1K	CP	WD	0	2.30909	1.14526	2.16828	3.42514	4.73765	0.99441	1.75571	0.143396		2
35	CP2WD.3.1.1K	CP	WD	0	2.38119	1.20398	2.24673	2.85336	4.45317	0.916137	1.81726	0.121895		2
36	CP2WD.3.2.1K	CP	WD	0	1.27732	0.152905	1.61403	2.63859	3.54118	0	1.14064	0.0814459		2
37	CP2WD.3.3.1K	CP	WD	0.0212494	2.61998	1.29684	2.71855	4.44918	5.42773	1.22395	2.23556	0.14234		2
52	CP1WD.1.C	CP	WD	0	0.805639	0	0.440571	0	0.149487	0	10.6312	0.148942		1
53	CP1WD.2.C	CP	WD	0	0.700262	0	0.308179	0	0	0	10.1518	0.135474		1
54	CP1WD.3.C	CP	WD	0	0.654436	0	0.314269	0	0	0	9.72402	0.131212		2
55	CP2WD.1.1.C	CP	WD	0	0.468312	0	0.211915	0	0	0	5.0685	0.065994		2
56	CP2WD.1.2.C	CP	WD	0	1.01578	0	0.56193	0	0	0	11.4662	0.16954		2
57	CP2WD.1.3.C	CP	WD	0	0.973001	0	0.424707	0	0	0	8.85827	0.145385		2
58	CP2WD.2.1.C	CP	WD	0	1.06012	0	0.41128	0	0.122435	0	11.2451	0.165175		2
59	CP2WD.2.2.C	CP	WD	0	0.969046	0	0.418064	0	0.198132	0	10.6348	0.152951		2
60	CP2WD.2.3.C	CP	WD	0	0.824631	0	0.347161	0	0	0	9.12552	0.133889		2
61	CP2WD.3.1.C	CP	WD	0	1.66911	0	0.668182	0	0.208339	0	15.2224	0.219721		2
62	CP2WD.3.2.C	CP	WD	0	1.18962	0	0.439547	0	0	0	11.448	0.160608		2
63	CP2WD.3.3.C	CP	WD	0	1.08837	0	0.433187	0	0.230153	0	10.3356	0.157564		0
78	CP1WD.1.H	CP	WD	0	2.80656	0	2.86996	1.23722	0.575894	0	22.5577	0.772439		1
79	CP1WD.2.H	CP	WD	0	1.63333	0	1.62695	1.04841	0.363303	0	12.1255	0.400084		1
80	CP1WD.3.H	CP	WD	0.150407	3.10107	0	3.23567	1.28376	0.744496	0	24.4071	0.996121		1
81	CP2WD.1.1.H	CP	WD	0	2.95937	0	2.89545	1.16352	0.572181	0	21.434	0.628884		2
82	CP2WD.1.2.H	CP	WD	0	2.85864	0	3.01044	1.2938	0.534846	0	21.926	0.636965		2
83	CP2WD.1.3.H	CP	WD	0	2.73123	0	2.78285	1.2	0.555076	0	21.5691	0.610464		2
84	CP2WD.2.1.H	CP	WD	0.162912	4.50535	0	3.80964	1.79435	0.915316	0	29.488	0.637105		2
85	CP2WD.2.2.H	CP	WD	0.123478	3.69366	0	3.0115	1.42632	0.715076	0	19.7101	0.531834		2
86	CP2WD.2.3.H	CP	WD	0.0603184	3.65448	0	2.98176	1.38343	0.757239	0	19.2859	0.55061		2
87	CP2WD.3.1.H	CP	WD	0	2.86871	0	2.74913	1.32048	0.52595	0	18.9214	0.945655		2
88	CP2WD.3.2.H	CP	WD	0	2.91841	0	2.6924	1.37012	0.554487	0	17.9759	0.586106		2
89	CP2WD.3.3.H	CP	WD	0.0309082	1.93835	0.0750235	2.75035	1.29459	0.472668	0	18.1805	0.589151		2
104	CP1WD.1.P	CP	WD	0	1.12851	0	0.6193	2.35322	0.632258	0	1.01241	0.0879392		1
105	CP1WD.2.P	CP	WD	0	1.02191	0	0.52589	2.31649	0.544036	0.389085	0.808196	0.0578339		1
106	CP1WD.3.P	CP	WD	0	1.28366	0	0.715034	2.73672	0.679052	0.437526	1.10579	0.0675468		1
107	CP2WD.1.1.P	CP	WD	0	1.37972	0	0.706384	2.61792	0.746898	0	1.00573	0.0722052		2
108	CP2WD.1.2.P	CP	WD	0	1.37541	0	0.686967	2.56996	0.668404	0	0.926743	0.0657563		2
109	CP2WD.1.3.P	CP	WD	0	0.95652	0	0.469227	1.96447	0.4503	0	0.734933	0.0197906		2
110	CP2WD.2.1.P	CP	WD	0	1.26731	0	0.558973	2.26518	0.593925	0.393613	0.507137	0.0555659		2
111	CP2WD.2.2.P	CP	WD	0	1.87565	0	0.849102	3.19896	0.86998	0.590335	1.02354	0		2
112	CP2WD.2.3.P	CP	WD	0	1.00475	0	0.46852	1.88522	0.444786	0	0.726857	0.0538727		2
113	CP2WD.3.1.P	CP	WD	0	1.70514	0	0.652324	2.736	0.640627	0	1.16091	0.093168		2
114	CP2WD.3.2.P	CP	WD	0	1.52219	0	0.578053	2.58706	0.576266	0	0.862965	0.0791624		2
115	CP2WD.3.3.P	CP	WD	0	1.47687	0	0.58088	2.43953	0.517992	0	0.916173	0.0692671		2
140	LBD.1.1.H	LB	D	0.300814	3.83055	2.14267	4.66574	6.88968	0.508539	0.529067	22.9045	0.529505		0
141	LBD.1.2.H	LB	D	0.327086	3.69666	1.94517	4.51293	6.80688	0.513342	0.616284	25.072	0.489908		0
142	LBD.1.3.H	LB	D	0.348761	3.9038	2.12737	4.91369	7.24248	0.564976	0.717917	24.6497	0.502331		0
143	LBD.2.1.H	LB	D	0.290409	3.44583	2.18569	4.92123	3.80682	0.459718	0.889693	24.4199	0.658418		0
144	LBD.2.2.H	LB	D	0.269803	3.20331	2.24785	4.53256	3.47012	0.458541	0.89676	23.9627	0.600568		0
145	LBD.2.3.H	LB	D	0.316809	4.28815	2.86947	5.48515	4.21553	0.543303	0.963893	21.8468	0.663746		0
146	LBD.3.1.H	LB	D	0.269159	3.15033	1.47618	4.45765	7.57482	0.339049	0.52152	19.7409	0.586867		0
147	LBD.3.2.H	LB	D	0.333551	3.58768	1.7827	5.09153	8.49459	0.455009	0.732813	30.3784	0.579255		0
148	LBD.3.3.H	LB	D	0.373062	3.95243	1.78848	5.73324	9.1944	0.469513	0.722962	30.684	0.577642		0
149	LBD.4.1.H	LB	D	0.284837	3.82908	1.99379	5.07134	10.0572	0.520755	0.639894	30.4207	0.666278		0
150	LBD.4.2.H	LB	D	0.291619	3.79693	1.94954	5.19553	10.3399	0.463509	0.674669	29.6529	0.512424		0
151	LBD.4.3.H	LB	D	0.294916	3.85669	2.12138	5.24417	10.2332	0.49739	0.681933	30.5455	0.562509		0
166	LBD.1.1.C	LB	D	0.147123	2.48986	1.25062	1.62685	0.70056	0.33082	0	31.2318	0.442548		0
167	LBD.1.2.C	LB	D	0.136614	2.37939	1.34536	2.30296	1.24272	0.342828	0	31.0436	0.481368		0
168	LBD.1.3.C	LB	D	0.158289	2.61955	1.43282	1.98652	1.08576	0.311608	0	35.5677	0.522517		0
169	LBD.2.1.C	LB	D	0.125565	1.46686	0.982451	1.39072	0.381176	0.322568	0	24.4764	0.350141		0
170	LBD.2.2.C	LB	D	0	1.30146	0.905284	1.10169	0.221647	0.128321	0	23.0365	0.327306		0
171	LBD.2.3.C	LB	D	0	1.65051	1.15393	1.3992	0.352941	0.233685	0	26.6305	0.372976		0
172	LBD.3.1.C	LB	D	0.172571	2.58819	1.35257	2.25427	1.98071	0.309618	0	37.1582	0.531301		0
173	LBD.3.2.C	LB	D	0	1.70584	0.914573	1.26069	0.896471	0.286073	0	24.3867	0.346335		0
174	LBD.3.3.C	LB	D	0.135958	2.16684	1.29654	1.65928	1.01592	0.31581	0	35.7746	0.4573		0
175	LBD.4.1.C	LB	D	0	1.84531	1.05825	1.29376	1.01682	0.194824	0	28.3846	0.33512		0
176	LBD.4.2.C	LB	D	0	2.14763	1.14203	1.54179	1.17	0.326017	0	31.8322	0.347827		0
177	LBD.4.3.C	LB	D	0.124921	2.43397	1.36972	1.86631	1.34612	0.548012	0	33.4977	0.488675		0
192	LBD.1.1.1K	LB	D	0	1.04289	0	2.166	2.34432	2.20227	0	2.61184	0.486026		0
193	LBD.1.2.1K	LB	D	0	1.61748	0	1.80128	1.9656	1.8066	0	1.9911	0.042702		0
194	LBD.1.3.1K	LB	D	0	1.72255	0	2.24529	2.5128	2.1038	0	2.0971	0.10559		0
195	LBD.2.1.1K	LB	D	0	0.732253	0.821686	1.54336	1.80706	1.24495	0	1.88722	0.0745953		0
196	LBD.2.2.1K	LB	D	0	0.987717	1.22181	2.10304	2.54329	1.75764	0	2.21893	0.108848		0
197	LBD.2.3.1K	LB	D	0	0.801711	0.973162	1.62745	1.97718	1.36326	0	1.98033	0.0700282		0
198	LBD.3.1.1K	LB	D	0	1.45097	0	1.87549	2.46847	1.5528	0	2.65291	0.0837294		0
199	LBD.3.2.1K	LB	D	0	0.815838	0.0428706	1.91789	2.28212	1.57046	0	2.51906	0.42702		0
200	LBD.3.3.1K	LB	D	0	0.7499	0.120252	2.09248	2.41272	1.6559	0.420947	2.11661	0.46584		0
201	LBD.4.1.1K	LB	D	0	0.803801	0.0661869	2.005	2.41935	1.80365	0.383936	2.6738	0.477724		0
202	LBD.4.2.1K	LB	D	0	0.929419	0.0393552	2.39089	2.74824	1.87925	0	2.65509	0.548915		0
203	LBD.4.3.1K	LB	D	0	0.898245	0.0385835	2.15887	2.56094	1.76235	0.40492	2.3611	0.468124		0
218	LBD.1.1.4K	LB	D	0	1.13295	0	1.25563	2.51496	3.01821	0	0.736064	0.314442		0
219	LBD.1.2.4K	LB	D	0	0.727685	0.07288	1.45746	1.66032	3.40367	0	0.83952	0.393635		0
220	LBD.1.3.4K	LB	D	0	0.869379	0.125354	1.81281	2.89944	2.06478	0	0.901424	0.600157		0
221	LBD.2.1.4K	LB	D	0	0.566848	0.0936008	1.51015	1.512	2.72122	0	0.626024	0.393528		0
222	LBD.2.2.4K	LB	D	0	0.455009	0	1.18225	0.748941	1.56339	0	0.493004	0.398095		0
223	LBD.2.3.4K	LB	D	0	0.533296	0.00357255	1.46068	1.55082	2.98611	0	0.601082	0.421692		0
224	LBD.3.1.4K	LB	D	0	0.615116	0.0278659	1.61049	3.01553	3.96382	0	1.00097	0.473452		0
225	LBD.3.2.4K	LB	D	0	0.721657	0.0192918	1.77515	3.20894	4.5701	0	1.30276	0.516078		0
226	LBD.3.3.4K	LB	D	0	0.921014	0.0604904	2.37071	5.21424	5.68639	0	1.7579	0.749226		0
227	LBD.4.1.4K	LB	D	0	0.612653	0	1.38349	2.93804	3.05653	0	0.867902	0.415136		0
228	LBD.4.2.4K	LB	D	0	0.973248	0	1.407	3.39624	3.72428	0	0.75048	0.484474		0
229	LBD.4.3.4K	LB	D	0	0.669858	0.0450141	1.2508	4.28612	4.15453	0	0.905365	0.524451		0
244	LBD.1.1.P	LB	D	0	5.35917	2.73883	1.98797	11.9491	8.98499	3.16431	7.79397	0.159938		0
245	LBD.1.2.P	LB	D	0.250241	5.81067	2.33216	3.93989	4.81248	5.97218	3.2436	7.0791	0.0986028		0
246	LBD.1.3.P	LB	D	0.130046	6.10487	2.04501	2.31233	13.392	6.13189	3.31784	10.622	0.121895		0
247	LBD.2.1.P	LB	D	0.186093	4.90621	2.98737	3.75523	4.24024	6.449	3.51779	7.65112	0.0327306		0
248	LBD.2.2.P	LB	D	0	3.31986	0	1.48329	6.18635	2.99611	0.904533	4.1685	0.138534		0
249	LBD.2.3.P	LB	D	0.526728	4.93741	0	3.35172	12.8845	9.44629	4.69227	5.30665	0.219219		0
250	LBD.3.1.P	LB	D	0	2.91135	0.207922	1.79917	14.1967	5.21524	1.36669	6.59528	0.247382		0
251	LBD.3.2.P	LB	D	0	12.2705	7.73171	8.27153	34.3122	8.23549	3.06835	5.50535	0.178876		0
252	LBD.3.3.P	LB	D	0	16.6683	12.3189	10.5403	71.455	12.8552	4.8272	7.34707	0.32997		0
253	LBD.4.1.P	LB	D	0.128679	15.6913	10.819	11.1364	63.8699	11.864	5.04045	7.86217	0.331951		0
254	LBD.4.2.P	LB	D	0.150407	16.804	14.1664	8.27767	65.0189	12.6756	5.64963	7.04858	0.284939		0
255	LBD.4.3.P	LB	D	0.13458	13.838	8.06753	12.1405	61.5727	12.2158	4.21244	5.02232	0.305232		0
152	LBW.1.H	LB	W	0.264652	3.49468	1.78485	4.47037	3.35153	0.376722	0.4134	53.9503	0.589151		0
153	LBW.2.1.H	LB	W	0.323146	4.14636	1.87812	5.60927	11.0326	0.57038	0.642233	75.0336	0.746897		0
154	LBW.2.2.H	LB	W	0.29359	3.91401	1.87447	4.78539	7.8408	0.491728	0.614122	67.4635	0.628108		0
155	LBW.3.1.H	LB	W	0.194413	3.4595	1.85407	5.01388	3.00888	0.376451	0.850544	31.6533	0.687114		0
178	LBW.1.C	LB	W	0	1.8736	0.865986	1.58647	0.462353	0.207785	0	28.4471	0.290008		0
179	LBW.2.1.C	LB	W	0	1.15877	0	1.17418	1.06992	0	0	23.4955	0.222827		0
180	LBW.2.2.C	LB	W	0	1.77358	0.905898	1.4452	1.05048	0.147698	0	27.0003	0.28261		0
181	LBW.3.1.C	LB	W	0	1.22422	1.01595	1.36808	0.26136	0	0	27.5642	0.267858		0
204	LBW.1.1K	LB	W	0	0.499745	0.0621624	1.91931	1.51271	1.65345	0	2.53652	0.49172		0
205	LBW.2.1.1K	LB	W	0	1.16358	0.0284232	3.6732	3.71808	3.24876	0.653766	4.98285	0.807456		0
206	LBW.2.2.1K	LB	W	0	0.741494	0.029152	2.48964	2.51136	2.22929	0	2.91373	0.572983		0
207	LBW.3.1.1K	LB	W	0	0.353636	0.0903712	1.913	1.85832	1.32808	0	1.54336	0.445654		0
230	LBW.1.4K	LB	W	0	0.610995	0	1.31581	4.79365	4.79555	0	1.03838	0.578494		0
231	LBW.2.1.4K	LB	W	0	0.984056	0	1.62829	7.10928	5.397	0.933436	1.30846	0.875003		0
232	LBW.2.2.4K	LB	W	0	0.698265	0.003644	1.82867	6.69888	6.1613	1.48845	1.35426	0.958854		0
233	LBW.3.1.4K	LB	W	0	0.358439	0	0.771977	2.2068	2.60454	0.158576	0.324784	0.32997		0
256	LBW.1.P	LB	W	0	3.71954	2.82088	7.61151	24.5915	5.28411	4.66541	2.11335	0.245099		0
257	LBW.2.1.P	LB	W	0.130046	7.16337	4.04192	7.55398	64.1642	11.1897	4.98722	2.90186	0.304349		0
258	LBW.2.2.P	LB	W	0	0	0	0	0	0	0	0	0		0
259	LBW.3.1.P	LB	W	0	0.612408	0	5.24598	24.1063	1.27465	0	0.348528	0.204193		0

## Sheet: Data_analysis
					ug monosaccharide per mg biomass										Craterostigma plantagineum (dry)																				Craterostigma plantagineum
	Species	Dry/Wet	Gradient	Sample Name	fuc	ara	Rha	Gal	Glu	Xyl	Man	GalA	GluA		Column1		Column2		Column3		Column4		Column5		Column6		Column7		Column8		Column9					n=	Ara	Rha	Fuc	Xyl	Man	Gal	GalUA	Glc	GlcUA
13	CP	D	0	CPD.1.1.4K	0.072248	5.53569	2.48375	6.80291	15.2611	8.87091	6.05328	3.08672	0.250777																					Mean	Wet	30	2.8481	0.670668	0.0953982	2.66994	0.936198	3.11985	25.5769	4.28512	0.666353
14	CP	D	0	CPD.1.2.4K	0.123633	5.10517	2.95664	6.60451	15.3247	8.78997	4.84137	3.21492	0.257278		Mean	0.0508854	Mean	3.18988	Mean	0.664655	Mean	2.9873	Mean	4.05008	Mean	3.1768	Mean	1.17142	Mean	8.51645	Mean	0.290448			Partially dry	60	2.29414	0.503433	0.0196839	3.324	1.68659	2.64617	7.32522	5.12729	0.242568
15	CP	D	0	CPD.1.3.4K	0.137271	6.22795	2.51582	7.57417	16.537	9.76911	5.46294	3.9873	0.285715		Standard Error	0.00735943	Standard Error	0.21337	Standard Error	0.108725	Standard Error	0.267152	Standard Error	0.610176	Standard Error	0.454525	Standard Error	0.224964	Standard Error	0.930821	Standard Error	0.0247828			Dry	89	3.18988	0.664655	0.0508854	3.1768	1.17142	2.9873	8.51645	4.05008	0.290448
16	CP	D	0	CPD.2.1.4K	0.174709	6.80613	2.81827	9.20245	20.0563	13.6171	6.37476	5.57306	0.309007		Median	0	Median	2.71621	Median	0	Median	2.45567	Median	2.0232	Median	0.664643	Median	0	Median	3.88469	Median	0.188011		Standard Error	Wet		0.462902	0.226534	0.0333544	0.33319	0.340308	0.536741	7.11334	0.901263	0.106823
17	CP	D	0	CPD.2.2.4K	0.155185	6.24298	2.41361	8.20087	18.7158	13.1829	6.19323	4.76792	0.270979		Mode	0	Mode	#N/A	Mode	0	Mode	0.701338	Mode	0	Mode	0	Mode	0	Mode	#N/A	Mode	0.149191			Partially dry		0.162954	0.0908145	0.00574894	0.537914	0.398012	0.325838	1.00511	0.904735	0.0296065
18	CP	D	0	CPD.2.3.4K	0.177993	9.65263	0	9.68106	19.9116	14.9548	6.23492	4.72421	0.237578		Standard Deviation	0.0694287	Standard Deviation	2.01293	Standard Deviation	1.02571	Standard Deviation	2.52031	Standard Deviation	5.75639	Standard Deviation	4.28798	Standard Deviation	2.12231	Standard Deviation	8.78135	Standard Deviation	0.2338			Dry		0.21337	0.108725	0.00735943	0.454525	0.224964	0.267152	0.930821	0.610176	0.0247828
19	CP	D	0	CPD.3.1.4K	0.13136	5.8735	3.06096	6.33495	16.4843	11.1491	5.07428	2.56823	0.113291		Sample Variance	0.00482034	Sample Variance	4.05188	Sample Variance	1.05209	Sample Variance	6.35196	Sample Variance	33.136	Sample Variance	18.3868	Sample Variance	4.50418	Sample Variance	77.1121	Sample Variance	0.0546626
20	CP	D	0	CPD.3.2.4K	0.155185	6.88871	2.90091	7.24687	17.0456	12.35	4.99684	3.26813	0.149191		Kurtosis	-0.959303	Kurtosis	1.03859	Kurtosis	-0.130053	Kurtosis	-0.0753434	Kurtosis	2.04683	Kurtosis	0.681221	Kurtosis	1.04011	Kurtosis	2.44017	Kurtosis	-0.408236			Lindernia brevidens
21	CP	D	0	CPD.3.3.4K	0.165514	6.86978	3.24899	7.5302	16.8264	12.7861	5.05065	3.59298	0.178572		Skewness	0.844899	Skewness	1.20279	Skewness	1.1974	Skewness	0.949204	Skewness	1.85878	Skewness	1.39827	Skewness	1.62848	Skewness	1.51292	Skewness	0.988207		Mean	Wet	20	1.89751	0.862795	0.0602923	2.36686	0.770358	3.07021	17.7987	8.56745	0.476417
22	CP	D	0	CPD.4.1.4K	0.161573	6.37805	1.97869	8.28704	17.2066	13.1992	5.30148	3.88469	0.190994		Range	0.235675	Range	9.27618	Range	3.24899	Range	9.37184	Range	20.1769	Range	14.9548	Range	6.81228	Range	44.2356	Range	0.861028			Dry	60	3.32183	1.76702	0.103477	2.90169	0.880039	3.18181	13.2975	8.74357	0.390427
23	CP	D	0	CPD.4.2.4K	0.0341278	4.31817	1.35971	5.44063	13.3292	9.0525	5.79891	2.3029	0.0966694		Minimum	0	Minimum	0.376451	Minimum	0	Minimum	0.309223	Minimum	0	Minimum	0	Minimum	0	Minimum	0.705835	Minimum	0		Standard Error	Wet		0.410197	0.259994	0.0252703	0.649944	0.324413	0.504438	5.29846	3.3206	0.0576093
24	CP	D	0	CPD.4.3.4K	0	4.98752	1.84605	6.95212	18.3931	12.4235	4.91658	2.50584	0.119566		Maximum	0.235675	Maximum	9.65263	Maximum	3.24899	Maximum	9.68106	Maximum	20.1769	Maximum	14.9548	Maximum	6.81228	Maximum	44.9415	Maximum	0.861028			Dry		0.502955	0.377797	0.0176603	0.442536	0.196572	0.327462	1.65525	2.09036	0.0232988
25	CP	D	0	CPD.5.1.4K	0.153253	6.47726	2.16997	8.79376	20.1769	14.2931	6.57977	3.96565	0.192578		Sum	4.5288	Sum	283.899	Sum	59.1543	Sum	265.87	Sum	360.457	Sum	282.735	Sum	104.257	Sum	757.964	Sum	25.8499
38	CP	D	0	CPD.1.1.1K	0.0512304	2.8453	1.97651	3.10016	4.374	4.8026	1.10715	2.20819	0.143634		Count	89	Count	89	Count	89	Count	89	Count	89	Count	89	Count	89	Count	89	Count	89
39	CP	D	0	CPD.1.2.1K	0.130716	3.84197	2.81874	4.30784	5.08588	5.97575	1.44301	2.71027	0.191816																																		Craterostigma plantagineum
40	CP	D	0	CPD.1.3.1K	0.0505736	3.19113	2.16016	3.50597	4.10832	4.69873	1.15977	2.56096	0.156833		Craterostigma plantagineum (wet)																																	Dry
41	CP	D	0	CPD.2.1.1K	0.0111656	4.29466	0	3.44038	2.83392	5.21988	1.10282	2.3727	0.128882		Column1		Column2		Column3		Column4		Column5		Column6		Column7		Column8		Column9																	Partially dry
42	CP	D	0	CPD.2.2.1K	0.133936	4.52242	2.28	4.76152	4.18306	7.54974	2.11929	3.25399	0.188011																																			Wet
43	CP	D	0	CPD.2.3.1K	0.042692	3.63542	1.55089	3.73807	3.58776	5.97338	1.34718	2.13102	0.149069		Mean	0.0953982	Mean	2.8481	Mean	0.670668	Mean	3.11985	Mean	4.28512	Mean	2.66994	Mean	0.936198	Mean	25.5769	Mean	0.666353
44	CP	D	0	CPD.3.1.1K	0	3.07552	2.02354	3.2333	4.45445	5.43607	1.28052	2.60976	0.154488		Standard Error	0.0333544	Standard Error	0.462902	Standard Error	0.226534	Standard Error	0.536741	Standard Error	0.901263	Standard Error	0.33319	Standard Error	0.340308	Standard Error	7.11334	Standard Error	0.106823
45	CP	D	0	CPD.3.2.1K	0	2.58231	1.88631	2.7454	3.60918	4.57952	1.11724	2.20147	0.132445		Median	0	Median	1.70264	Median	0	Median	1.95012	Median	2.83402	Median	2.36599	Median	0	Median	3.58159	Median	0.591641
46	CP	D	0	CPD.3.3.1K	0	2.83029	1.83075	2.90699	3.46968	4.66931	0.999029	2.03859	0.142858		Mode	0	Mode	0	Mode	0	Mode	0	Mode	0	Mode	0	Mode	0	Mode	1.40853	Mode	0
47	CP	D	0	CPD.4.1.1K	0.139898	4.62368	0	4.50716	4.806	6.70467	1.66072	2.84674	0.208075		Standard Deviation	0.18269	Standard Deviation	2.53542	Standard Deviation	1.24078	Standard Deviation	2.93985	Standard Deviation	4.93642	Standard Deviation	1.82496	Standard Deviation	1.86394	Standard Deviation	38.9614	Standard Deviation	0.585093
48	CP	D	0	CPD.4.2.1K	0.0592408	1.23082	0	1.85571	1.13718	1.51748	0	2.93807	0.227592		Sample Variance	0.0333755	Sample Variance	6.42835	Sample Variance	1.53954	Sample Variance	8.64274	Sample Variance	24.3682	Sample Variance	3.33048	Sample Variance	3.47428	Sample Variance	1517.99	Sample Variance	0.342333
49	CP	D	0	CPD.4.3.1K	0	0.808138	0	0.884422	0.37656	0.678452	0	2.13187	0.152951		Kurtosis	0.361694	Kurtosis	-0.586973	Kurtosis	0.207267	Kurtosis	-0.118337	Kurtosis	2.82732	Kurtosis	-0.985859	Kurtosis	1.8667	Kurtosis	0.646037	Kurtosis	-0.278864
50	CP	D	0	CPD.5.1.1K	0	1.04187	0	1.10452	0.424941	0.938272	0	2.97299	0.205518		Skewness	1.50321	Skewness	0.962778	Skewness	1.43707	Skewness	1.14722	Skewness	1.90313	Skewness	0.184012	Skewness	1.82672	Skewness	1.48358	Skewness	0.913877
51	CP	D	1	CPD.5.2.1K	0	0.376451	0	0.443292	0.19224	0.398065	0	1.28896	0.0900624		Range	0.467058	Range	7.65804	Range	3.47109	Range	9.70819	Range	17.8518	Range	5.88745	Range	5.91268	Range	124.499	Range	1.9204
64	CP	D	0	CPD.1.1.C	0	1.18039	0	0.604751	0	0.154903	0	12.6004	0.187889		Minimum	0	Minimum	0	Minimum	0	Minimum	0	Minimum	0	Minimum	0	Minimum	0	Minimum	0	Minimum	0
65	CP	D	0	CPD.1.2.C	0	1.11663	0	0.4876	0	0	0	10.393	0.159847		Maximum	0.467058	Maximum	7.65804	Maximum	3.47109	Maximum	9.70819	Maximum	17.8518	Maximum	5.88745	Maximum	5.91268	Maximum	124.499	Maximum	1.9204
66	CP	D	0	CPD.1.3.C	0	1.3455	0	0.64872	0	0.144696	0	12.1459	0.200311		Sum	2.86195	Sum	85.4429	Sum	20.12	Sum	93.5956	Sum	128.554	Sum	80.0983	Sum	28.086	Sum	767.306	Sum	19.9906
67	CP	D	0	CPD.2.1.C	0	1.7964	0	0.598264	0	0	0	11.3886	0.139752		Count	30	Count	30	Count	30	Count	30	Count	30	Count	30	Count	30	Count	30	Count	30
68	CP	D	0	CPD.2.2.C	0	1.82592	0	0.590067	0	0	0	11.5386	0.149191
69	CP	D	0	CPD.2.3.C	0	1.9501	0	0.664578	0	0	0	11.8991	0.15528		Craterostigma plantagineum (partially dry)
70	CP	D	0	CPD.3.1.C	0	1.11319	0	0.508238	0	0	0	11.6678	0.16954		Column1		Column2		Column3		Column4		Column5		Column6		Column7		Column8		Column9
71	CP	D	0	CPD.3.2.C	0	0.993015	0	0.508093	0	0	0	11.1961	0.157564																																		Lindernia brevidens
72	CP	D	0	CPD.3.3.C	0	0.806938	0	0.375537	0	0	0	9.3475	0.139752		Mean	0.0196839	Mean	2.29414	Mean	0.503433	Mean	2.64617	Mean	5.12729	Mean	3.324	Mean	1.68659	Mean	7.32522	Mean	0.242568																Dry
73	CP	D	0	CPD.4.1.C	0	0.491127	0	0.309223	0	0	0	6.2523	0.109472		Standard Error	0.00574894	Standard Error	0.162954	Standard Error	0.0908145	Standard Error	0.325838	Standard Error	0.904735	Standard Error	0.537914	Standard Error	0.398012	Standard Error	1.00511	Standard Error	0.0296065																Wet
74	CP	D	0	CPD.4.2.C	0	1.16901	0	0.516573	0	0.148334	0	11.6575	0.176593		Median	0	Median	1.92805	Median	0	Median	2.13327	Median	2.36002	Median	0.697064	Median	0	Median	2.93154	Median	0.150946
75	CP	D	0	CPD.4.3.C	0	1.32568	0	0.677552	0	0.152502	0	12.698	0.197982		Mode	0	Mode	#N/A	Mode	0	Mode	#N/A	Mode	0	Mode	0	Mode	0	Mode	#N/A	Mode	#N/A
76	CP	D	0	CPD.5.1.C	0	1.17725	0	0.441667	0	0	0	10.9799	0.150713		Standard Deviation	0.0445311	Standard Deviation	1.26224	Standard Deviation	0.703446	Standard Deviation	2.52393	Standard Deviation	7.00805	Standard Deviation	4.16666	Standard Deviation	3.08298	Standard Deviation	7.78557	Standard Deviation	0.229331
77	CP	D	0	CPD.5.2.C	0	0.950433	0	0.392115	0	0	0	9.62226	0.131212		Sample Variance	0.00198302	Sample Variance	1.59324	Sample Variance	0.494836	Sample Variance	6.37022	Sample Variance	49.1128	Sample Variance	17.3611	Sample Variance	9.50479	Sample Variance	60.6151	Sample Variance	0.0525928
90	CP	D	0	CPD.1.1.H	0	3.17071	0	2.93005	1.04184	0.533756	0	16.2027	0.598604		Kurtosis	3.71218	Kurtosis	-0.842566	Kurtosis	-1.01947	Kurtosis	0.00845179	Kurtosis	0.405715	Kurtosis	-0.234211	Kurtosis	0.922955	Kurtosis	0.0973421	Kurtosis	2.26492
91	CP	D	0	CPD.1.2.H	0.127496	2.08021	0.039298	2.90652	1.01435	0.550955	0	16.0738	0.697238		Skewness	2.26504	Skewness	0.547828	Skewness	0.856848	Skewness	1.1182	Skewness	1.47727	Skewness	1.12963	Skewness	1.61224	Skewness	1.13507	Skewness	1.71401
92	CP	D	0	CPD.1.3.H	0	1.89786	0.0867272	2.85653	1.02456	0.429886	0	15.9729	0.613356		Range	0.162912	Range	4.89526	Range	1.99634	Range	8.45313	Range	20.7367	Range	12.3064	Range	9.27552	Range	28.9808	Range	0.996121
93	CP	D	0	CPD.2.1.H	0	1.86544	0.0699648	4.69097	2.48616	0.355437	0	11.6676	0.490685		Minimum	0	Minimum	0.468312	Minimum	0	Minimum	0.211915	Minimum	0	Minimum	0	Minimum	0	Minimum	0.507137	Minimum	0
94	CP	D	0	CPD.2.2.H	0	3.17094	0	4.27816	2.21012	0.36024	0	10.5011	0.474974		Maximum	0.162912	Maximum	5.36357	Maximum	1.99634	Maximum	8.66505	Maximum	20.7367	Maximum	12.3064	Maximum	9.27552	Maximum	29.488	Maximum	0.996121
95	CP	D	0	CPD.2.3.H	0	3.4499	0	4.17704	2.13048	0.452101	0	12.3562	0.48525		Sum	1.18104	Sum	137.648	Sum	30.206	Sum	158.77	Sum	307.637	Sum	199.44	Sum	101.195	Sum	439.513	Sum	14.5541
96	CP	D	0	CPD.3.1.H	0.13002	3.709	0	3.96661	1.61853	0.692911	0	18.123	0.750256		Count	60	Count	60	Count	60	Count	60	Count	60	Count	60	Count	60	Count	60	Count	60
97	CP	D	0	CPD.3.2.H	0	3.06498	0	3.47044	1.53882	0.4503	0	15.4419	0.659179
98	CP	D	0	CPD.3.3.H	0.147123	3.98606	0	4.63979	2.0232	0.610607	0	20.3571	0.847052		Lindernia brevidens (dry)
99	CP	D	0	CPD.4.1.H	0	2.80267	0	2.25322	0.7056	0.601601	0	18.2744	0.569101		Column1		Column2		Column3		Column4		Column5		Column6		Column7		Column8		Column9
100	CP	D	0	CPD.4.2.H	0.126209	2.8466	0	2.26911	0.737647	0.591571	0	19.0027	0.586867
101	CP	D	0	CPD.4.3.H	0.126762	3.09926	0	2.60641	0.81648	0.664643	0	20.7336	0.607921		Mean	0.103477	Mean	3.32183	Mean	1.76702	Mean	3.18181	Mean	8.74357	Mean	2.90169	Mean	0.880039	Mean	13.2975	Mean	0.390427
102	CP	D	0	CPD.5.1.H	0	3.25511	0	2.01117	0.591529	0.592159	0	22.2276	0.579255		Standard Error	0.0176603	Standard Error	0.502955	Standard Error	0.377797	Standard Error	0.327462	Standard Error	2.09036	Standard Error	0.442536	Standard Error	0.196572	Standard Error	1.65525	Standard Error	0.0232988
103	CP	D	0	CPD.5.2.H	0.140555	3.58799	0	2.22799	0.66744	0.604603	0	24.4292	0.634319		Median	0	Median	2.15724	Median	1.10014	Median	2.04874	Median	2.91874	Median	1.70677	Median	0	Median	7.06384	Median	0.424356
116	CP	D	0	CPD.1.1.P	0	2.56251	0	0.890909	2.21328	0.599199	0	0.938736	0.0916152		Mode	0	Mode	#N/A	Mode	0	Mode	#N/A	Mode	#N/A	Mode	#N/A	Mode	0	Mode	#N/A	Mode	#N/A
117	CP	D	0	CPD.1.2.P	0	2.47459	0	0.82256	2.15929	0.529765	0	0.769851	0.101236		Standard Deviation	0.136796	Standard Deviation	3.89587	Standard Deviation	2.92641	Standard Deviation	2.53651	Standard Deviation	16.1919	Standard Deviation	3.42787	Standard Deviation	1.52264	Standard Deviation	12.8215	Standard Deviation	0.180472
118	CP	D	0	CPD.1.3.P	0	2.03416	0	0.700618	1.818	0.455704	0	0.900576	0.0822984		Sample Variance	0.0187132	Sample Variance	15.1778	Sample Variance	8.56385	Sample Variance	6.43388	Sample Variance	262.177	Sample Variance	11.7503	Sample Variance	2.31843	Sample Variance	164.391	Sample Variance	0.0325701
119	CP	D	0	CPD.2.1.P	0	1.7952	0	0.610518	1.68264	0.673649	0	1.13632	0.081522		Kurtosis	0.0966023	Kurtosis	5.63185	Kurtosis	8.56249	Kurtosis	3.69706	Kurtosis	8.58944	Kurtosis	2.05793	Kurtosis	2.35518	Kurtosis	-1.47396	Kurtosis	-0.661577
120	CP	D	0	CPD.2.2.P	0	1.91834	0	0.715147	2.00471	0.754032	0	1.30941	0.0913412		Skewness	1.04888	Skewness	2.44962	Skewness	2.91139	Skewness	1.95898	Skewness	3.07519	Skewness	1.67504	Skewness	1.88746	Skewness	0.507302	Skewness	-0.42325
121	CP	D	0	CPD.2.3.P	0	2.04076	0	0.841174	2.27736	0.845363	0	1.24486	0.0869568		Range	0.526728	Range	16.349	Range	14.1664	Range	11.0388	Range	71.2333	Range	12.7268	Range	5.64963	Range	36.6652	Range	0.716495
122	CP	D	0	CPD.3.1.P	0	2.77164	0	0.793616	2.35249	0.709452	0	1.26508	0.10933		Minimum	0	Minimum	0.455009	Minimum	0	Minimum	1.10169	Minimum	0.221647	Minimum	0.128321	Minimum	0	Minimum	0.493004	Minimum	0.0327306
123	CP	D	0	CPD.3.2.P	0	2.53581	0	0.69324	2.06047	0.546835	0	1.19967	0.0974306		Maximum	0.526728	Maximum	16.804	Maximum	14.1664	Maximum	12.1405	Maximum	71.455	Maximum	12.8552	Maximum	5.64963	Maximum	37.1582	Maximum	0.749226
124	CP	D	0	CPD.3.3.P	0	2.90173	0	0.823154	2.11824	0.694663	0	1.37206	0.0954972		Sum	6.20864	Sum	199.31	Sum	106.021	Sum	190.908	Sum	524.614	Sum	174.102	Sum	52.8023	Sum	797.848	Sum	23.4256
125	CP	D	0	CPD.4.1.P	0	1.9585	0	0.701338	2.02392	0.622615	0	0.876832	0.0628884		Count	60	Count	60	Count	60	Count	60	Count	60	Count	60	Count	60	Count	60	Count	60
126	CP	D	0	CPD.4.2.P	0	1.94777	0	0.68476	1.88965	0.585684	0	0.705835	0.0532824
127	CP	D	0	CPD.4.3.P	0	1.85824	0	0.701338	1.96488	0.592595	0	0.786096	0.0590064		Lindernia brevidens (wet)
128	CP	D	0	CPD.5.1.P	0.235675	1.78236	0	0.643067	2.48329	0.602755	0	1.0334	0.0753565		Column1		Column2		Column3		Column4		Column5		Column6		Column7		Column8		Column9
129	CP	D	0	CPD.5.2.P	0	1.83602	0	0.69413	2.91168	0.63102	0.392115	1.13717	0.09705
130	CP	D	0	CPD.5.3.H	0.160259	3.40067	1.16608	2.98916	1.15344	0.452101	0	44.9415	0.841618		Mean	0.0602923	Mean	1.89751	Mean	0.862795	Mean	3.07021	Mean	8.56745	Mean	2.36686	Mean	0.770358	Mean	17.7987	Mean	0.476417
131	CP	D	0	CPD.6.1.H	0.150407	4.34329	1.37306	6.27673	2.96712	0.444296	0	26.9418	0.791152		Standard Error	0.0252703	Standard Error	0.410197	Standard Error	0.259994	Standard Error	0.504438	Standard Error	3.3206	Standard Error	0.649944	Standard Error	0.324413	Standard Error	5.29846	Standard Error	0.0576093
132	CP	D	0	CPD.6.2.H	0.158289	4.39193	1.40075	5.88389	2.69208	0.509139	0.367608	29.6334	0.861028		Median	0	Median	1.16117	Median	0.0762668	Median	1.91615	Median	3.1802	Median	1.30137	Median	0.079288	Median	2.90779	Median	0.468687
133	CP	D	0	CPD.6.3.H	0.141019	3.35164	1.01317	5.46748	2.53059	0.459718	0	24.4914	0.656895		Mode	0	Mode	#N/A	Mode	0	Mode	#N/A	Mode	#N/A	Mode	0	Mode	0	Mode	#N/A	Mode	#N/A
156	CP	D	0	CPD.5.3.C	0.0348104	2.51568	0.719326	1.24843	0.13464	0.261774	0	27.9857	0.281833		Standard Deviation	0.113012	Standard Deviation	1.83445	Standard Deviation	1.16273	Standard Deviation	2.25591	Standard Deviation	14.8502	Standard Deviation	2.90664	Standard Deviation	1.45082	Standard Deviation	23.6954	Standard Deviation	0.257637
157	CP	D	0	CPD.6.1.C	0	2.9984	0.720783	1.06967	0.19008	0.177718	0	23.934	0.192547		Sample Variance	0.0127718	Sample Variance	3.36522	Sample Variance	1.35194	Sample Variance	5.08915	Sample Variance	220.528	Sample Variance	8.44855	Sample Variance	2.10488	Sample Variance	561.474	Sample Variance	0.0663766
158	CP	D	0	CPD.6.2.C	0	2.71621	0.601989	0.926228	0	0.141694	0	22.4847	0.190994		Kurtosis	0.900801	Kurtosis	2.03205	Kurtosis	1.45076	Kurtosis	-0.498677	Kurtosis	10.8831	Kurtosis	3.19702	Kurtosis	5.43367	Kurtosis	0.909102	Kurtosis	-0.760316
159	CP	D	0	CPD.6.3.C	0	2.66825	0.603761	0.971667	0.151765	0.269591	0	24.2786	0.225308		Skewness	1.57437	Skewness	1.4517	Skewness	1.37128	Skewness	0.773512	Skewness	3.13438	Skewness	1.70834	Skewness	2.48179	Skewness	1.3743	Skewness	0.204604
182	CP	D	0	CPD.5.3.1K	0	2.56371	0	2.85797	1.13976	2.43943	0	5.26014	0.542704		Range	0.323146	Range	7.16337	Range	4.04192	Range	7.61151	Range	64.1642	Range	11.1897	Range	4.98722	Range	75.0336	Range	0.958854
183	CP	D	0	CPD.6.1.1K	0	2.12181	0	2.3217	0.8928	2.15063	0	3.48104	0.550468		Minimum	0	Minimum	0	Minimum	0	Minimum	0	Minimum	0	Minimum	0	Minimum	0	Minimum	0	Minimum	0
184	CP	D	0	CPD.6.2.1K	0	1.91287	0	2.23808	0.91296	2.07138	0	3.12742	0.55202		Maximum	0.323146	Maximum	7.16337	Maximum	4.04192	Maximum	7.61151	Maximum	64.1642	Maximum	11.1897	Maximum	4.98722	Maximum	75.0336	Maximum	0.958854
185	CP	D	0	CPD.6.3.1K	0	1.98309	0	2.15604	0.806824	1.99074	0	3.17667	0.494004		Sum	1.20585	Sum	37.9502	Sum	17.2559	Sum	61.4042	Sum	171.349	Sum	47.3371	Sum	15.4072	Sum	355.974	Sum	9.52835
208	CP	D	0	CPD.5.3.4K	0	1.61087	0.277673	2.67345	4.92336	2.5463	0	3.6888	0.660716		Count	20	Count	20	Count	20	Count	20	Count	20	Count	20	Count	20	Count	20	Count	20
209	CP	D	0	CPD.6.1.4K	0	1.57725	0.0575752	2.98123	4.99824	2.38659	0	5.28558	0.692549
210	CP	D	0	CPD.6.2.4K	0	2.06538	0	2.4118	4.68432	2.60454	0	3.7507	0.583076
211	CP	D	0	CPD.6.3.4K	0	2.15967	0	2.45567	3.89718	1.81297	0	3.75448	0.558704
234	CP	D	0	CPD.5.3.P	0.168141	8.15944	0	5.50187	4.28112	9.43709	6.81228	0.98792	0
235	CP	D	0	CPD.6.1.P	0.14581	7.37471	0	7.86969	1.60848	7.21981	2.22006	7.55738	0.14674
236	CP	D	0	CPD.6.2.P	0.152378	9.11767	2.05522	2.97114	4.15368	8.29813	4.7616	1.19059	0.0496896
237	CP	D	0	CPD.6.3.P	0.122345	6.95699	2.6887	2.48888	1.86	6.54671	3.4874	0.877929	0.0494765
134	CP	W	0	CPW.1.H	0.467058	6.49516	2.9233	7.96684	7.364	2.06554	0	83.9767	1.69945
135	CP	W	0	CPW.2.H	0.447696	7.01733	2.8981	7.34995	3.94604	2.09037	0.461165	124.499	1.9204
136	CP	W	0	CPW.3.1.H	0.432071	7.65804	2.75872	7.18044	2.77412	1.80002	0	99.9401	1.46222
137	CP	W	0	CPW.3.2.H	0.440056	7.31587	3.05732	7.61237	3.32784	1.797	0.390674	87.8715	1.55668
138	CP	W	0	CPW.4.1.H	0.465555	7.51206	3.47109	9.70819	4.236	3.70659	0	97.17	1.84129
139	CP	W	0	CPW.5.1.H	0.44531	7.5044	2.98371	9.25075	2.83392	2.16384	0.490865	100.37	1.61802
160	CP	W	0	CPW.1.C	0	4.01601	1.80682	4.0585	2.402	1.83622	0	45.7814	0.880998
161	CP	W	0	CPW.2.C	0	1.09604	0	1.05325	0.288	0.194211	0	17.7595	0.238466
162	CP	W	0	CPW.3.1.C	0	1.45744	0	1.27483	0.320471	0.289605	0	20.0195	0.0433871
163	CP	W	0	CPW.3.2.C	0	2.38959	0	1.96634	0.55296	0.573982	0	19.32	0.315218
164	CP	W	0	CPW.4.1.C	0	2.49107	0	2.23307	0.799765	0.389083	0	19.6545	0.313605
165	CP	W	0	CPW.5.1.C	0	1.76337	0	1.61675	0.25848	0.337425	0	13.9547	0.215839
186	CP	W	0	CPW.1.1K	0	0	0	0	0	0	0	0.0930444	0
187	CP	W	0	CPW.2.1K	0	1.64191	0	2.03516	1.96971	2.54864	0	3.89042	0.584677
188	CP	W	0	CPW.3.1.1K	0	0	0	0	0	0	0	0	0
189	CP	W	0	CPW.3.2.1K	0	1.29927	0	1.70109	1.64304	2.09119	0	3.64979	0.533387
190	CP	W	0	CPW.4.1.1K	0	1.58988	0	2.02955	1.87553	2.30036	0	4.63656	0.604374
191	CP	W	0	CPW.5.1.1K	0	1.202	0	1.93391	2.1492	2.43162	0	3.15371	0.598604
212	CP	W	0	CPW.1.4K	0	1.24166	0	1.82202	3.439	2.59506	0	2.00576	0.76346
213	CP	W	0	CPW.2.4K	0	0.856489	0	1.92483	3.43469	3.63977	0	1.76176	0.667862
214	CP	W	0	CPW.3.1.4K	0	0.748145	0.0292949	1.80412	3.09741	4.18867	0	1.89636	0.622642
215	CP	W	0	CPW.3.2.4K	0	0.58599	0.014576	1.36664	2.40264	3.4583	0	1.40853	0.655282
216	CP	W	0	CPW.4.1.4K	0	0.799356	0.035011	1.71225	2.83412	5.88745	0	1.66275	0.666791
217	CP	W	0	CPW.5.1.4K	0	0.829152	0	2.00166	5.33736	5.21147	0	1.40853	1.0132
238	CP	W	0	CPW.1.P	0	4.3971	0	2.74304	3.627	4.78652	2.98031	0.926911	0.516522
239	CP	W	0	CPW.2.P	0	1.86063	0	0.00441306	17.7928	5.53777	5.48176	1.49698	0.150527
240	CP	W	0	CPW.3.1.P	0	2.10081	0	0.544133	17.8518	5.21171	3.2648	2.05598	0.143862
241	CP	W	0	CPW.3.2.P	0	2.71921	0.142116	7.57849	4.74264	3.4457	5.02758	1.93174	0.156833
242	CP	W	0	CPW.4.1.P	0.1642	5.42597	0	2.28112	12.2986	5.63081	5.91268	3.51338	0.0928635
243	CP	W	0	CPW.5.1.P	0	1.42895	0	0.841894	14.9544	3.88939	4.07612	1.49757	0.114131
1	CP	WD	1	CP1WD.1.4K	0.1327	3.73228	1.43008	7.71403	20.0006	10.8219	8.50691	2.96367	0.278078
2	CP	WD	1	CP1WD.2.4K	0.140073	4.15011	1.74838	8.66505	19.5664	11.8193	9.27552	3.66976	0.253518
3	CP	WD	1	CP1WD.3.4K	0.125449	3.76211	1.53267	8.22505	17.9057	11.4863	8.868	3.17152	0.268634
4	CP	WD	2	CP2WD.1.1.4K	0	4.38532	1.80086	7.8733	19.8619	12.0068	8.87954	2.90949	0.231367
5	CP	WD	2	CP2WD.1.2.4K	0	3.98408	1.5751	6.9366	19.4084	10.5254	7.41615	2.20999	0.17984
6	CP	WD	2	CP2WD.1.3.4K	0	4.74081	1.66481	6.57483	15.3776	8.98775	6.21019	2.52238	0.213891
7	CP	WD	2	CP2WD.2.1.4K	0.0289765	2.99847	1.30184	5.19612	16.6256	8.05537	6.08652	1.42165	0.140056
8	CP	WD	2	CP2WD.2.2.4K	0.0256152	3.83716	1.62231	6.71641	18.9346	11.2743	6.15203	2.95358	0.205746
9	CP	WD	2	CP2WD.2.3.4K	0	4.22792	1.82126	7.59708	20.7367	11.4462	9.26154	2.77331	0.205984
10	CP	WD	2	CP2WD.3.1.4K	0	4.17278	1.78848	7.35216	20.2032	11.7198	8.47012	3.43355	0.235249
11	CP	WD	2	CP2WD.3.2.4K	0.120413	5.36357	1.99634	7.43767	19.0158	12.3064	5.83777	3.77859	0.258039
12	CP	WD	2	CP2WD.3.3.4K	0	3.94027	1.5462	6.05684	17.7614	9.72766	6.51759	2.60968	0.168981
26	CP	WD	1	CP1WD.1.1K	0	1.99786	0.993548	2.23154	2.85502	4.81484	0.986319	2.26104	0.12359
27	CP	WD	1	CP1WD.2.1K	0	1.9127	1.02181	2.2411	3.0409	4.9098	0	2.07414	0.144189
28	CP	WD	1	CP1WD.3.1K	0	1.25544	0.161794	1.75154	2.1744	3.83355	0.596822	1.41701	0.104814
29	CP	WD	2	CP2WD.1.1.1K	0.0216744	2.21728	1.08227	2.09825	2.66976	4.02268	0.484378	2.2879	0.138199
30	CP	WD	2	CP2WD.1.2.1K	0.0368612	2.23006	1.21219	2.19182	2.84988	4.24752	0	2.17538	0.121213
31	CP	WD	2	CP2WD.1.3.1K	0	1.91775	1.04961	1.90235	2.36682	3.60534	0	1.839	0.115699
32	CP	WD	2	CP2WD.2.1.1K	0	1.6823	0.982451	1.66561	3.21035	4.00267	0	1.47319	0.0882965
33	CP	WD	2	CP2WD.2.2.1K	0	3.46731	0	2.7895	4.2192	6.10727	2.70084	2.33539	0.195653
34	CP	WD	2	CP2WD.2.3.1K	0	2.30909	1.14526	2.16828	3.42514	4.73765	0.99441	1.75571	0.143396
35	CP	WD	2	CP2WD.3.1.1K	0	2.38119	1.20398	2.24673	2.85336	4.45317	0.916137	1.81726	0.121895
36	CP	WD	2	CP2WD.3.2.1K	0	1.27732	0.152905	1.61403	2.63859	3.54118	0	1.14064	0.0814459
37	CP	WD	2	CP2WD.3.3.1K	0.0212494	2.61998	1.29684	2.71855	4.44918	5.42773	1.22395	2.23556	0.14234
52	CP	WD	1	CP1WD.1.C	0	0.805639	0	0.440571	0	0.149487	0	10.6312	0.148942
53	CP	WD	1	CP1WD.2.C	0	0.700262	0	0.308179	0	0	0	10.1518	0.135474
54	CP	WD	2	CP1WD.3.C	0	0.654436	0	0.314269	0	0	0	9.72402	0.131212
55	CP	WD	2	CP2WD.1.1.C	0	0.468312	0	0.211915	0	0	0	5.0685	0.065994
56	CP	WD	2	CP2WD.1.2.C	0	1.01578	0	0.56193	0	0	0	11.4662	0.16954
57	CP	WD	2	CP2WD.1.3.C	0	0.973001	0	0.424707	0	0	0	8.85827	0.145385
58	CP	WD	2	CP2WD.2.1.C	0	1.06012	0	0.41128	0	0.122435	0	11.2451	0.165175
59	CP	WD	2	CP2WD.2.2.C	0	0.969046	0	0.418064	0	0.198132	0	10.6348	0.152951
60	CP	WD	2	CP2WD.2.3.C	0	0.824631	0	0.347161	0	0	0	9.12552	0.133889
61	CP	WD	2	CP2WD.3.1.C	0	1.66911	0	0.668182	0	0.208339	0	15.2224	0.219721
62	CP	WD	2	CP2WD.3.2.C	0	1.18962	0	0.439547	0	0	0	11.448	0.160608
63	CP	WD	0	CP2WD.3.3.C	0	1.08837	0	0.433187	0	0.230153	0	10.3356	0.157564
78	CP	WD	1	CP1WD.1.H	0	2.80656	0	2.86996	1.23722	0.575894	0	22.5577	0.772439
79	CP	WD	1	CP1WD.2.H	0	1.63333	0	1.62695	1.04841	0.363303	0	12.1255	0.400084
80	CP	WD	1	CP1WD.3.H	0.150407	3.10107	0	3.23567	1.28376	0.744496	0	24.4071	0.996121
81	CP	WD	2	CP2WD.1.1.H	0	2.95937	0	2.89545	1.16352	0.572181	0	21.434	0.628884
82	CP	WD	2	CP2WD.1.2.H	0	2.85864	0	3.01044	1.2938	0.534846	0	21.926	0.636965
83	CP	WD	2	CP2WD.1.3.H	0	2.73123	0	2.78285	1.2	0.555076	0	21.5691	0.610464
84	CP	WD	2	CP2WD.2.1.H	0.162912	4.50535	0	3.80964	1.79435	0.915316	0	29.488	0.637105
85	CP	WD	2	CP2WD.2.2.H	0.123478	3.69366	0	3.0115	1.42632	0.715076	0	19.7101	0.531834
86	CP	WD	2	CP2WD.2.3.H	0.0603184	3.65448	0	2.98176	1.38343	0.757239	0	19.2859	0.55061
87	CP	WD	2	CP2WD.3.1.H	0	2.86871	0	2.74913	1.32048	0.52595	0	18.9214	0.945655
88	CP	WD	2	CP2WD.3.2.H	0	2.91841	0	2.6924	1.37012	0.554487	0	17.9759	0.586106
89	CP	WD	2	CP2WD.3.3.H	0.0309082	1.93835	0.0750235	2.75035	1.29459	0.472668	0	18.1805	0.589151
104	CP	WD	1	CP1WD.1.P	0	1.12851	0	0.6193	2.35322	0.632258	0	1.01241	0.0879392
105	CP	WD	1	CP1WD.2.P	0	1.02191	0	0.52589	2.31649	0.544036	0.389085	0.808196	0.0578339
106	CP	WD	1	CP1WD.3.P	0	1.28366	0	0.715034	2.73672	0.679052	0.437526	1.10579	0.0675468
107	CP	WD	2	CP2WD.1.1.P	0	1.37972	0	0.706384	2.61792	0.746898	0	1.00573	0.0722052
108	CP	WD	2	CP2WD.1.2.P	0	1.37541	0	0.686967	2.56996	0.668404	0	0.926743	0.0657563
109	CP	WD	2	CP2WD.1.3.P	0	0.95652	0	0.469227	1.96447	0.4503	0	0.734933	0.0197906
110	CP	WD	2	CP2WD.2.1.P	0	1.26731	0	0.558973	2.26518	0.593925	0.393613	0.507137	0.0555659
111	CP	WD	2	CP2WD.2.2.P	0	1.87565	0	0.849102	3.19896	0.86998	0.590335	1.02354	0
112	CP	WD	2	CP2WD.2.3.P	0	1.00475	0	0.46852	1.88522	0.444786	0	0.726857	0.0538727
113	CP	WD	2	CP2WD.3.1.P	0	1.70514	0	0.652324	2.736	0.640627	0	1.16091	0.093168
114	CP	WD	2	CP2WD.3.2.P	0	1.52219	0	0.578053	2.58706	0.576266	0	0.862965	0.0791624
115	CP	WD	2	CP2WD.3.3.P	0	1.47687	0	0.58088	2.43953	0.517992	0	0.916173	0.0692671
140	LB	D	0	LBD.1.1.H	0.300814	3.83055	2.14267	4.66574	6.88968	0.508539	0.529067	22.9045	0.529505
141	LB	D	0	LBD.1.2.H	0.327086	3.69666	1.94517	4.51293	6.80688	0.513342	0.616284	25.072	0.489908
142	LB	D	0	LBD.1.3.H	0.348761	3.9038	2.12737	4.91369	7.24248	0.564976	0.717917	24.6497	0.502331
143	LB	D	0	LBD.2.1.H	0.290409	3.44583	2.18569	4.92123	3.80682	0.459718	0.889693	24.4199	0.658418
144	LB	D	0	LBD.2.2.H	0.269803	3.20331	2.24785	4.53256	3.47012	0.458541	0.89676	23.9627	0.600568
145	LB	D	0	LBD.2.3.H	0.316809	4.28815	2.86947	5.48515	4.21553	0.543303	0.963893	21.8468	0.663746
146	LB	D	0	LBD.3.1.H	0.269159	3.15033	1.47618	4.45765	7.57482	0.339049	0.52152	19.7409	0.586867
147	LB	D	0	LBD.3.2.H	0.333551	3.58768	1.7827	5.09153	8.49459	0.455009	0.732813	30.3784	0.579255
148	LB	D	0	LBD.3.3.H	0.373062	3.95243	1.78848	5.73324	9.1944	0.469513	0.722962	30.684	0.577642
149	LB	D	0	LBD.4.1.H	0.284837	3.82908	1.99379	5.07134	10.0572	0.520755	0.639894	30.4207	0.666278
150	LB	D	0	LBD.4.2.H	0.291619	3.79693	1.94954	5.19553	10.3399	0.463509	0.674669	29.6529	0.512424
151	LB	D	0	LBD.4.3.H	0.294916	3.85669	2.12138	5.24417	10.2332	0.49739	0.681933	30.5455	0.562509
166	LB	D	0	LBD.1.1.C	0.147123	2.48986	1.25062	1.62685	0.70056	0.33082	0	31.2318	0.442548
167	LB	D	0	LBD.1.2.C	0.136614	2.37939	1.34536	2.30296	1.24272	0.342828	0	31.0436	0.481368
168	LB	D	0	LBD.1.3.C	0.158289	2.61955	1.43282	1.98652	1.08576	0.311608	0	35.5677	0.522517
169	LB	D	0	LBD.2.1.C	0.125565	1.46686	0.982451	1.39072	0.381176	0.322568	0	24.4764	0.350141
170	LB	D	0	LBD.2.2.C	0	1.30146	0.905284	1.10169	0.221647	0.128321	0	23.0365	0.327306
171	LB	D	0	LBD.2.3.C	0	1.65051	1.15393	1.3992	0.352941	0.233685	0	26.6305	0.372976
172	LB	D	0	LBD.3.1.C	0.172571	2.58819	1.35257	2.25427	1.98071	0.309618	0	37.1582	0.531301
173	LB	D	0	LBD.3.2.C	0	1.70584	0.914573	1.26069	0.896471	0.286073	0	24.3867	0.346335
174	LB	D	0	LBD.3.3.C	0.135958	2.16684	1.29654	1.65928	1.01592	0.31581	0	35.7746	0.4573
175	LB	D	0	LBD.4.1.C	0	1.84531	1.05825	1.29376	1.01682	0.194824	0	28.3846	0.33512
176	LB	D	0	LBD.4.2.C	0	2.14763	1.14203	1.54179	1.17	0.326017	0	31.8322	0.347827
177	LB	D	0	LBD.4.3.C	0.124921	2.43397	1.36972	1.86631	1.34612	0.548012	0	33.4977	0.488675
192	LB	D	0	LBD.1.1.1K	0	1.04289	0	2.166	2.34432	2.20227	0	2.61184	0.486026
193	LB	D	0	LBD.1.2.1K	0	1.61748	0	1.80128	1.9656	1.8066	0	1.9911	0.042702
194	LB	D	0	LBD.1.3.1K	0	1.72255	0	2.24529	2.5128	2.1038	0	2.0971	0.10559
195	LB	D	0	LBD.2.1.1K	0	0.732253	0.821686	1.54336	1.80706	1.24495	0	1.88722	0.0745953
196	LB	D	0	LBD.2.2.1K	0	0.987717	1.22181	2.10304	2.54329	1.75764	0	2.21893	0.108848
197	LB	D	0	LBD.2.3.1K	0	0.801711	0.973162	1.62745	1.97718	1.36326	0	1.98033	0.0700282
198	LB	D	0	LBD.3.1.1K	0	1.45097	0	1.87549	2.46847	1.5528	0	2.65291	0.0837294
199	LB	D	0	LBD.3.2.1K	0	0.815838	0.0428706	1.91789	2.28212	1.57046	0	2.51906	0.42702
200	LB	D	0	LBD.3.3.1K	0	0.7499	0.120252	2.09248	2.41272	1.6559	0.420947	2.11661	0.46584
201	LB	D	0	LBD.4.1.1K	0	0.803801	0.0661869	2.005	2.41935	1.80365	0.383936	2.6738	0.477724
202	LB	D	0	LBD.4.2.1K	0	0.929419	0.0393552	2.39089	2.74824	1.87925	0	2.65509	0.548915
203	LB	D	0	LBD.4.3.1K	0	0.898245	0.0385835	2.15887	2.56094	1.76235	0.40492	2.3611	0.468124
218	LB	D	0	LBD.1.1.4K	0	1.13295	0	1.25563	2.51496	3.01821	0	0.736064	0.314442
219	LB	D	0	LBD.1.2.4K	0	0.727685	0.07288	1.45746	1.66032	3.40367	0	0.83952	0.393635
220	LB	D	0	LBD.1.3.4K	0	0.869379	0.125354	1.81281	2.89944	2.06478	0	0.901424	0.600157
221	LB	D	0	LBD.2.1.4K	0	0.566848	0.0936008	1.51015	1.512	2.72122	0	0.626024	0.393528
222	LB	D	0	LBD.2.2.4K	0	0.455009	0	1.18225	0.748941	1.56339	0	0.493004	0.398095
223	LB	D	0	LBD.2.3.4K	0	0.533296	0.00357255	1.46068	1.55082	2.98611	0	0.601082	0.421692
224	LB	D	0	LBD.3.1.4K	0	0.615116	0.0278659	1.61049	3.01553	3.96382	0	1.00097	0.473452
225	LB	D	0	LBD.3.2.4K	0	0.721657	0.0192918	1.77515	3.20894	4.5701	0	1.30276	0.516078
226	LB	D	0	LBD.3.3.4K	0	0.921014	0.0604904	2.37071	5.21424	5.68639	0	1.7579	0.749226
227	LB	D	0	LBD.4.1.4K	0	0.612653	0	1.38349	2.93804	3.05653	0	0.867902	0.415136
228	LB	D	0	LBD.4.2.4K	0	0.973248	0	1.407	3.39624	3.72428	0	0.75048	0.484474
229	LB	D	0	LBD.4.3.4K	0	0.669858	0.0450141	1.2508	4.28612	4.15453	0	0.905365	0.524451
244	LB	D	0	LBD.1.1.P	0	5.35917	2.73883	1.98797	11.9491	8.98499	3.16431	7.79397	0.159938
245	LB	D	0	LBD.1.2.P	0.250241	5.81067	2.33216	3.93989	4.81248	5.97218	3.2436	7.0791	0.0986028
246	LB	D	0	LBD.1.3.P	0.130046	6.10487	2.04501	2.31233	13.392	6.13189	3.31784	10.622	0.121895
247	LB	D	0	LBD.2.1.P	0.186093	4.90621	2.98737	3.75523	4.24024	6.449	3.51779	7.65112	0.0327306
248	LB	D	0	LBD.2.2.P	0	3.31986	0	1.48329	6.18635	2.99611	0.904533	4.1685	0.138534
249	LB	D	0	LBD.2.3.P	0.526728	4.93741	0	3.35172	12.8845	9.44629	4.69227	5.30665	0.219219
250	LB	D	0	LBD.3.1.P	0	2.91135	0.207922	1.79917	14.1967	5.21524	1.36669	6.59528	0.247382
251	LB	D	0	LBD.3.2.P	0	12.2705	7.73171	8.27153	34.3122	8.23549	3.06835	5.50535	0.178876
252	LB	D	0	LBD.3.3.P	0	16.6683	12.3189	10.5403	71.455	12.8552	4.8272	7.34707	0.32997
253	LB	D	0	LBD.4.1.P	0.128679	15.6913	10.819	11.1364	63.8699	11.864	5.04045	7.86217	0.331951
254	LB	D	0	LBD.4.2.P	0.150407	16.804	14.1664	8.27767	65.0189	12.6756	5.64963	7.04858	0.284939
255	LB	D	0	LBD.4.3.P	0.13458	13.838	8.06753	12.1405	61.5727	12.2158	4.21244	5.02232	0.305232
152	LB	W	0	LBW.1.H	0.264652	3.49468	1.78485	4.47037	3.35153	0.376722	0.4134	53.9503	0.589151
153	LB	W	0	LBW.2.1.H	0.323146	4.14636	1.87812	5.60927	11.0326	0.57038	0.642233	75.0336	0.746897
154	LB	W	0	LBW.2.2.H	0.29359	3.91401	1.87447	4.78539	7.8408	0.491728	0.614122	67.4635	0.628108
155	LB	W	0	LBW.3.1.H	0.194413	3.4595	1.85407	5.01388	3.00888	0.376451	0.850544	31.6533	0.687114
178	LB	W	0	LBW.1.C	0	1.8736	0.865986	1.58647	0.462353	0.207785	0	28.4471	0.290008
179	LB	W	0	LBW.2.1.C	0	1.15877	0	1.17418	1.06992	0	0	23.4955	0.222827
180	LB	W	0	LBW.2.2.C	0	1.77358	0.905898	1.4452	1.05048	0.147698	0	27.0003	0.28261
181	LB	W	0	LBW.3.1.C	0	1.22422	1.01595	1.36808	0.26136	0	0	27.5642	0.267858
204	LB	W	0	LBW.1.1K	0	0.499745	0.0621624	1.91931	1.51271	1.65345	0	2.53652	0.49172
205	LB	W	0	LBW.2.1.1K	0	1.16358	0.0284232	3.6732	3.71808	3.24876	0.653766	4.98285	0.807456
206	LB	W	0	LBW.2.2.1K	0	0.741494	0.029152	2.48964	2.51136	2.22929	0	2.91373	0.572983
207	LB	W	0	LBW.3.1.1K	0	0.353636	0.0903712	1.913	1.85832	1.32808	0	1.54336	0.445654
230	LB	W	0	LBW.1.4K	0	0.610995	0	1.31581	4.79365	4.79555	0	1.03838	0.578494
231	LB	W	0	LBW.2.1.4K	0	0.984056	0	1.62829	7.10928	5.397	0.933436	1.30846	0.875003
232	LB	W	0	LBW.2.2.4K	0	0.698265	0.003644	1.82867	6.69888	6.1613	1.48845	1.35426	0.958854
233	LB	W	0	LBW.3.1.4K	0	0.358439	0	0.771977	2.2068	2.60454	0.158576	0.324784	0.32997
256	LB	W	0	LBW.1.P	0	3.71954	2.82088	7.61151	24.5915	5.28411	4.66541	2.11335	0.245099
257	LB	W	0	LBW.2.1.P	0.130046	7.16337	4.04192	7.55398	64.1642	11.1897	4.98722	2.90186	0.304349
258	LB	W	0	LBW.2.2.P	0	0	0	0	0	0	0	0	0
259	LB	W	0	LBW.3.1.P	0	0.612408	0	5.24598	24.1063	1.27465	0	0.348528	0.204193

## Sheet: Labeled Amount - biomass
															ug/1nM
					Craterostigma plantagineum	CP								glucose	0.18016		Figure 1 The sugar saccharification datasets need to be simplified to the averages of the 3 species with statistical error bars.
					Lindernia brevidens	LB								xyl	0.15013		i.e. Craterostigma (wet and dry) compared with Lindernia brevidens (wet and dry) compared with Lindernia subracemosa (wet/partial dry/dry)
					Lindernia subracemosa	LS								ara	0.1501
					Wet	W								fuc	0.1642
					Partial dry	WD								gal	0.18016
					Dry	D								galA	0.212
														GluA	0.19414
														Man	0.18016
														Rha	0.1822
									Use monosaccharide mol weights (above)																			supernatent
						Monosaccharide amount per sample/nmoles									ug per sample (0.180ug glucose in 1nM)									ug monosaccharide per vial (5ul injection from 1000ul)									ug monosaccharide per mg biomass
	Species	Dry/Wet	Gradient	Sample Name	Biomass weight/mg	fuc	ara	Rha	Gal	Glu	Xyl	Man	GalA	GluA	fuc	ara	Rha	Gal	Glu	Xyl	Man	GalA	GluA	fuc	ara	Rha	Gal	Glu	Xyl	Man	GalA	GluA	fuc	ara	Rha	Gal	Glu	Xyl	Man	GalA	GluA
1	CP	D	1	CP1WD.1.4K	4.9	0.0198	0.6092	0.1923	1.0488	2.7223	1.7664	1.1566	0.3425	0.0351	0.00325116	0.0914409	0.0350371	0.188994	0.490014	0.265137	0.208419	0.07261	0.00681291	0.650232	18.2882	7.00741	37.7988	98.0028	53.0273	41.6839	14.522	1.36258	0.1327	3.73228	1.43008	7.71403	20.0006	10.8219	8.50691	2.96367	0.278078
2	CP	D	1	CP1WD.2.4K	4.9	0.0209	0.6774	0.2351	1.1781	2.6632	1.9292	1.2611	0.4241	0.032	0.00343178	0.101678	0.0428352	0.212294	0.479376	0.289573	0.22725	0.0899092	0.0062112	0.686356	20.3355	8.56704	42.4587	95.8752	57.9146	45.45	17.9818	1.24224	0.140073	4.15011	1.74838	8.66505	19.5664	11.8193	9.27552	3.66976	0.253518
3	CP	D	1	CP1WD.3.4K	5	0.0191	0.6266	0.2103	1.1411	2.4869	1.9131	1.2303	0.374	0.0346	0.00313622	0.0940527	0.0383167	0.205626	0.447642	0.287156	0.2217	0.079288	0.00671586	0.627244	18.8105	7.66333	41.1252	89.5284	57.4313	44.34	15.8576	1.34317	0.125449	3.76211	1.53267	8.22505	17.9057	11.4863	8.868	3.17152	0.268634
4	CP	D	2	CP2WD.1.1.4K	5	0	0.7304	0.2471	1.0923	2.7586	1.9998	1.2319	0.3431	0.0298	0	0.109633	0.0450216	0.196832	0.496548	0.30017	0.221988	0.0727372	0.00578418	0	21.9266	9.00432	39.3665	99.3096	60.034	44.3977	14.5474	1.15684	0	4.38532	1.80086	7.8733	19.8619	12.0068	8.87954	2.90949	0.231367
5	CP	D	2	CP2WD.1.2.4K	4.9	0	0.6503	0.2118	0.9431	2.6417	1.718	1.0083	0.2554	0.0227	0	0.09761	0.03859	0.169947	0.475506	0.257872	0.181696	0.0541448	0.00440607	0	19.522	7.71799	33.9893	95.1012	51.5744	36.3391	10.829	0.881214	0	3.98408	1.5751	6.9366	19.4084	10.5254	7.41615	2.20999	0.17984
6	CP	D	2	CP2WD.1.3.4K	5.1	0	0.8054	0.233	0.9304	2.1785	1.5269	0.8788	0.3034	0.0281	0	0.120891	0.0424526	0.167658	0.39213	0.229188	0.15836	0.0643208	0.00545421	0	24.1781	8.49052	33.5316	78.426	45.8375	31.672	12.8642	1.09084	0	4.74081	1.66481	6.57483	15.3776	8.98775	6.21019	2.52238	0.213891
7	CP	D	2	CP2WD.2.1.4K	5.1	0.0045	0.5094	0.1822	0.7353	2.3553	1.3685	0.8613	0.171	0.0184	0.0007389	0.0764609	0.0331968	0.132501	0.423954	0.205412	0.155206	0.036252	0.00357144	0.14778	15.2922	6.63937	26.5002	84.7908	41.0824	31.0413	7.2504	0.714288	0.0289765	2.99847	1.30184	5.19612	16.6256	8.05537	6.08652	1.42165	0.140056
8	CP	D	2	CP2WD.2.2.4K	5	0.0039	0.6391	0.2226	0.9318	2.6298	1.8778	0.8535	0.3483	0.0265	0.00064038	0.0959289	0.0405577	0.16791	0.473364	0.281858	0.153801	0.0738396	0.00514365	0.128076	19.1858	8.11154	33.5821	94.6728	56.3716	30.7601	14.7679	1.02873	0.0256152	3.83716	1.62231	6.71641	18.9346	11.2743	6.15203	2.95358	0.205746
9	CP	D	2	CP2WD.2.3.4K	4.9	0	0.6901	0.2449	1.0329	2.8225	1.8683	1.2592	0.3205	0.026	0	0.103584	0.0446208	0.186129	0.50805	0.280432	0.226908	0.067946	0.0050466	0	20.7168	8.92416	37.2257	101.61	56.0864	45.3816	13.5892	1.00932	0	4.22792	1.82126	7.59708	20.7367	11.4462	9.26154	2.77331	0.205984
10	CP	D	2	CP2WD.3.1.4K	5	0	0.695	0.2454	1.02	2.806	1.952	1.1751	0.4049	0.0303	0	0.104319	0.0447119	0.183804	0.50508	0.292995	0.211753	0.0858388	0.00588123	0	20.8639	8.94238	36.7608	101.016	58.599	42.3506	17.1678	1.17625	0	4.17278	1.78848	7.35216	20.2032	11.7198	8.47012	3.43355	0.235249
11	CP	D	2	CP2WD.3.2.4K	5.1	0.0187	0.9112	0.2794	1.0525	2.6939	2.0907	0.8261	0.4545	0.0339	0.00307054	0.136771	0.0509067	0.189661	0.484902	0.313814	0.148863	0.096354	0.00657999	0.614108	27.3542	10.1813	37.9321	96.9804	62.7628	29.7726	19.2708	1.316	0.120413	5.36357	1.99634	7.43767	19.0158	12.3064	5.83777	3.77859	0.258039
12	CP	D	2	CP2WD.3.3.4K	5.1	0	0.6694	0.2164	0.8571	2.5162	1.6526	0.9223	0.3139	0.0222	0	0.100477	0.0394281	0.154449	0.452916	0.248055	0.166198	0.0665468	0.00430902	0	20.0954	7.88562	30.8899	90.5832	49.6111	33.2397	13.3094	0.861804	0	3.94027	1.5462	6.05684	17.7614	9.72766	6.51759	2.60968	0.168981
13	CP	D	0	CPD.1.1.4K	5	0.011	0.922	0.3408	0.9438	2.1196	1.4775	0.8398	0.364	0.0323	0.0018062	0.138392	0.0620938	0.170073	0.381528	0.221773	0.151332	0.077168	0.00626943	0.36124	27.6784	12.4188	34.0146	76.3056	44.3546	30.2664	15.4336	1.25389	0.072248	5.53569	2.48375	6.80291	15.2611	8.87091	6.05328	3.08672	0.250777
14	CP	D	0	CPD.1.2.4K	5.1	0.0192	0.8673	0.4138	0.9346	2.171	1.4933	0.6851	0.3867	0.0338	0.00315264	0.130182	0.0753944	0.168415	0.39078	0.224144	0.123455	0.0819804	0.00656058	0.630528	26.0363	15.0789	33.683	78.156	44.8289	24.691	16.3961	1.31212	0.123633	5.10517	2.95664	6.60451	15.3247	8.78997	4.84137	3.21492	0.257278
15	CP	D	0	CPD.1.3.4K	5	0.0209	1.0373	0.3452	1.0508	2.2968	1.6271	0.7579	0.4702	0.0368	0.00343178	0.155699	0.0628954	0.189354	0.413424	0.244228	0.136574	0.0996824	0.00714288	0.686356	31.1397	12.5791	37.8708	82.6848	48.8455	27.3147	19.9365	1.42858	0.137271	6.22795	2.51582	7.57417	16.537	9.76911	5.46294	3.9873	0.285715
16	CP	D	0	CPD.2.1.4K	5	0.0266	1.1336	0.3867	1.2767	2.7856	2.268	0.8844	0.6572	0.0398	0.00436772	0.170153	0.0704567	0.230061	0.501408	0.340427	0.159369	0.139326	0.00772518	0.873544	34.0307	14.0913	46.0123	100.282	68.0854	31.8738	27.8653	1.54504	0.174709	6.80613	2.81827	9.20245	20.0563	13.6171	6.37476	5.57306	0.309007
17	CP	D	0	CPD.2.2.4K	5.1	0.0241	1.0606	0.3378	1.1605	2.6514	2.2396	0.8764	0.5735	0.0356	0.00395722	0.159196	0.0615472	0.209122	0.477252	0.336164	0.157927	0.121582	0.00690996	0.791444	31.8392	12.3094	41.8244	95.4504	67.2328	31.5855	24.3164	1.38199	0.155185	6.24298	2.41361	8.20087	18.7158	13.1829	6.19323	4.76792	0.270979
18	CP	D	0	CPD.2.3.4K	5	0.0271	1.6077	0	1.3431	2.7655	2.4908	0.865	0.5571	0.0306	0.00444982	0.241316	0	0.242027	0.49779	0.373869	0.155873	0.118105	0.00593946	0.889964	48.2632	0	48.4053	99.558	74.7738	31.1746	23.621	1.18789	0.177993	9.65263	0	9.68106	19.9116	14.9548	6.23492	4.72421	0.237578
19	CP	D	0	CPD.3.1.4K	4.9	0.0196	0.9587	0.4116	0.8613	2.2437	1.8198	0.6899	0.2968	0.0143	0.00321832	0.143901	0.0749935	0.155206	0.403866	0.273152	0.12432	0.0629216	0.00277563	0.643664	28.7802	14.9987	31.0413	80.7732	54.6304	24.864	12.5843	0.555126	0.13136	5.8735	3.06096	6.33495	16.4843	11.1491	5.07428	2.56823	0.113291
20	CP	D	0	CPD.3.2.4K	5.1	0.0241	1.1703	0.406	1.0255	2.4148	2.0981	0.7071	0.3931	0.0196	0.00395722	0.175662	0.0739732	0.184795	0.434664	0.314925	0.127419	0.0833372	0.00380436	0.791444	35.1324	14.7946	36.959	86.9328	62.985	25.4839	16.6674	0.760872	0.155185	6.88871	2.90091	7.24687	17.0456	12.35	4.99684	3.26813	0.149191
21	CP	D	0	CPD.3.3.4K	5	0.0252	1.1442	0.4458	1.0447	2.337	2.1296	0.7007	0.4237	0.023	0.00413784	0.171744	0.0812248	0.188255	0.42066	0.319653	0.126266	0.0898244	0.0044643	0.827568	34.3489	16.245	37.651	84.132	63.9306	25.2532	17.9649	0.89286	0.165514	6.86978	3.24899	7.5302	16.8264	12.7861	5.05065	3.59298	0.178572
22	CP	D	0	CPD.4.1.4K	5	0.0246	1.0623	0.2715	1.1497	2.3898	2.1984	0.7355	0.4581	0.0246	0.00403932	0.159451	0.0494673	0.207176	0.430164	0.32998	0.132537	0.0971172	0.00477486	0.807864	31.8902	9.89346	41.4352	86.0328	65.996	26.5074	19.4234	0.954972	0.161573	6.37805	1.97869	8.28704	17.2066	13.1992	5.30148	3.88469	0.190994
23	CP	D	0	CPD.4.2.4K	5.1	0.0053	0.7336	0.1903	0.7699	1.8883	1.5379	0.8206	0.277	0.0127	0.00087026	0.110113	0.0346727	0.138736	0.339894	0.230839	0.147872	0.058724	0.00246507	0.174052	22.0227	6.93453	27.7472	67.9788	46.1678	29.5744	11.7448	0.493014	0.0341278	4.31817	1.35971	5.44063	13.3292	9.0525	5.79891	2.3029	0.0966694
24	CP	D	0	CPD.4.3.4K	5	0	0.8307	0.2533	0.9645	2.5546	2.0692	0.6821	0.2955	0.0154	0	0.124688	0.0461513	0.173803	0.459828	0.310587	0.122914	0.062646	0.00298914	0	24.9376	9.23025	34.7606	91.9656	62.1174	24.5829	12.5292	0.597828	0	4.98752	1.84605	6.95212	18.3931	12.4235	4.91658	2.50584	0.119566
25	CP	D	0	CPD.5.1.4K	5.1	0.0238	1.1004	0.3037	1.2444	2.8584	2.4282	0.9311	0.477	0.0253	0.00390796	0.16517	0.0553341	0.224241	0.514512	0.364473	0.167784	0.101124	0.00491073	0.781592	33.034	11.0668	44.8482	102.902	72.8946	33.5568	20.2248	0.982146	0.153253	6.47726	2.16997	8.79376	20.1769	14.2931	6.57977	3.96565	0.192578
26	CP	D	1	CP1WD.1.1K	4.9	0	0.3261	0.1336	0.3034	0.3886	0.7859	0.1341	0.2613	0.0156	0	0.0489476	0.0243419	0.0546727	0.069948	0.117964	0.0241648	0.0553956	0.00302796	0	9.78952	4.86838	10.9345	13.9896	23.5927	4.83296	11.0791	0.605592	0	1.99786	0.993548	2.23154	2.85502	4.81484	0.986319	2.26104	0.12359
27	CP	D	1	CP1WD.2.1K	4.9	0	0.3122	0.1374	0.3047	0.4139	0.8014	0	0.2397	0.0182	0	0.0468612	0.0250343	0.0549069	0.074502	0.12029	0	0.0508164	0.00353262	0	9.37224	5.00686	10.9814	14.9004	24.058	0	10.1633	0.706524	0	1.9127	1.02181	2.2411	3.0409	4.9098	0	2.07414	0.144189
28	CP	D	1	CP1WD.3.1K	5	0	0.2091	0.0222	0.243	0.302	0.6385	0.0828	0.1671	0.0135	0	0.0313859	0.00404484	0.0437886	0.05436	0.0958389	0.0149206	0.0354252	0.00262035	0	6.27718	0.808968	8.75772	10.872	19.1678	2.98411	7.08504	0.52407	0	1.25544	0.161794	1.75154	2.1744	3.83355	0.596822	1.41701	0.104814
29	CP	D	2	CP2WD.1.1.1K	5	0.0033	0.3693	0.1485	0.2911	0.3708	0.67	0.0672	0.2698	0.0178	0.00054186	0.0554319	0.0270567	0.0524562	0.066744	0.100567	0.0121094	0.0571976	0.00345498	0.108372	11.0864	5.41134	10.4912	13.3488	20.1134	2.42189	11.4395	0.690996	0.0216744	2.21728	1.08227	2.09825	2.66976	4.02268	0.484378	2.2879	0.138199
30	CP	D	2	CP2WD.1.2.1K	4.9	0.0055	0.364	0.163	0.298	0.3879	0.6933	0	0.2514	0.0153	0.0009031	0.0546364	0.0296986	0.0536996	0.069822	0.104064	0	0.0532968	0.00296973	0.18062	10.9273	5.93972	10.7399	13.9644	20.8129	0	10.6594	0.593946	0.0368612	2.23006	1.21219	2.19182	2.84988	4.24752	0	2.17538	0.121213
31	CP	D	2	CP2WD.1.3.1K	5.1	0	0.3258	0.1469	0.2692	0.3353	0.6125	0	0.2212	0.0152	0	0.0489026	0.0267652	0.0485098	0.060354	0.0919363	0	0.0468944	0.00295032	0	9.78052	5.35304	9.70197	12.0708	18.3873	0	9.37888	0.590064	0	1.91775	1.04961	1.90235	2.36682	3.60534	0	1.839	0.115699
32	CP	D	2	CP2WD.2.1.1K	5.1	0	0.2858	0.1375	0.2357	0.4548	0.68	0	0.1772	0.0116	0	0.0428986	0.0250525	0.0424731	0.081864	0.102068	0	0.0375664	0.00225156	0	8.57972	5.0105	8.49463	16.3728	20.4136	0	7.51328	0.450312	0	1.6823	0.982451	1.66561	3.21035	4.00267	0	1.47319	0.0882965
33	CP	D	2	CP2WD.2.2.1K	5	0	0.5775	0	0.387	0.586	1.0172	0.3747	0.2754	0.0252	0	0.0866828	0	0.0697374	0.10548	0.152682	0.0675209	0.0583848	0.00489132	0	17.3365	0	13.9475	21.096	30.5363	13.5042	11.677	0.978264	0	3.46731	0	2.7895	4.2192	6.10727	2.70084	2.33539	0.195653
34	CP	D	2	CP2WD.2.3.1K	4.9	0	0.3769	0.154	0.2948	0.4662	0.7733	0.1352	0.2029	0.0181	0	0.0565727	0.0280588	0.053123	0.083916	0.116072	0.024363	0.0430148	0.00351321	0	11.3145	5.61176	10.6246	16.7832	23.2145	4.87261	8.60296	0.702642	0	2.30909	1.14526	2.16828	3.42514	4.73765	0.99441	1.75571	0.143396
35	CP	D	2	CP2WD.3.1.1K	5	0	0.3966	0.1652	0.3117	0.3963	0.7417	0.1271	0.2143	0.0157	0	0.0595297	0.0300994	0.0561683	0.071334	0.111329	0.0229034	0.0454316	0.00304737	0	11.9059	6.01989	11.2337	14.2668	22.2658	4.58068	9.08632	0.609474	0	2.38119	1.20398	2.24673	2.85336	4.45317	0.916137	1.81726	0.121895
36	CP	D	2	CP2WD.3.2.1K	5.1	0	0.217	0.0214	0.2284	0.3738	0.6016	0	0.1372	0.0107	0	0.0325717	0.00389908	0.0411577	0.067284	0.0903002	0	0.0290864	0.00207687	0	6.51434	0.779816	8.23154	13.4568	18.06	0	5.81728	0.415374	0	1.27732	0.152905	1.61403	2.63859	3.54118	0	1.14064	0.0814459
37	CP	D	2	CP2WD.3.3.1K	5.1	0.0033	0.4451	0.1815	0.3847	0.6303	0.9221	0.1732	0.2689	0.0187	0.00054186	0.0668095	0.0330693	0.0693229	0.113454	0.138407	0.0312106	0.0570068	0.00362967	0.108372	13.3619	6.61386	13.8646	22.6908	27.6814	6.24213	11.4014	0.725934	0.0212494	2.61998	1.29684	2.71855	4.44918	5.42773	1.22395	2.23556	0.14234
38	CP	D	0	CPD.1.1.1K	5	0.0078	0.4739	0.2712	0.4301	0.6075	0.7999	0.1536	0.2604	0.0185	0.00128076	0.0711324	0.0494126	0.077504	0.10935	0.120065	0.0276787	0.0552048	0.00359085	0.256152	14.2265	9.88253	15.5008	21.87	24.013	5.53574	11.041	0.71817	0.0512304	2.8453	1.97651	3.10016	4.374	4.8026	1.10715	2.20819	0.143634
39	CP	D	0	CPD.1.2.1K	5.1	0.0203	0.6527	0.3945	0.6096	0.7205	1.0152	0.2042	0.326	0.0252	0.00333326	0.0979703	0.0718779	0.10985	0.12969	0.152382	0.0367968	0.069112	0.00489132	0.666652	19.5941	14.3756	21.97	25.938	30.4763	7.35937	13.8224	0.978264	0.130716	3.84197	2.81874	4.30784	5.08588	5.97575	1.44301	2.71027	0.191816
40	CP	D	0	CPD.1.3.1K	5	0.0077	0.5315	0.2964	0.4864	0.5706	0.7826	0.1609	0.302	0.0202	0.00126434	0.0797782	0.0540041	0.0876493	0.102708	0.117468	0.0289942	0.064024	0.00392082	0.252868	15.9556	10.8008	17.5299	20.5416	23.4937	5.79884	12.8048	0.784164	0.0505736	3.19113	2.16016	3.50597	4.10832	4.69873	1.15977	2.56096	0.156833
41	CP	D	0	CPD.2.1.1K	5	0.0017	0.7153	0	0.4773	0.3936	0.8694	0.153	0.2798	0.0166	0.00027914	0.107367	0	0.0860095	0.070848	0.130497	0.0275706	0.0593176	0.00322206	0.055828	21.4733	0	17.2019	14.1696	26.0994	5.51412	11.8635	0.644412	0.0111656	4.29466	0	3.44038	2.83392	5.21988	1.10282	2.3727	0.128882
42	CP	D	0	CPD.2.2.1K	5.1	0.0208	0.7683	0.3191	0.6738	0.5926	1.2826	0.2999	0.3914	0.0247	0.00341536	0.115322	0.05814	0.121419	0.106668	0.192518	0.054042	0.0829768	0.00479427	0.683072	23.0644	11.628	24.2838	21.3336	38.5037	10.8084	16.5954	0.958854	0.133936	4.52242	2.28	4.76152	4.18306	7.54974	2.11929	3.25399	0.188011
43	CP	D	0	CPD.2.3.1K	5	0.0065	0.6055	0.2128	0.5186	0.4983	0.9949	0.1869	0.2513	0.0192	0.0010673	0.0908856	0.0387722	0.0934517	0.089694	0.149334	0.0336794	0.0532756	0.00372672	0.21346	18.1771	7.75443	18.6903	17.9388	29.8669	6.73588	10.6551	0.745344	0.042692	3.63542	1.55089	3.73807	3.58776	5.97338	1.34718	2.13102	0.149069
44	CP	D	0	CPD.3.1.1K	4.9	0	0.502	0.2721	0.4396	0.6063	0.8873	0.1741	0.3016	0.0195	0	0.0753502	0.0495766	0.0792159	0.109134	0.133184	0.0313728	0.0639392	0.00378495	0	15.07	9.91532	15.8432	21.8268	26.6367	6.27456	12.7878	0.75699	0	3.07552	2.02354	3.2333	4.45445	5.43607	1.28052	2.60976	0.154488
45	CP	D	0	CPD.3.2.1K	5.1	0	0.4387	0.264	0.3885	0.5113	0.778	0.1581	0.2648	0.0174	0	0.0658489	0.0481008	0.0700077	0.092034	0.116778	0.0284896	0.0561376	0.00337734	0	13.1698	9.62016	14.0015	18.4068	23.3556	5.69792	11.2275	0.675468	0	2.58231	1.88631	2.7454	3.60918	4.57952	1.11724	2.20147	0.132445
46	CP	D	0	CPD.3.3.1K	5	0	0.4714	0.2512	0.4033	0.4819	0.7777	0.1386	0.2404	0.0184	0	0.0707571	0.0457686	0.0726747	0.086742	0.116733	0.0249757	0.0509648	0.00357144	0	14.1514	9.15373	14.5349	17.3484	23.3466	4.99514	10.193	0.714288	0	2.83029	1.83075	2.90699	3.46968	4.66931	0.999029	2.03859	0.142858
47	CP	D	0	CPD.4.1.1K	5	0.0213	0.7701	0	0.6253	0.6675	1.1167	0.2304	0.3357	0.0268	0.00349746	0.115592	0	0.112679	0.12015	0.167617	0.0415181	0.0711684	0.00520188	0.699492	23.1184	0	22.5358	24.03	33.5233	8.30362	14.2337	1.04038	0.139898	4.62368	0	4.50716	4.806	6.70467	1.66072	2.84674	0.208075
48	CP	D	0	CPD.4.2.1K	5.1	0.0092	0.2091	0	0.2626	0.1611	0.2578	0	0.3534	0.0299	0.00151064	0.0313859	0	0.0473205	0.028998	0.0386958	0	0.0749208	0.00580359	0.302128	6.27718	0	9.4641	5.7996	7.73916	0	14.9842	1.16072	0.0592408	1.23082	0	1.85571	1.13718	1.51748	0	2.93807	0.227592
49	CP	D	0	CPD.4.3.1K	5	0	0.1346	0	0.1227	0.0523	0.113	0	0.2514	0.0197	0	0.0202035	0	0.0221105	0.009414	0.0169613	0	0.0532968	0.00382377	0	4.04069	0	4.42211	1.8828	3.39226	0	10.6594	0.764754	0	0.808138	0	0.884422	0.37656	0.678452	0	2.13187	0.152951
50	CP	D	0	CPD.5.1.1K	5.1	0	0.177	0	0.1563	0.0602	0.1594	0	0.3576	0.027	0	0.0265677	0	0.0281653	0.010836	0.0239259	0	0.0758112	0.0052407	0	5.31354	0	5.63305	2.1672	4.78519	0	15.1622	1.04814	0	1.04187	0	1.10452	0.424941	0.938272	0	2.97299	0.205518
51	CP	D	1	CPD.5.2.1K	5	0	0.0627	0	0.0615	0.0267	0.0663	0	0.152	0.0116	0	0.00941127	0	0.0110823	0.004806	0.00995163	0	0.032224	0.00225156	0	1.88225	0	2.21646	0.9612	1.99033	0	6.4448	0.450312	0	0.376451	0	0.443292	0.19224	0.398065	0	1.28896	0.0900624
52	CP	D	1	CP1WD.1.C	4.9	0	0.1315	0	0.0599	0	0.0244	0	1.2286	0.0188	0	0.0197382	0	0.010794	0	0.00366244	0	0.260463	0.00364908	0	3.94763	0	2.1588	0	0.732488	0	52.0926	0.729816	0	0.805639	0	0.440571	0	0.149487	0	10.6312	0.148942
53	CP	D	1	CP1WD.2.C	4.9	0	0.1143	0	0.0419	0	0	0	1.1732	0.0171	0	0.0171564	0	0.00755038	0	0	0	0.248718	0.00331911	0	3.43129	0	1.51008	0	0	0	49.7437	0.663822	0	0.700262	0	0.308179	0	0	0	10.1518	0.135474
54	CP	D	2	CP1WD.3.C	5	0	0.109	0	0.0436	0	0	0	1.1467	0.0169	0	0.0163609	0	0.00785672	0	0	0	0.2431	0.00328029	0	3.27218	0	1.57134	0	0	0	48.6201	0.656058	0	0.654436	0	0.314269	0	0	0	9.72402	0.131212
55	CP	D	2	CP2WD.1.1.C	5	0	0.078	0	0.0294	0	0	0	0.5977	0.0085	0	0.0117078	0	0.00529788	0	0	0	0.126712	0.00164985	0	2.34156	0	1.05958	0	0	0	25.3425	0.32997	0	0.468312	0	0.211915	0	0	0	5.0685	0.065994
56	CP	D	2	CP2WD.1.2.C	4.9	0	0.1658	0	0.0764	0	0	0	1.3251	0.0214	0	0.0248866	0	0.0137673	0	0	0	0.280921	0.00415374	0	4.97732	0	2.75346	0	0	0	56.1842	0.830748	0	1.01578	0	0.56193	0	0	0	11.4662	0.16954
57	CP	D	2	CP2WD.1.3.C	5.1	0	0.1653	0	0.0601	0	0	0	1.0655	0.0191	0	0.0248115	0	0.01083	0	0	0	0.225886	0.00370731	0	4.96231	0	2.166	0	0	0	45.1772	0.741462	0	0.973001	0	0.424707	0	0	0	8.85827	0.145385
58	CP	D	2	CP2WD.2.1.C	5.1	0	0.1801	0	0.0582	0	0.0208	0	1.3526	0.0217	0	0.027033	0	0.0104876	0	0.00312208	0	0.286751	0.00421197	0	5.4066	0	2.09753	0	0.624416	0	57.3502	0.842394	0	1.06012	0	0.41128	0	0.122435	0	11.2451	0.165175
59	CP	D	2	CP2WD.2.2.C	5	0	0.1614	0	0.058	0	0.033	0	1.2541	0.0197	0	0.0242261	0	0.0104516	0	0.0049533	0	0.265869	0.00382377	0	4.84523	0	2.09032	0	0.99066	0	53.1738	0.764754	0	0.969046	0	0.418064	0	0.198132	0	10.6348	0.152951
60	CP	D	2	CP2WD.2.3.C	4.9	0	0.1346	0	0.0472	0	0	0	1.0546	0.0169	0	0.0202035	0	0.00850544	0	0	0	0.223575	0.00328029	0	4.04069	0	1.70109	0	0	0	44.715	0.656058	0	0.824631	0	0.347161	0	0	0	9.12552	0.133889
61	CP	D	2	CP2WD.3.1.C	5	0	0.278	0	0.0927	0	0.0347	0	1.7951	0.0283	0	0.0417278	0	0.0167045	0	0.00520847	0	0.380561	0.00549303	0	8.34556	0	3.34091	0	1.04169	0	76.1122	1.09861	0	1.66911	0	0.668182	0	0.208339	0	15.2224	0.219721
62	CP	D	2	CP2WD.3.2.C	5.1	0	0.2021	0	0.0622	0	0	0	1.377	0.0211	0	0.0303352	0	0.0112084	0	0	0	0.291924	0.00409551	0	6.06704	0	2.24169	0	0	0	58.3848	0.819102	0	1.18962	0	0.439547	0	0	0	11.448	0.160608
63	CP	D	0	CP2WD.3.3.C	5.1	0	0.1849	0	0.0613	0	0.0391	0	1.2432	0.0207	0	0.0277535	0	0.0110463	0	0.00586891	0	0.263558	0.00401787	0	5.5507	0	2.20925	0	1.17378	0	52.7117	0.803574	0	1.08837	0	0.433187	0	0.230153	0	10.3356	0.157564
64	CP	D	0	CPD.1.1.C	5	0	0.1966	0	0.0839	0	0.0258	0	1.4859	0.0242	0	0.0295097	0	0.0151188	0	0.00387258	0	0.315011	0.00469722	0	5.90193	0	3.02376	0	0.774516	0	63.0022	0.939444	0	1.18039	0	0.604751	0	0.154903	0	12.6004	0.187889
65	CP	D	0	CPD.1.2.C	5.1	0	0.1897	0	0.069	0	0	0	1.2501	0.021	0	0.028474	0	0.0124338	0	0	0	0.265021	0.0040761	0	5.69479	0	2.48676	0	0	0	53.0042	0.81522	0	1.11663	0	0.4876	0	0	0	10.393	0.159847
66	CP	D	0	CPD.1.3.C	5	0	0.2241	0	0.09	0	0.0241	0	1.4323	0.0258	0	0.0336374	0	0.016218	0	0.00361741	0	0.303648	0.00500778	0	6.72748	0	3.2436	0	0.723482	0	60.7295	1.00156	0	1.3455	0	0.64872	0	0.144696	0	12.1459	0.200311
67	CP	D	0	CPD.2.1.C	5	0	0.2992	0	0.083	0	0	0	1.343	0.018	0	0.0449099	0	0.0149566	0	0	0	0.284716	0.0034938	0	8.98198	0	2.99132	0	0	0	56.9432	0.69876	0	1.7964	0	0.598264	0	0	0	11.3886	0.139752
68	CP	D	0	CPD.2.2.C	5.1	0	0.3102	0	0.0835	0	0	0	1.3879	0.0196	0	0.046561	0	0.0150467	0	0	0	0.294235	0.00380436	0	9.3122	0	3.00934	0	0	0	58.847	0.760872	0	1.82592	0	0.590067	0	0	0	11.5386	0.149191
69	CP	D	0	CPD.2.3.C	5	0	0.3248	0	0.0922	0	0	0	1.4032	0.02	0	0.0487525	0	0.0166144	0	0	0	0.297478	0.003882	0	9.7505	0	3.32289	0	0	0	59.4957	0.7764	0	1.9501	0	0.664578	0	0	0	11.8991	0.15528
70	CP	D	0	CPD.3.1.C	4.9	0	0.1817	0	0.0691	0	0	0	1.3484	0.0214	0	0.0272732	0	0.0124518	0	0	0	0.285861	0.00415374	0	5.45463	0	2.49036	0	0	0	57.1722	0.830748	0	1.11319	0	0.508238	0	0	0	11.6678	0.16954
71	CP	D	0	CPD.3.2.C	5.1	0	0.1687	0	0.0719	0	0	0	1.3467	0.0207	0	0.0253219	0	0.0129564	0	0	0	0.2855	0.00401787	0	5.06437	0	2.59128	0	0	0	57.1001	0.803574	0	0.993015	0	0.508093	0	0	0	11.1961	0.157564
72	CP	D	0	CPD.3.3.C	5	0	0.1344	0	0.0521	0	0	0	1.1023	0.018	0	0.0201734	0	0.00938842	0	0	0	0.233688	0.0034938	0	4.03469	0	1.87768	0	0	0	46.7375	0.69876	0	0.806938	0	0.375537	0	0	0	9.3475	0.139752
73	CP	D	0	CPD.4.1.C	5	0	0.0818	0	0.0429	0	0	0	0.7373	0.0141	0	0.0122782	0	0.00773058	0	0	0	0.156308	0.00273681	0	2.45564	0	1.54612	0	0	0	31.2615	0.547362	0	0.491127	0	0.309223	0	0	0	6.2523	0.109472
74	CP	D	0	CPD.4.2.C	5.1	0	0.1986	0	0.0731	0	0.0252	0	1.4022	0.0232	0	0.0298099	0	0.0131726	0	0.00378252	0	0.297266	0.00450312	0	5.96197	0	2.63452	0	0.756504	0	59.4533	0.900624	0	1.16901	0	0.516573	0	0.148334	0	11.6575	0.176593
75	CP	D	0	CPD.4.3.C	5	0	0.2208	0	0.094	0	0.0254	0	1.4974	0.0255	0	0.0331421	0	0.0169388	0	0.00381254	0	0.317449	0.00494955	0	6.62842	0	3.38776	0	0.762508	0	63.4898	0.98991	0	1.32568	0	0.677552	0	0.152502	0	12.698	0.197982
76	CP	D	0	CPD.5.1.C	5.1	0	0.2	0	0.0625	0	0	0	1.3207	0.0198	0	0.03002	0	0.0112625	0	0	0	0.279988	0.00384318	0	6.004	0	2.2525	0	0	0	55.9977	0.768636	0	1.17725	0	0.441667	0	0	0	10.9799	0.150713
77	CP	D	0	CPD.5.2.C	5	0	0.1583	0	0.0544	0	0	0	1.1347	0.0169	0	0.0237608	0	0.00980288	0	0	0	0.240556	0.00328029	0	4.75217	0	1.96058	0	0	0	48.1113	0.656058	0	0.950433	0	0.392115	0	0	0	9.62226	0.131212
78	CP	D	1	CP1WD.1.H	4.9	0	0.4581	0	0.3902	0.1684	0.094	0	2.6069	0.0975	0	0.0687608	0	0.070314	0.030312	0.0141094	0	0.552663	0.0189248	0	13.7522	0	14.0628	6.0624	2.82188	0	110.533	3.78495	0	2.80656	0	2.86996	1.23722	0.575894	0	22.5577	0.772439
79	CP	D	1	CP1WD.2.H	4.9	0	0.2666	0	0.2212	0.1427	0.0593	0	1.4013	0.0505	0	0.0400167	0	0.0398602	0.025686	0.00890093	0	0.297076	0.00980205	0	8.00333	0	7.97205	5.1372	1.78019	0	59.4151	1.96041	0	1.63333	0	1.62695	1.04841	0.363303	0	12.1255	0.400084
80	CP	D	1	CP1WD.3.H	5	0.0229	0.5165	0	0.4489	0.1783	0.124	0	2.8782	0.1283	0.00376018	0.0775267	0	0.0808918	0.032094	0.0186124	0	0.610178	0.024903	0.752036	15.5053	0	16.1784	6.4188	3.72248	0	122.036	4.98061	0.150407	3.10107	0	3.23567	1.28376	0.744496	0	24.4071	0.996121
81	CP	D	2	CP2WD.1.1.H	5	0	0.4929	0	0.4017	0.1616	0.0953	0	2.5276	0.081	0	0.0739843	0	0.0723863	0.029088	0.0143045	0	0.535851	0.0157221	0	14.7969	0	14.4773	5.8176	2.86091	0	107.17	3.14442	0	2.95937	0	2.89545	1.16352	0.572181	0	21.434	0.628884
82	CP	D	2	CP2WD.1.2.H	4.9	0	0.4666	0	0.4093	0.1761	0.0873	0	2.5339	0.0804	0	0.0700367	0	0.0737559	0.031698	0.0131037	0	0.537187	0.0156056	0	14.0073	0	14.7512	6.3396	2.62075	0	107.437	3.12113	0	2.85864	0	3.01044	1.2938	0.534846	0	21.926	0.636965
83	CP	D	2	CP2WD.1.3.H	5.1	0	0.464	0	0.3938	0.17	0.0943	0	2.5944	0.0802	0	0.0696464	0	0.0709628	0.0306	0.0141544	0	0.550013	0.0155668	0	13.9293	0	14.1926	6.12	2.83089	0	110.003	3.11336	0	2.73123	0	2.78285	1.2	0.555076	0	21.5691	0.610464
84	CP	D	2	CP2WD.2.1.H	5.1	0.0253	0.7654	0	0.5391	0.2542	0.1555	0	3.5469	0.0837	0.00415426	0.114887	0	0.0971458	0.045756	0.0233406	0	0.751943	0.0162462	0.830852	22.9773	0	19.4292	9.1512	4.66811	0	150.389	3.24923	0.162912	4.50535	0	3.80964	1.79435	0.915316	0	29.488	0.637105
85	CP	D	2	CP2WD.2.2.H	5	0.0188	0.6152	0	0.4178	0.1981	0.1191	0	2.3243	0.0685	0.00308696	0.0923415	0	0.0752876	0.035658	0.0178769	0	0.492752	0.0132959	0.617392	18.4683	0	15.0575	7.1316	3.57538	0	98.5503	2.65917	0.123478	3.69366	0	3.0115	1.42632	0.715076	0	19.7101	0.531834
86	CP	D	2	CP2WD.2.3.H	4.9	0.009	0.5965	0	0.4054	0.1883	0.1236	0	2.2288	0.0695	0.0014778	0.0895347	0	0.0730531	0.033894	0.0185524	0	0.472506	0.01349	0.29556	17.9069	0	14.6106	6.7788	3.71047	0	94.5011	2.69799	0.0603184	3.65448	0	2.98176	1.38343	0.757239	0	19.2859	0.55061
87	CP	D	2	CP2WD.3.1.H	5	0	0.4778	0	0.3814	0.1834	0.0876	0	2.2313	0.1218	0	0.0717178	0	0.0687283	0.033012	0.0131488	0	0.473036	0.0236414	0	14.3436	0	13.7457	6.6024	2.62975	0	94.6071	4.72828	0	2.86871	0	2.74913	1.32048	0.52595	0	18.9214	0.945655
88	CP	D	2	CP2WD.3.2.H	5.1	0	0.4958	0	0.381	0.1941	0.0942	0	2.1622	0.077	0	0.0744196	0	0.0686562	0.034938	0.0141394	0	0.458386	0.0149457	0	14.8839	0	13.7312	6.9876	2.82788	0	91.6773	2.98914	0	2.91841	0	2.6924	1.37012	0.554487	0	17.9759	0.586106
89	CP	D	2	CP2WD.3.3.H	5.1	0.0048	0.3293	0.0105	0.3892	0.1834	0.0803	0	2.1868	0.0774	0.00078816	0.0494279	0.0019131	0.0701338	0.033012	0.012053	0	0.463602	0.0150233	0.157632	9.88559	0.38262	14.0268	6.6024	2.41061	0	92.7203	3.00467	0.0309082	1.93835	0.0750235	2.75035	1.29459	0.472668	0	18.1805	0.589151
90	CP	D	0	CPD.1.1.H	5	0	0.5281	0	0.4065	0.1447	0.0889	0	1.9107	0.0771	0	0.0792678	0	0.0732513	0.026046	0.0133439	0	0.405068	0.0149651	0	15.8536	0	14.6503	5.2092	2.66878	0	81.0137	2.99302	0	3.17071	0	2.93005	1.04184	0.533756	0	16.2027	0.598604
91	CP	D	0	CPD.1.2.H	5.1	0.0198	0.3534	0.0055	0.4113	0.1437	0.0936	0	1.9334	0.0916	0.00325116	0.0530453	0.0010021	0.0741163	0.025866	0.0140494	0	0.409881	0.0177796	0.650232	10.6091	0.20042	14.8233	5.1732	2.80987	0	81.9762	3.55591	0.127496	2.08021	0.039298	2.90652	1.01435	0.550955	0	16.0738	0.697238
92	CP	D	0	CPD.1.3.H	5	0	0.3161	0.0119	0.3963	0.1423	0.0716	0	1.8836	0.079	0	0.0474466	0.00216818	0.0714133	0.025614	0.0107472	0	0.399323	0.0153339	0	9.48932	0.433636	14.2827	5.1228	2.14943	0	79.8646	3.06678	0	1.89786	0.0867272	2.85653	1.02456	0.429886	0	15.9729	0.613356
93	CP	D	0	CPD.2.1.H	5	0	0.3107	0.0096	0.6508	0.3453	0.0592	0	1.3759	0.0632	0	0.0466361	0.00174912	0.117274	0.062154	0.00888592	0	0.291691	0.0122671	0	9.32721	0.349824	23.4548	12.4308	1.77718	0	58.3382	2.45342	0	1.86544	0.0699648	4.69097	2.48616	0.355437	0	11.6676	0.490685
94	CP	D	0	CPD.2.2.H	5.1	0	0.5387	0	0.6054	0.3131	0.0612	0	1.2631	0.0624	0	0.0808589	0	0.109093	0.056358	0.00918612	0	0.267777	0.0121118	0	16.1718	0	21.8186	11.2716	1.83722	0	53.5554	2.42237	0	3.17094	0	4.27816	2.21012	0.36024	0	10.5011	0.474974
95	CP	D	0	CPD.2.3.H	5	0	0.5746	0	0.5795	0.2959	0.0753	0	1.4571	0.0625	0	0.0862475	0	0.104426	0.053262	0.0113025	0	0.308905	0.0121312	0	17.2495	0	20.8852	10.6524	2.26051	0	61.781	2.42625	0	3.4499	0	4.17704	2.13048	0.452101	0	12.3562	0.48525
96	CP	D	0	CPD.3.1.H	4.9	0.0194	0.6054	0	0.5393	0.2203	0.1131	0	2.0944	0.0947	0.00318548	0.0908705	0	0.0971819	0.039654	0.0169763	0	0.444013	0.0183813	0.637096	18.1741	0	19.4364	7.9308	3.39526	0	88.8026	3.67625	0.13002	3.709	0	3.96661	1.61853	0.692911	0	18.123	0.750256
97	CP	D	0	CPD.3.2.H	5.1	0	0.5207	0	0.4911	0.218	0.0765	0	1.8574	0.0866	0	0.0781571	0	0.0884962	0.03924	0.0114827	0	0.393769	0.0168091	0	15.6314	0	17.6992	7.848	2.29653	0	78.7538	3.36181	0	3.06498	0	3.47044	1.53882	0.4503	0	15.4419	0.659179
98	CP	D	0	CPD.3.3.H	5	0.0224	0.6639	0	0.6437	0.281	0.1017	0	2.4006	0.1091	0.00367808	0.0996514	0	0.115995	0.05058	0.0152652	0	0.508927	0.0211763	0.735616	19.9303	0	23.1989	10.116	3.05303	0	101.785	4.23526	0.147123	3.98606	0	4.63979	2.0232	0.610607	0	20.3571	0.847052
99	CP	D	0	CPD.4.1.H	5	0	0.4668	0	0.3126	0.098	0.1002	0	2.155	0.0733	0	0.0700667	0	0.0563305	0.01764	0.01504	0	0.45686	0.0142275	0	14.0133	0	11.2661	3.528	3.008	0	91.372	2.84551	0	2.80267	0	2.25322	0.7056	0.601601	0	18.2744	0.569101
100	CP	D	0	CPD.4.2.H	5.1	0.0196	0.4836	0	0.3211	0.1045	0.1005	0	2.2857	0.0771	0.00321832	0.0725884	0	0.0578622	0.01881	0.0150851	0	0.484568	0.0149651	0.643664	14.5177	0	11.5724	3.762	3.01701	0	96.9137	2.99302	0.126209	2.8466	0	2.26911	0.737647	0.591571	0	19.0027	0.586867
101	CP	D	0	CPD.4.3.H	5	0.0193	0.5162	0	0.3616	0.1134	0.1107	0	2.445	0.0783	0.00316906	0.0774816	0	0.0651603	0.020412	0.0166161	0	0.51834	0.015198	0.633812	15.4963	0	13.0321	4.0824	3.32321	0	103.668	3.03961	0.126762	3.09926	0	2.60641	0.81648	0.664643	0	20.7336	0.607921
102	CP	D	0	CPD.5.1.H	5.1	0	0.553	0	0.2846	0.0838	0.1006	0	2.6736	0.0761	0	0.0830053	0	0.0512849	0.015084	0.0151001	0	0.566803	0.014771	0	16.6011	0	10.257	3.0168	3.02001	0	113.361	2.9542	0	3.25511	0	2.01117	0.591529	0.592159	0	22.2276	0.579255
103	CP	D	0	CPD.5.2.H	5	0.0214	0.5976	0	0.3091	0.0927	0.1007	0	2.8808	0.0817	0.00351388	0.0896998	0	0.0556998	0.016686	0.0151151	0	0.61073	0.015858	0.702776	17.94	0	11.14	3.3372	3.02301	0	122.146	3.17159	0.140555	3.58799	0	2.22799	0.66744	0.604603	0	24.4292	0.634319
104	CP	D	1	CP1WD.1.P	4.9	0	0.1842	0	0.0842	0.3203	0.1032	0	0.117	0.0111	0	0.0276484	0	0.0151728	0.057654	0.0154903	0	0.024804	0.00215451	0	5.52968	0	3.03457	11.5308	3.09806	0	4.9608	0.430902	0	1.12851	0	0.6193	2.35322	0.632258	0	1.01241	0.0879392
105	CP	D	1	CP1WD.2.P	4.9	0	0.1668	0	0.0715	0.3153	0.0888	0.0529	0.0934	0.0073	0	0.0250367	0	0.0128843	0.056754	0.0133289	0.00953258	0.0198008	0.00141693	0	5.00734	0	2.57686	11.3508	2.66578	1.90652	3.96016	0.283386	0	1.02191	0	0.52589	2.31649	0.544036	0.389085	0.808196	0.0578339
106	CP	D	1	CP1WD.3.P	5	0	0.2138	0	0.0992	0.3801	0.1131	0.0607	0.1304	0.0087	0	0.0320914	0	0.0178758	0.068418	0.0169763	0.0109381	0.0276448	0.00168867	0	6.41828	0	3.57517	13.6836	3.39526	2.18763	5.52896	0.337734	0	1.28366	0	0.715034	2.73672	0.679052	0.437526	1.10579	0.0675468
107	CP	D	2	CP2WD.1.1.P	5	0	0.2298	0	0.098	0.3636	0.1244	0	0.1186	0.0093	0	0.034493	0	0.0176596	0.065448	0.0186724	0	0.0251432	0.00180513	0	6.8986	0	3.53192	13.0896	3.73449	0	5.02864	0.361026	0	1.37972	0	0.706384	2.61792	0.746898	0	1.00573	0.0722052
108	CP	D	2	CP2WD.1.2.P	4.9	0	0.2245	0	0.0934	0.3498	0.1091	0	0.1071	0.0083	0	0.0336975	0	0.0168307	0.062964	0.0163759	0	0.0227052	0.00161103	0	6.73949	0	3.36614	12.5928	3.27518	0	4.54104	0.322206	0	1.37541	0	0.686967	2.56996	0.668404	0	0.926743	0.0657563
109	CP	D	2	CP2WD.1.3.P	5.1	0	0.1625	0	0.0664	0.2783	0.0765	0	0.0884	0.0026	0	0.0243913	0	0.0119653	0.050094	0.0114827	0	0.0187408	0.00050466	0	4.87825	0	2.39306	10.0188	2.29653	0	3.74816	0.100932	0	0.95652	0	0.469227	1.96447	0.4503	0	0.734933	0.0197906
110	CP	D	2	CP2WD.2.1.P	5.1	0	0.2153	0	0.0791	0.3209	0.1009	0.0557	0.061	0.0073	0	0.0323165	0	0.0142538	0.057762	0.0151451	0.0100371	0.012932	0.00141693	0	6.46331	0	2.85076	11.5524	3.02902	2.00743	2.5864	0.283386	0	1.26731	0	0.558973	2.26518	0.593925	0.393613	0.507137	0.0555659
111	CP	D	2	CP2WD.2.2.P	5	0	0.3124	0	0.1178	0.4443	0.1449	0.0819	0.1207	0	0	0.0468912	0	0.0212276	0.079974	0.0217495	0.0147584	0.0255884	0	0	9.37825	0	4.24551	15.9948	4.3499	2.95168	5.11768	0	0	1.87565	0	0.849102	3.19896	0.86998	0.590335	1.02354	0
112	CP	D	2	CP2WD.2.3.P	4.9	0	0.164	0	0.0637	0.2566	0.0726	0	0.084	0.0068	0	0.0246164	0	0.0114787	0.046188	0.0108973	0	0.017808	0.00131988	0	4.92328	0	2.29575	9.2376	2.17945	0	3.5616	0.263976	0	1.00475	0	0.46852	1.88522	0.444786	0	0.726857	0.0538727
113	CP	D	2	CP2WD.3.1.P	5	0	0.284	0	0.0905	0.38	0.1067	0	0.1369	0.012	0	0.0426284	0	0.0163081	0.0684	0.0160157	0	0.0290228	0.0023292	0	8.52568	0	3.26162	13.68	3.20313	0	5.80456	0.46584	0	1.70514	0	0.652324	2.736	0.640627	0	1.16091	0.093168
114	CP	D	2	CP2WD.3.2.P	5.1	0	0.2586	0	0.0818	0.3665	0.0979	0	0.1038	0.0104	0	0.0388159	0	0.0147404	0.06597	0.0146948	0	0.0220056	0.00201864	0	7.76317	0	2.94807	13.194	2.93896	0	4.40112	0.403728	0	1.52219	0	0.578053	2.58706	0.576266	0	0.862965	0.0791624
115	CP	D	2	CP2WD.3.3.P	5.1	0	0.2509	0	0.0822	0.3456	0.088	0	0.1102	0.0091	0	0.0376601	0	0.0148124	0.062208	0.0132088	0	0.0233624	0.00176631	0	7.53202	0	2.96249	12.4416	2.64176	0	4.67248	0.353262	0	1.47687	0	0.58088	2.43953	0.517992	0	0.916173	0.0692671
116	CP	D	0	CPD.1.1.P	5	0	0.4268	0	0.1236	0.3074	0.0998	0	0.1107	0.0118	0	0.0640627	0	0.0222727	0.055332	0.01498	0	0.0234684	0.00229038	0	12.8125	0	4.45454	11.0664	2.996	0	4.69368	0.458076	0	2.56251	0	0.890909	2.21328	0.599199	0	0.938736	0.0916152
117	CP	D	0	CPD.1.2.P	5.1	0	0.4204	0	0.1164	0.3059	0.09	0	0.0926	0.0133	0	0.063102	0	0.0209753	0.055062	0.013509	0	0.0196312	0.00258153	0	12.6204	0	4.19506	11.0124	2.7018	0	3.92624	0.516306	0	2.47459	0	0.82256	2.15929	0.529765	0	0.769851	0.101236
118	CP	D	0	CPD.1.3.P	5	0	0.3388	0	0.0972	0.2525	0.0759	0	0.1062	0.0106	0	0.0508539	0	0.0175154	0.04545	0.0113926	0	0.0225144	0.00205746	0	10.1708	0	3.50309	9.09	2.27852	0	4.50288	0.411492	0	2.03416	0	0.700618	1.818	0.455704	0	0.900576	0.0822984
119	CP	D	0	CPD.2.1.P	5	0	0.299	0	0.0847	0.2337	0.1122	0	0.134	0.0105	0	0.0448799	0	0.0152629	0.042066	0.0168412	0	0.028408	0.00203805	0	8.97598	0	3.05259	8.4132	3.36824	0	5.6816	0.40761	0	1.7952	0	0.610518	1.68264	0.673649	0	1.13632	0.081522
120	CP	D	0	CPD.2.2.P	5.1	0	0.3259	0	0.1012	0.284	0.1281	0	0.1575	0.012	0	0.0489176	0	0.0182362	0.05112	0.0192278	0	0.03339	0.0023292	0	9.78352	0	3.64725	10.224	3.84556	0	6.678	0.46584	0	1.91834	0	0.715147	2.00471	0.754032	0	1.30941	0.0913412
121	CP	D	0	CPD.2.3.P	5	0	0.3399	0	0.1167	0.3163	0.1408	0	0.1468	0.0112	0	0.051019	0	0.0210293	0.056934	0.0211341	0	0.0311216	0.00217392	0	10.2038	0	4.20587	11.3868	4.22682	0	6.22432	0.434784	0	2.04076	0	0.841174	2.27736	0.845363	0	1.24486	0.0869568
122	CP	D	0	CPD.3.1.P	4.9	0	0.4524	0	0.1079	0.3202	0.1158	0	0.1462	0.0138	0	0.0679052	0	0.0194436	0.057636	0.0173816	0	0.0309944	0.00267858	0	13.581	0	3.88872	11.5272	3.47632	0	6.19888	0.535716	0	2.77164	0	0.793616	2.35249	0.709452	0	1.26508	0.10933
123	CP	D	0	CPD.3.2.P	5.1	0	0.4308	0	0.0981	0.2919	0.0929	0	0.1443	0.0128	0	0.0646631	0	0.0176776	0.052542	0.0139443	0	0.0305916	0.00248448	0	12.9326	0	3.53552	10.5084	2.78886	0	6.11832	0.496896	0	2.53581	0	0.69324	2.06047	0.546835	0	1.19967	0.0974306
124	CP	D	0	CPD.3.3.P	5	0	0.4833	0	0.1142	0.2942	0.1157	0	0.1618	0.0123	0	0.0725433	0	0.0205788	0.052956	0.0173666	0	0.0343016	0.00238743	0	14.5087	0	4.11577	10.5912	3.47331	0	6.86032	0.477486	0	2.90173	0	0.823154	2.11824	0.694663	0	1.37206	0.0954972
125	CP	D	0	CPD.4.1.P	5	0	0.3262	0	0.0973	0.2811	0.1037	0	0.1034	0.0081	0	0.0489626	0	0.0175335	0.050598	0.0155654	0	0.0219208	0.00157221	0	9.79252	0	3.50669	10.1196	3.11307	0	4.38416	0.314442	0	1.9585	0	0.701338	2.02392	0.622615	0	0.876832	0.0628884
126	CP	D	0	CPD.4.2.P	5.1	0	0.3309	0	0.0969	0.2677	0.0995	0	0.0849	0.007	0	0.0496681	0	0.0174614	0.048186	0.014935	0	0.0179988	0.0013587	0	9.93362	0	3.49228	9.6372	2.98699	0	3.59976	0.27174	0	1.94777	0	0.68476	1.88965	0.585684	0	0.705835	0.0532824
127	CP	D	0	CPD.4.3.P	5	0	0.3095	0	0.0973	0.2729	0.0987	0	0.0927	0.0076	0	0.046456	0	0.0175335	0.049122	0.0148149	0	0.0196524	0.00147516	0	9.29119	0	3.50669	9.8244	2.96297	0	3.93048	0.295032	0	1.85824	0	0.701338	1.96488	0.592595	0	0.786096	0.0590064
128	CP	D	0	CPD.5.1.P	5.1	0.0366	0.3028	0	0.091	0.3518	0.1024	0	0.1243	0.0099	0.00600972	0.0454503	0	0.0163982	0.063324	0.0153702	0	0.0263516	0.00192159	1.20194	9.09006	0	3.27964	12.6648	3.07405	0	5.27032	0.384318	0.235675	1.78236	0	0.643067	2.48329	0.602755	0	1.0334	0.0753565
129	CP	D	0	CPD.5.2.P	5	0	0.3058	0	0.0963	0.4044	0.1051	0.0544	0.1341	0.0125	0	0.0459006	0	0.0173533	0.072792	0.0157755	0.00980288	0.0284292	0.00242625	0	9.18012	0	3.47065	14.5584	3.1551	1.96058	5.68584	0.48525	0	1.83602	0	0.69413	2.91168	0.63102	0.392115	1.13717	0.09705
130	CP	D	0	CPD.5.3.H	5	0.0244	0.5664	0.16	0.4147	0.1602	0.0753	0	5.2997	0.1084	0.00400648	0.0850166	0.029152	0.0747289	0.028836	0.0113025	0	1.12354	0.0210404	0.801296	17.0033	5.8304	14.9458	5.7672	2.26051	0	224.707	4.20809	0.160259	3.40067	1.16608	2.98916	1.15344	0.452101	0	44.9415	0.841618
131	CP	D	0	CPD.6.1.H	5	0.0229	0.7234	0.1884	0.8708	0.4121	0.074	0	3.1771	0.1019	0.00376018	0.108582	0.0343265	0.156918	0.074178	0.0111074	0	0.673545	0.0197788	0.752036	21.7165	6.8653	31.3836	14.8356	2.22148	0	134.709	3.95576	0.150407	4.34329	1.37306	6.27673	2.96712	0.444296	0	26.9418	0.791152
132	CP	D	0	CPD.6.2.H	5	0.0241	0.7315	0.1922	0.8163	0.3739	0.0848	0.051	3.4945	0.1109	0.00395722	0.109798	0.0350188	0.147097	0.067302	0.0127285	0.0091902	0.740834	0.0215257	0.791444	21.9596	7.00377	29.4195	13.4604	2.5457	1.83804	148.167	4.30514	0.158289	4.39193	1.40075	5.88389	2.69208	0.509139	0.367608	29.6334	0.861028
133	CP	D	0	CPD.6.3.H	5.1	0.0219	0.5694	0.1418	0.7737	0.3585	0.0781	0	2.9459	0.0863	0.00359598	0.0854669	0.025836	0.139421	0.06453	0.0117228	0	0.624531	0.0167508	0.719196	17.0934	5.16719	27.8841	12.906	2.34456	0	124.906	3.35017	0.141019	3.35164	1.01317	5.46748	2.53059	0.459718	0	24.4914	0.656895
156	CP	D	0	CPD.5.3.C	5	0.0053	0.419	0.0987	0.1732	0.0187	0.0436	0	3.3002	0.0363	0.00087026	0.0628919	0.0179831	0.0312106	0.003366	0.00654436	0	0.699642	0.00704583	0.174052	12.5784	3.59663	6.24213	0.6732	1.30887	0	139.928	1.40917	0.0348104	2.51568	0.719326	1.24843	0.13464	0.261774	0	27.9857	0.281833
157	CP	D	0	CPD.6.1.C	5	0	0.4994	0.0989	0.1484	0.0264	0.0296	0	2.8224	0.0248	0	0.0749599	0.0180196	0.0267417	0.004752	0.00444296	0	0.598349	0.00481368	0	14.992	3.60392	5.34834	0.9504	0.888592	0	119.67	0.962736	0	2.9984	0.720783	1.06967	0.19008	0.177718	0	23.934	0.192547
158	CP	D	0	CPD.6.2.C	5	0	0.4524	0.0826	0.1285	0	0.0236	0	2.6515	0.0246	0	0.0679052	0.0150497	0.0231557	0	0.00354236	0	0.562118	0.00477486	0	13.581	3.00994	4.63114	0	0.708472	0	112.424	0.954972	0	2.71621	0.601989	0.926228	0	0.141694	0	22.4847	0.190994
159	CP	D	0	CPD.6.3.C	5.1	0	0.4533	0.0845	0.1375	0.0215	0.0458	0	2.9203	0.0296	0	0.0680403	0.0153959	0.0247775	0.00387	0.00687458	0	0.619104	0.00574536	0	13.6081	3.07918	4.9555	0.774	1.37492	0	123.821	1.14907	0	2.66825	0.603761	0.971667	0.151765	0.269591	0	24.2786	0.225308
182	CP	D	0	CPD.5.3.1K	5	0	0.427	0	0.3965	0.1583	0.4063	0	0.6203	0.0699	0	0.0640927	0	0.0714493	0.028494	0.0609856	0	0.131504	0.0135676	0	12.8185	0	14.2899	5.6988	12.1971	0	26.3007	2.71352	0	2.56371	0	2.85797	1.13976	2.43943	0	5.26014	0.542704
183	CP	D	0	CPD.6.1.1K	5	0	0.3534	0	0.3221	0.124	0.3582	0	0.4105	0.0709	0	0.0530453	0	0.0580424	0.02232	0.0537658	0	0.087026	0.0137617	0	10.6091	0	11.6085	4.464	10.7532	0	17.4052	2.75234	0	2.12181	0	2.3217	0.8928	2.15063	0	3.48104	0.550468
184	CP	D	0	CPD.6.2.1K	5	0	0.3186	0	0.3105	0.1268	0.345	0	0.3688	0.0711	0	0.0478219	0	0.0559521	0.022824	0.0517845	0	0.0781856	0.0138005	0	9.56437	0	11.1904	4.5648	10.3569	0	15.6371	2.7601	0	1.91287	0	2.23808	0.91296	2.07138	0	3.12742	0.55202
185	CP	D	0	CPD.6.3.1K	5.1	0	0.3369	0	0.3051	0.1143	0.3382	0	0.3821	0.0649	0	0.0505687	0	0.054979	0.020574	0.0507638	0	0.0810052	0.0125971	0	10.1137	0	10.9958	4.1148	10.1528	0	16.201	2.51942	0	1.98309	0	2.15604	0.806824	1.99074	0	3.17667	0.494004
208	CP	D	0	CPD.5.3.4K	5	0	0.2683	0.0381	0.3709	0.6838	0.4241	0	0.435	0.0851	0	0.0402718	0.00694182	0.0668362	0.123084	0.0636574	0	0.09222	0.0165179	0	8.05437	1.38836	13.3672	24.6168	12.7315	0	18.444	3.30358	0	1.61087	0.277673	2.67345	4.92336	2.5463	0	3.6888	0.660716
209	CP	D	0	CPD.6.1.4K	5	0	0.2627	0.0079	0.4136	0.6942	0.3975	0	0.6233	0.0892	0	0.0394313	0.00143938	0.0745307	0.124956	0.0596648	0	0.13214	0.0173137	0	7.88625	0.287876	14.9061	24.9912	11.933	0	26.4279	3.46274	0	1.57725	0.0575752	2.98123	4.99824	2.38659	0	5.28558	0.692549
210	CP	D	0	CPD.6.2.4K	5	0	0.344	0	0.3346	0.6506	0.4338	0	0.4423	0.0751	0	0.0516344	0	0.0602949	0.117108	0.0651134	0	0.0937676	0.0145769	0	10.3269	0	12.059	23.4216	13.0227	0	18.7535	2.91538	0	2.06538	0	2.4118	4.68432	2.60454	0	3.7507	0.583076
211	CP	D	0	CPD.6.3.4K	5.1	0	0.3669	0	0.3475	0.5521	0.308	0	0.4516	0.0734	0	0.0550717	0	0.0626195	0.099378	0.0462308	0	0.0957392	0.0142469	0	11.0143	0	12.5239	19.8756	9.24616	0	19.1478	2.84939	0	2.15967	0	2.45567	3.89718	1.81297	0	3.75448	0.558704
234	CP	D	0	CPD.5.3.P	5	0.0256	1.359	0	0.7633	0.5946	1.5718	0.9451	0.1165	0	0.00420352	0.203986	0	0.137547	0.107028	0.235927	0.170307	0.024698	0	0.840704	40.7972	0	27.5093	21.4056	47.1854	34.0614	4.9396	0	0.168141	8.15944	0	5.50187	4.28112	9.43709	6.81228	0.98792	0
235	CP	D	0	CPD.6.1.P	5	0.0222	1.2283	0	1.0918	0.2234	1.2025	0.308	0.8912	0.0189	0.00364524	0.184368	0	0.196742	0.040212	0.180495	0.0555016	0.188934	0.00366849	0.729048	36.8736	0	39.3485	8.0424	36.099	11.1003	37.7869	0.733698	0.14581	7.37471	0	7.86969	1.60848	7.21981	2.22006	7.55738	0.14674
236	CP	D	0	CPD.6.2.P	5	0.0232	1.5186	0.282	0.4122	0.5769	1.3821	0.6606	0.1404	0.0064	0.00380944	0.227942	0.0513804	0.0742784	0.103842	0.207453	0.11904	0.0297648	0.00124224	0.761888	45.5884	10.2761	14.8557	20.7684	41.4906	23.808	5.95296	0.248448	0.152378	9.11767	2.05522	2.97114	4.15368	8.29813	4.7616	1.19059	0.0496896
237	CP	D	0	CPD.6.3.P	5.1	0.019	1.1819	0.3763	0.3522	0.2635	1.1122	0.4935	0.1056	0.0065	0.0031198	0.177403	0.0685619	0.0634664	0.04743	0.166941	0.0889287	0.0223872	0.00126165	0.62396	35.4806	13.7124	12.6933	9.486	33.3882	17.7857	4.47744	0.25233	0.122345	6.95699	2.6887	2.48888	1.86	6.54671	3.4874	0.877929	0.0494765
134	CP	W	0	CPW.1.H	3.6	0.0512	0.7789	0.2888	0.7958	0.7364	0.2477	0	7.1301	0.1576	0.00840704	0.116913	0.0526194	0.143403	0.132552	0.0371798	0	1.51158	0.0305902	1.68141	23.3826	10.5239	28.6806	26.5104	7.43595	0	302.316	6.11803	0.467058	6.49516	2.9233	7.96684	7.364	2.06554	0	83.9767	1.69945
135	CP	W	0	CPW.2.H	4.9	0.0668	1.1454	0.3897	0.9993	0.5371	0.3412	0.0627	14.3878	0.2424	0.0109686	0.171925	0.0710033	0.180074	0.096678	0.0512141	0.0112985	3.05021	0.0470498	2.19371	34.3849	14.2007	36.0148	19.3356	10.2428	2.25971	610.043	9.40997	0.447696	7.01733	2.8981	7.34995	3.94604	2.09037	0.461165	124.499	1.9204
136	CP	W	0	CPW.3.1.H	5.1	0.0671	1.301	0.3861	1.0161	0.393	0.3058	0	12.0211	0.1921	0.0110178	0.19528	0.0703474	0.183101	0.07074	0.0459006	0	2.54847	0.0372866	2.20356	39.056	14.0695	36.6202	14.148	9.18012	0	509.695	7.45732	0.432071	7.65804	2.75872	7.18044	2.77412	1.80002	0	99.9401	1.46222
137	CP	W	0	CPW.3.2.H	5	0.067	1.2185	0.4195	1.0561	0.4622	0.2993	0.0542	10.3622	0.2005	0.0110014	0.182897	0.0764329	0.190309	0.083196	0.0449249	0.00976684	2.19679	0.0389171	2.20028	36.5794	15.2866	38.0618	16.6392	8.98499	1.95337	439.357	7.78341	0.440056	7.31587	3.05732	7.61237	3.32784	1.797	0.390674	87.8715	1.55668
138	CP	W	0	CPW.4.1.H	5.1	0.0723	1.2762	0.4858	1.3738	0.6001	0.6297	0	11.6879	0.2419	0.0118717	0.191558	0.0885128	0.247559	0.108018	0.094518	0	2.47783	0.0469528	2.37433	38.3115	17.7026	49.5118	21.6036	18.9036	0	495.567	9.39056	0.465555	7.51206	3.47109	9.70819	4.236	3.70659	0	97.17	1.84129
139	CP	W	0	CPW.5.1.H	5	0.0678	1.2499	0.4094	1.2834	0.3936	0.3604	0.0681	11.8361	0.2084	0.0111328	0.18761	0.0745927	0.231269	0.070848	0.054096	0.0122716	2.50925	0.0404504	2.22655	37.522	14.9185	46.2537	14.1696	10.8192	2.45432	501.851	8.09009	0.44531	7.5044	2.98371	9.25075	2.83392	2.16384	0.490865	100.37	1.61802
160	CP	W	0	CPW.1.C	3.6	0	0.4816	0.1785	0.4054	0.2402	0.2202	0	3.8871	0.0817	0	0.0722882	0.0325227	0.0730531	0.043236	0.033052	0	0.824065	0.015858	0	14.4576	6.50454	14.6106	8.6472	6.6104	0	164.813	3.17159	0	4.01601	1.80682	4.0585	2.402	1.83622	0	45.7814	0.880998
161	CP	W	0	CPW.2.C	4.9	0	0.1789	0	0.1432	0.0392	0.0317	0	2.0524	0.0301	0	0.0268529	0	0.0258046	0.007056	0.00475817	0	0.435109	0.00584241	0	5.37058	0	5.16093	1.4112	0.951634	0	87.0218	1.16848	0	1.09604	0	1.05325	0.288	0.194211	0	17.7595	0.238466
162	CP	W	0	CPW.3.1.C	5.1	0	0.2476	0	0.1804	0.0454	0.0492	0	2.408	0.0057	0	0.0371648	0	0.0325081	0.008172	0.00738492	0	0.510496	0.00110637	0	7.43295	0	6.50162	1.6344	1.47698	0	102.099	0.221274	0	1.45744	0	1.27483	0.320471	0.289605	0	20.0195	0.0433871
163	CP	W	0	CPW.3.2.C	5	0	0.398	0	0.2728	0.0768	0.0956	0	2.2783	0.0406	0	0.0597398	0	0.0491586	0.013824	0.0143496	0	0.483	0.00788046	0	11.948	0	9.83171	2.7648	2.86991	0	96.5999	1.57609	0	2.38959	0	1.96634	0.55296	0.573982	0	19.32	0.315218
164	CP	W	0	CPW.4.1.C	5.1	0	0.4232	0	0.316	0.1133	0.0661	0	2.3641	0.0412	0	0.0635223	0	0.0569432	0.020394	0.00992161	0	0.501189	0.00799692	0	12.7045	0	11.3886	4.0788	1.98432	0	100.238	1.59938	0	2.49107	0	2.23307	0.799765	0.389083	0	19.6545	0.313605
165	CP	W	0	CPW.5.1.C	5	0	0.2937	0	0.2243	0.0359	0.0562	0	1.6456	0.0278	0	0.0440844	0	0.0404189	0.006462	0.00843562	0	0.348867	0.00539598	0	8.81687	0	8.08377	1.2924	1.68712	0	69.7734	1.0792	0	1.76337	0	1.61675	0.25848	0.337425	0	13.9547	0.215839
186	CP	W	0	CPW.1.1K	3.6	0	0	0	0	0	0	0	0.0079	0	0	0	0	0	0	0	0	0.0016748	0	0	0	0	0	0	0	0	0.33496	0	0	0	0	0	0	0	0	0.0930444	0
187	CP	W	0	CPW.2.1K	4.9	0	0.268	0	0.2767	0.2681	0.416	0	0.4496	0.0738	0	0.0402268	0	0.0498613	0.048258	0.0624416	0	0.0953152	0.0143246	0	8.04536	0	9.97227	9.6516	12.4883	0	19.063	2.86492	0	1.64191	0	2.03516	1.96971	2.54864	0	3.89042	0.584677
188	CP	W	0	CPW.3.1.1K	5.1	0	0	0	0	0	0	0	0	0	0	0	0	0	0	0	0	0	0	0	0	0	0	0	0	0	0	0	0	0	0	0	0	0	0	0	0
189	CP	W	0	CPW.3.2.1K	5	0	0.2164	0	0.236	0.2282	0.3483	0	0.4304	0.0687	0	0.0324816	0	0.0425272	0.041076	0.0522798	0	0.0912448	0.0133347	0	6.49633	0	8.50544	8.2152	10.456	0	18.249	2.66693	0	1.29927	0	1.70109	1.64304	2.09119	0	3.64979	0.533387
190	CP	W	0	CPW.4.1.1K	5.1	0	0.2701	0	0.2872	0.2657	0.3908	0	0.5577	0.0794	0	0.040542	0	0.0517534	0.047826	0.0586591	0	0.118232	0.0154115	0	8.1084	0	10.3507	9.5652	11.7318	0	23.6465	3.08231	0	1.58988	0	2.02955	1.87553	2.30036	0	4.63656	0.604374
191	CP	W	0	CPW.5.1.1K	5	0	0.2002	0	0.2683	0.2985	0.405	0	0.3719	0.0771	0	0.03005	0	0.0483477	0.05373	0.0607905	0	0.0788428	0.0149651	0	6.01	0	9.66953	10.746	12.1581	0	15.7686	2.99302	0	1.202	0	1.93391	2.1492	2.43162	0	3.15371	0.598604
212	CP	W	0	CPW.1.4K	3.6	0	0.1489	0	0.182	0.3439	0.3112	0	0.1703	0.0708	0	0.0223499	0	0.0327964	0.061902	0.0467111	0	0.0361036	0.0137423	0	4.46998	0	6.55928	12.3804	9.34222	0	7.22072	2.74846	0	1.24166	0	1.82202	3.439	2.59506	0	2.00576	0.76346
213	CP	W	0	CPW.2.4K	4.9	0	0.1398	0	0.2617	0.4675	0.5941	0	0.2036	0.0843	0	0.020984	0	0.0471583	0.08415	0.0891744	0	0.0431632	0.0163626	0	4.1968	0	9.43167	16.83	17.8349	0	8.63264	3.27253	0	0.856489	0	1.92483	3.43469	3.63977	0	1.76176	0.667862
214	CP	W	0	CPW.3.1.4K	5.1	0	0.1271	0.0041	0.2553	0.4388	0.7116	0	0.2281	0.0818	0	0.0190777	0.00074702	0.0460051	0.078984	0.106811	0	0.0483572	0.0158774	0	3.81554	0.149404	9.20101	15.7968	21.3622	0	9.67144	3.17548	0	0.748145	0.0292949	1.80412	3.09741	4.18867	0	1.89636	0.622642
215	CP	W	0	CPW.3.2.4K	5	0	0.0976	0.002	0.1896	0.3337	0.576	0	0.1661	0.0844	0	0.0146498	0.0003644	0.0341659	0.060066	0.0864576	0	0.0352132	0.016382	0	2.92995	0.07288	6.83318	12.0132	17.2915	0	7.04264	3.27641	0	0.58599	0.014576	1.36664	2.40264	3.4583	0	1.40853	0.655282
216	CP	W	0	CPW.4.1.4K	5.1	0	0.1358	0.0049	0.2423	0.4015	1.0002	0	0.2	0.0876	0	0.0203836	0.00089278	0.0436625	0.07227	0.15013	0	0.0424	0.0170032	0	4.07672	0.178556	8.73249	14.454	30.026	0	8.48	3.40063	0	0.799356	0.035011	1.71225	2.83412	5.88745	0	1.66275	0.666791
217	CP	W	0	CPW.5.1.4K	5	0	0.1381	0	0.2777	0.7413	0.868	0	0.1661	0.1305	0	0.0207288	0	0.0500415	0.133434	0.130287	0	0.0352132	0.02533	0	4.14576	0	10.0083	26.6868	26.0574	0	7.04264	5.06601	0	0.829152	0	2.00166	5.33736	5.21147	0	1.40853	1.0132
238	CP	W	0	CPW.1.P	3.6	0	0.5273	0	0.274	0.3627	0.574	0.2977	0.0787	0.0479	0	0.0791477	0	0.0493748	0.065286	0.0861574	0.0536455	0.0166844	0.00929739	0	15.8295	0	9.87496	13.0572	17.2315	10.7291	3.33688	1.85948	0	4.3971	0	2.74304	3.627	4.78652	2.98031	0.926911	0.516522
239	CP	W	0	CPW.2.P	4.9	0	0.3037	0	0.0006	2.4218	0.9039	0.7453	0.173	0.019	0	0.0455854	0	0.00010812	0.435924	0.135675	0.134303	0.036676	0.0036879	0	9.11707	0	0.021624	87.1848	27.1351	26.8606	7.3352	0.73758	0	1.86063	0	0.00441306	17.7928	5.53777	5.48176	1.49698	0.150527
240	CP	W	0	CPW.3.1.P	5.1	0	0.3569	0	0.077	2.529	0.8854	0.462	0.2473	0.0189	0	0.0535707	0	0.0138754	0.45522	0.132899	0.0832524	0.0524276	0.00366849	0	10.7141	0	2.77508	91.044	26.5797	16.6505	10.4855	0.733698	0	2.10081	0	0.544133	17.8518	5.21171	3.2648	2.05598	0.143862
241	CP	W	0	CPW.3.2.P	5	0	0.4529	0.0195	1.0514	0.6587	0.5739	0.6975	0.2278	0.0202	0	0.0679803	0.0035529	0.189462	0.118566	0.0861424	0.12569	0.0482936	0.00392082	0	13.5961	0.71058	37.8925	23.7132	17.2285	25.1379	9.65872	0.784164	0	2.71921	0.142116	7.57849	4.74264	3.4457	5.02758	1.93174	0.156833
242	CP	W	0	CPW.4.1.P	5.1	0.0255	0.9218	0	0.3228	1.7423	0.9566	0.8367	0.4226	0.0122	0.0041871	0.138362	0	0.0581686	0.313614	0.143586	0.150773	0.0895912	0.00236802	0.83742	27.6724	0	11.6337	62.7228	28.7171	30.1547	17.9182	0.473604	0.1642	5.42597	0	2.28112	12.2986	5.63081	5.91268	3.51338	0.0928635
243	CP	W	0	CPW.5.1.P	5	0	0.238	0	0.1168	2.077	0.6478	0.5655	0.1766	0.0147	0	0.0357238	0	0.0210474	0.37386	0.0972348	0.101903	0.0374392	0.00285327	0	7.14476	0	4.20947	74.772	19.447	20.3806	7.48784	0.570654	0	1.42895	0	0.841894	14.9544	3.88939	4.07612	1.49757	0.114131
140	LB	D	0	LBD.1.1.H	5	0.0458	0.638	0.294	0.6473	0.9569	0.0847	0.0734	2.701	0.0682	0.00752036	0.0957638	0.0535668	0.116643	0.172242	0.0127135	0.0132267	0.572612	0.0132376	1.50407	19.1528	10.7134	23.3287	34.4484	2.54269	2.64534	114.522	2.64752	0.300814	3.83055	2.14267	4.66574	6.88968	0.508539	0.529067	22.9045	0.529505
141	LB	D	0	LBD.1.2.H	5	0.0498	0.6157	0.2669	0.6261	0.9454	0.0855	0.0855	2.9566	0.0631	0.00817716	0.0924166	0.0486292	0.112823	0.170172	0.0128336	0.0154071	0.626799	0.0122477	1.63543	18.4833	9.72584	22.5646	34.0344	2.56671	3.08142	125.36	2.44954	0.327086	3.69666	1.94517	4.51293	6.80688	0.513342	0.616284	25.072	0.489908
142	LB	D	0	LBD.1.3.H	5	0.0531	0.6502	0.2919	0.6817	1.0059	0.0941	0.0996	2.9068	0.0647	0.00871902	0.097595	0.0531842	0.122842	0.181062	0.0141244	0.0179479	0.616242	0.0125583	1.7438	19.519	10.6368	24.5685	36.2124	2.82488	3.58958	123.248	2.51165	0.348761	3.9038	2.12737	4.91369	7.24248	0.564976	0.717917	24.6497	0.502331
143	LB	D	0	LBD.2.1.H	5.1	0.0451	0.5854	0.3059	0.6964	0.5393	0.0781	0.1259	2.9373	0.0865	0.00740542	0.0878685	0.055735	0.125491	0.097074	0.0117228	0.0226872	0.622708	0.0167896	1.48108	17.5737	11.147	25.0983	19.4148	2.34456	4.53744	124.542	3.35793	0.290409	3.44583	2.18569	4.92123	3.80682	0.459718	0.889693	24.4199	0.658418
144	LB	D	0	LBD.2.2.H	5.1	0.0419	0.5442	0.3146	0.6414	0.4916	0.0779	0.1269	2.8823	0.0789	0.00687998	0.0816844	0.0573201	0.11558	0.088488	0.0116928	0.0228674	0.611048	0.0153145	1.376	16.3369	11.464	23.1161	17.6976	2.33856	4.57348	122.21	3.0629	0.269803	3.20331	2.24785	4.53256	3.47012	0.458541	0.89676	23.9627	0.600568
145	LB	D	0	LBD.2.3.H	5.1	0.0492	0.7285	0.4016	0.7762	0.5972	0.0923	0.1364	2.6278	0.0872	0.00807864	0.109348	0.0731715	0.139871	0.107496	0.0138542	0.0245793	0.557094	0.0169255	1.61573	21.8696	14.6343	27.9742	21.4992	2.77085	4.91586	111.419	3.3851	0.316809	4.28815	2.86947	5.48515	4.21553	0.543303	0.963893	21.8468	0.663746
146	LB	D	0	LBD.3.1.H	5.1	0.0418	0.5352	0.2066	0.6308	1.0731	0.0576	0.0738	2.3745	0.0771	0.00686356	0.0803335	0.0376425	0.11367	0.193158	0.00864576	0.0132988	0.503394	0.0149651	1.37271	16.0667	7.5285	22.734	38.6316	1.72915	2.65975	100.679	2.99302	0.269159	3.15033	1.47618	4.45765	7.57482	0.339049	0.52152	19.7409	0.586867
147	LB	D	0	LBD.3.2.H	5.1	0.0518	0.6095	0.2495	0.7205	1.2034	0.0773	0.1037	3.654	0.0761	0.00850556	0.091486	0.0454589	0.129834	0.216612	0.0116027	0.0186867	0.774648	0.014771	1.70111	18.2972	9.09178	25.9668	43.3224	2.32055	3.73735	154.93	2.9542	0.333551	3.58768	1.7827	5.09153	8.49459	0.455009	0.732813	30.3784	0.579255
148	LB	D	0	LBD.3.3.H	5	0.0568	0.6583	0.2454	0.7954	1.277	0.0782	0.1003	3.6184	0.0744	0.00932656	0.0988108	0.0447119	0.143331	0.22986	0.0117378	0.0180741	0.767101	0.014441	1.86531	19.7622	8.94238	28.6662	45.972	2.34756	3.61481	153.42	2.88821	0.373062	3.95243	1.78848	5.73324	9.1944	0.469513	0.722962	30.684	0.577642
149	LB	D	0	LBD.4.1.H	4.9	0.0425	0.625	0.2681	0.6895	1.3689	0.085	0.087	3.5156	0.0841	0.0069785	0.0938125	0.0488478	0.124248	0.246402	0.0127585	0.0156774	0.745307	0.0163238	1.3957	18.7625	9.76956	24.8496	49.2804	2.5517	3.13548	149.061	3.26476	0.284837	3.82908	1.99379	5.07134	10.0572	0.520755	0.639894	30.4207	0.666278
150	LB	D	0	LBD.4.2.H	5	0.0444	0.6324	0.2675	0.7208	1.4361	0.0772	0.0936	3.4968	0.066	0.00729048	0.0949232	0.0487385	0.129888	0.258498	0.0115877	0.0168667	0.741322	0.0128106	1.4581	18.9846	9.7477	25.9776	51.6996	2.31754	3.37334	148.264	2.56212	0.291619	3.79693	1.94954	5.19553	10.3399	0.463509	0.674669	29.6529	0.512424
151	LB	D	0	LBD.4.3.H	5.1	0.0458	0.6552	0.2969	0.7421	1.4497	0.0845	0.0965	3.6741	0.0739	0.00752036	0.0983455	0.0540952	0.133726	0.260946	0.0126835	0.0173893	0.778909	0.014344	1.50407	19.6691	10.819	26.7453	52.1892	2.53669	3.47786	155.782	2.8688	0.294916	3.85669	2.12138	5.24417	10.2332	0.49739	0.681933	30.5455	0.562509
166	LB	D	0	LBD.1.1.C	5	0.0224	0.4147	0.1716	0.2257	0.0973	0.0551	0	3.683	0.057	0.00367808	0.0622465	0.0312655	0.0406711	0.017514	0.00827051	0	0.780796	0.0110637	0.735616	12.4493	6.2531	8.13423	3.5028	1.6541	0	156.159	2.21274	0.147123	2.48986	1.25062	1.62685	0.70056	0.33082	0	31.2318	0.442548
167	LB	D	0	LBD.1.2.C	5	0.0208	0.3963	0.1846	0.3195	0.1726	0.0571	0	3.6608	0.062	0.00341536	0.0594846	0.0336341	0.0575739	0.031068	0.00857071	0	0.77609	0.0120342	0.683072	11.8969	6.72682	11.5148	6.2136	1.71414	0	155.218	2.40684	0.136614	2.37939	1.34536	2.30296	1.24272	0.342828	0	31.0436	0.481368
168	LB	D	0	LBD.1.3.C	5	0.0241	0.4363	0.1966	0.2756	0.1508	0.0519	0	4.1943	0.0673	0.00395722	0.0654886	0.0358205	0.0496631	0.027144	0.00779019	0	0.889192	0.0130629	0.791444	13.0977	7.1641	9.93262	5.4288	1.55804	0	177.838	2.61259	0.158289	2.61955	1.43282	1.98652	1.08576	0.311608	0	35.5677	0.522517
169	LB	D	0	LBD.2.1.C	5.1	0.0195	0.2492	0.1375	0.1968	0.054	0.0548	0	2.9441	0.046	0.0032019	0.0374049	0.0250525	0.0354634	0.00972	0.00822548	0	0.624149	0.0089286	0.64038	7.48098	5.0105	7.09267	1.944	1.6451	0	124.83	1.78572	0.125565	1.46686	0.982451	1.39072	0.381176	0.322568	0	24.4764	0.350141
170	LB	D	0	LBD.2.2.C	5.1	0	0.2211	0.1267	0.1559	0.0314	0.0218	0	2.7709	0.043	0	0.0331871	0.0230847	0.0280932	0.005652	0.00327218	0	0.587431	0.0083463	0	6.63742	4.61695	5.61864	1.1304	0.654436	0	117.486	1.66926	0	1.30146	0.905284	1.10169	0.221647	0.128321	0	23.0365	0.327306
171	LB	D	0	LBD.2.3.C	5.1	0	0.2804	0.1615	0.198	0.05	0.0397	0	3.2032	0.049	0	0.042088	0.0294253	0.0356796	0.009	0.00595897	0	0.679078	0.0095109	0	8.41761	5.88506	7.13592	1.8	1.19179	0	135.816	1.90218	0	1.65051	1.15393	1.3992	0.352941	0.233685	0	26.6305	0.372976
172	LB	D	0	LBD.3.1.C	5.1	0.0268	0.4397	0.1893	0.319	0.2806	0.0526	0	4.4695	0.0698	0.00440056	0.065999	0.0344905	0.0574838	0.050508	0.00789526	0	0.947534	0.0135482	0.880112	13.1998	6.89809	11.4968	10.1016	1.57905	0	189.507	2.70964	0.172571	2.58819	1.35257	2.25427	1.98071	0.309618	0	37.1582	0.531301
173	LB	D	0	LBD.3.2.C	5.1	0	0.2898	0.128	0.1784	0.127	0.0486	0	2.9333	0.0455	0	0.043499	0.0233216	0.0321477	0.02286	0.00729486	0	0.62186	0.00883155	0	8.6998	4.66432	6.42954	4.572	1.45897	0	124.372	1.76631	0	1.70584	0.914573	1.26069	0.896471	0.286073	0	24.3867	0.346335
174	LB	D	0	LBD.3.3.C	5	0.0207	0.3609	0.1779	0.2302	0.1411	0.0526	0	4.2187	0.0589	0.00339894	0.0541711	0.0324134	0.041482	0.025398	0.00789526	0	0.894364	0.0114325	0.679788	10.8342	6.48268	8.29641	5.0796	1.57905	0	178.873	2.2865	0.135958	2.16684	1.29654	1.65928	1.01592	0.31581	0	35.7746	0.4573
175	LB	D	0	LBD.4.1.C	4.9	0	0.3012	0.1423	0.1759	0.1384	0.0318	0	3.2803	0.0423	0	0.0452101	0.0259271	0.0316972	0.024912	0.00477318	0	0.695424	0.00821043	0	9.04202	5.18541	6.33944	4.9824	0.954636	0	139.085	1.64209	0	1.84531	1.05825	1.29376	1.01682	0.194824	0	28.3846	0.33512
176	LB	D	0	LBD.4.2.C	5	0	0.3577	0.1567	0.2139	0.1625	0.0543	0	3.7538	0.0448	0	0.0536908	0.0285507	0.0385448	0.02925	0.00815043	0	0.795806	0.00869568	0	10.7382	5.71015	7.70896	5.85	1.63009	0	159.161	1.73914	0	2.14763	1.14203	1.54179	1.17	0.326017	0	31.8322	0.347827
177	LB	D	0	LBD.4.3.C	5.1	0.0194	0.4135	0.1917	0.2641	0.1907	0.0931	0	4.0292	0.0642	0.00318548	0.0620663	0.0349277	0.0475908	0.034326	0.0139743	0	0.85419	0.0124612	0.637096	12.4133	6.98555	9.51816	6.8652	2.79486	0	170.838	2.49224	0.124921	2.43397	1.36972	1.86631	1.34612	0.548012	0	33.4977	0.488675
192	LB	D	0	LBD.1.1.1K	5	0	0.1737	0	0.3005	0.3256	0.3668	0	0.308	0.0626	0	0.0260724	0	0.0541501	0.058608	0.0550567	0	0.065296	0.0121507	0	5.21447	0	10.83	11.7216	11.0113	0	13.0592	2.43013	0	1.04289	0	2.166	2.34432	2.20227	0	2.61184	0.486026
193	LB	D	0	LBD.1.2.1K	5	0	0.2694	0	0.2499	0.273	0.3009	0	0.2348	0.0055	0	0.0404369	0	0.045032	0.04914	0.0451651	0	0.0497776	0.00106755	0	8.08739	0	9.0064	9.828	9.03302	0	9.95552	0.21351	0	1.61748	0	1.80128	1.9656	1.8066	0	1.9911	0.042702
194	LB	D	0	LBD.1.3.1K	5	0	0.2869	0	0.3115	0.349	0.3504	0	0.2473	0.0136	0	0.0430637	0	0.0561323	0.06282	0.052595	0	0.0524276	0.00263976	0	8.61274	0	11.2265	12.564	10.519	0	10.4855	0.527952	0	1.72255	0	2.24529	2.5128	2.1038	0	2.0971	0.10559
195	LB	D	0	LBD.2.1.1K	5.1	0	0.1244	0.115	0.2184	0.256	0.2115	0	0.227	0.0098	0	0.0186724	0.020953	0.0393557	0.04608	0.0317462	0	0.048124	0.00190218	0	3.73449	4.1906	7.87114	9.216	6.34923	0	9.6248	0.380436	0	0.732253	0.821686	1.54336	1.80706	1.24495	0	1.88722	0.0745953
196	LB	D	0	LBD.2.2.1K	5.1	0	0.1678	0.171	0.2976	0.3603	0.2986	0	0.2669	0.0143	0	0.0251868	0.0311562	0.0536275	0.064854	0.0448199	0	0.0565828	0.00277563	0	5.03736	6.23124	10.7255	12.9708	8.96397	0	11.3166	0.555126	0	0.987717	1.22181	2.10304	2.54329	1.75764	0	2.21893	0.108848
197	LB	D	0	LBD.2.3.1K	5.1	0	0.1362	0.1362	0.2303	0.2801	0.2316	0	0.2382	0.0092	0	0.0204436	0.0248156	0.0415001	0.050418	0.0347632	0	0.0504984	0.00178572	0	4.08872	4.96313	8.30001	10.0836	6.95263	0	10.0997	0.357144	0	0.801711	0.973162	1.62745	1.97718	1.36326	0	1.98033	0.0700282
198	LB	D	0	LBD.3.1.1K	5.1	0	0.2465	0	0.2654	0.3497	0.2638	0	0.3191	0.011	0	0.0369997	0	0.0478251	0.062946	0.0395964	0	0.0676492	0.0021351	0	7.39993	0	9.56502	12.5892	7.91928	0	13.5298	0.42702	0	1.45097	0	1.87549	2.46847	1.5528	0	2.65291	0.0837294
199	LB	D	0	LBD.3.2.1K	5.1	0	0.1386	0.006	0.2714	0.3233	0.2668	0	0.303	0.0561	0	0.0208039	0.0010932	0.0489063	0.058194	0.0400467	0	0.064236	0.010889	0	4.16077	0.21864	9.78126	11.6388	8.00934	0	12.8472	2.1778	0	0.815838	0.0428706	1.91789	2.28212	1.57046	0	2.51906	0.42702
200	LB	D	0	LBD.3.3.1K	5	0	0.1249	0.0165	0.2903	0.3351	0.2758	0.0584	0.2496	0.06	0	0.0187475	0.0030063	0.0523121	0.060318	0.0413976	0.0105237	0.0529152	0.011646	0	3.7495	0.60126	10.4624	12.0636	8.27952	2.10474	10.583	2.3292	0	0.7499	0.120252	2.09248	2.41272	1.6559	0.420947	2.11661	0.46584
201	LB	D	0	LBD.4.1.1K	4.9	0	0.1312	0.0089	0.2726	0.3293	0.2944	0.0522	0.309	0.0603	0	0.0196931	0.00162158	0.0491225	0.059274	0.0441894	0.00940644	0.065508	0.0117042	0	3.93862	0.324316	9.8245	11.8548	8.83789	1.88129	13.1016	2.34085	0	0.803801	0.0661869	2.005	2.41935	1.80365	0.383936	2.6738	0.477724
202	LB	D	0	LBD.4.2.1K	5	0	0.1548	0.0054	0.3317	0.3817	0.313	0	0.3131	0.0707	0	0.0232355	0.00098388	0.0597723	0.068706	0.0469813	0	0.0663772	0.0137229	0	4.6471	0.196776	11.9545	13.7412	9.39626	0	13.2754	2.74457	0	0.929419	0.0393552	2.39089	2.74824	1.87925	0	2.65509	0.548915
203	LB	D	0	LBD.4.3.1K	5.1	0	0.1526	0.0054	0.3055	0.3628	0.2994	0.0573	0.284	0.0615	0	0.0229053	0.00098388	0.0550511	0.065304	0.0449399	0.0103255	0.060208	0.0119371	0	4.58105	0.196776	11.0102	13.0608	8.98799	2.06509	12.0416	2.38743	0	0.898245	0.0385835	2.15887	2.56094	1.76235	0.40492	2.3611	0.468124
218	LB	D	0	LBD.1.1.4K	5	0	0.1887	0	0.1742	0.3493	0.5027	0	0.0868	0.0405	0	0.0283239	0	0.0313908	0.062874	0.0754553	0	0.0184016	0.00786105	0	5.66477	0	6.27817	12.5748	15.0911	0	3.68032	1.57221	0	1.13295	0	1.25563	2.51496	3.01821	0	0.736064	0.314442
219	LB	D	0	LBD.1.2.4K	5	0	0.1212	0.01	0.2022	0.2306	0.5669	0	0.099	0.0507	0	0.0181921	0.001822	0.0364364	0.041508	0.0850917	0	0.020988	0.00984087	0	3.63842	0.3644	7.28729	8.3016	17.0183	0	4.1976	1.96817	0	0.727685	0.07288	1.45746	1.66032	3.40367	0	0.83952	0.393635
220	LB	D	0	LBD.1.3.4K	5	0	0.1448	0.0172	0.2515	0.4027	0.3439	0	0.1063	0.0773	0	0.0217345	0.00313384	0.0453203	0.072486	0.0516194	0	0.0225356	0.0150039	0	4.3469	0.626768	9.06406	14.4972	10.3239	0	4.50712	3.00079	0	0.869379	0.125354	1.81281	2.89944	2.06478	0	0.901424	0.600157
221	LB	D	0	LBD.2.1.4K	5.1	0	0.0963	0.0131	0.2137	0.2142	0.4623	0	0.0753	0.0517	0	0.0144546	0.00238682	0.0385087	0.038556	0.0693912	0	0.0159636	0.010035	0	2.89093	0.477364	7.70175	7.7112	13.8782	0	3.19272	2.00699	0	0.566848	0.0936008	1.51015	1.512	2.72122	0	0.626024	0.393528
222	LB	D	0	LBD.2.2.4K	5.1	0	0.0773	0	0.1673	0.1061	0.2656	0	0.0593	0.0523	0	0.0116027	0	0.0301475	0.019098	0.0398666	0	0.0125716	0.0101514	0	2.32055	0	6.02949	3.8196	7.97331	0	2.51432	2.03029	0	0.455009	0	1.18225	0.748941	1.56339	0	0.493004	0.398095
223	LB	D	0	LBD.2.3.4K	5.1	0	0.0906	0.0005	0.2067	0.2197	0.5073	0	0.0723	0.0554	0	0.0135991	9.11e-05	0.0372473	0.039546	0.0761457	0	0.0153276	0.0107531	0	2.71981	0.01822	7.44947	7.9092	15.2291	0	3.06552	2.15063	0	0.533296	0.00357255	1.46068	1.55082	2.98611	0	0.601082	0.421692
224	LB	D	0	LBD.3.1.4K	5.1	0	0.1045	0.0039	0.2279	0.4272	0.6734	0	0.1204	0.0622	0	0.0156855	0.00071058	0.0410676	0.076896	0.101077	0	0.0255248	0.012073	0	3.13709	0.142116	8.21352	15.3792	20.2155	0	5.10496	2.4146	0	0.615116	0.0278659	1.61049	3.01553	3.96382	0	1.00097	0.473452
225	LB	D	0	LBD.3.2.4K	5.1	0	0.1226	0.0027	0.2512	0.4546	0.7764	0	0.1567	0.0678	0	0.0184023	0.00049194	0.0452662	0.081828	0.116538	0	0.0332204	0.01316	0	3.68045	0.098388	9.05325	16.3656	23.3075	0	6.64408	2.632	0	0.721657	0.0192918	1.77515	3.20894	4.5701	0	1.30276	0.516078
226	LB	D	0	LBD.3.3.4K	5	0	0.1534	0.0083	0.3289	0.7242	0.9471	0	0.2073	0.0965	0	0.0230253	0.00151226	0.0592678	0.130356	0.14216	0	0.0439476	0.0187307	0	4.60507	0.302452	11.8536	26.0712	28.4319	0	8.78952	3.74613	0	0.921014	0.0604904	2.37071	5.21424	5.68639	0	1.7579	0.749226
227	LB	D	0	LBD.4.1.4K	4.9	0	0.1	0	0.1881	0.3999	0.4989	0	0.1003	0.0524	0	0.01501	0	0.0338956	0.071982	0.0748849	0	0.0212636	0.0101708	0	3.002	0	6.77912	14.3964	14.977	0	4.25272	2.03417	0	0.612653	0	1.38349	2.93804	3.05653	0	0.867902	0.415136
228	LB	D	0	LBD.4.2.4K	5	0	0.1621	0	0.1952	0.4717	0.6203	0	0.0885	0.0624	0	0.0243312	0	0.035175	0.084906	0.093107	0	0.018762	0.0121118	0	4.86624	0	7.03501	16.9812	18.6214	0	3.7524	2.42237	0	0.973248	0	1.407	3.39624	3.72428	0	0.75048	0.484474
229	LB	D	0	LBD.4.3.4K	5.1	0	0.1138	0.0063	0.177	0.6072	0.7058	0	0.1089	0.0689	0	0.0170814	0.00114786	0.0318954	0.109296	0.105941	0	0.0230868	0.0133735	0	3.41628	0.229572	6.37908	21.8592	21.1881	0	4.61736	2.6747	0	0.669858	0.0450141	1.2508	4.28612	4.15453	0	0.905365	0.524451
244	LB	D	0	LBD.1.1.P	5	0	0.8926	0.3758	0.2758	1.6596	1.4965	0.439	0.9191	0.0206	0	0.133979	0.0684708	0.0496992	0.298728	0.224625	0.0791078	0.194849	0.00399846	0	26.7959	13.6942	9.93983	59.7456	44.9249	15.8216	38.9698	0.799692	0	5.35917	2.73883	1.98797	11.9491	8.98499	3.16431	7.79397	0.159938
245	LB	D	0	LBD.1.2.P	5	0.0381	0.9678	0.32	0.5466	0.6684	0.9947	0.45	0.8348	0.0127	0.00625602	0.145267	0.058304	0.0984973	0.120312	0.149304	0.08109	0.176978	0.00246507	1.2512	29.0534	11.6608	19.6995	24.0624	29.8609	16.218	35.3955	0.493014	0.250241	5.81067	2.33216	3.93989	4.81248	5.97218	3.2436	7.0791	0.0986028
246	LB	D	0	LBD.1.3.P	5	0.0198	1.0168	0.2806	0.3208	1.86	1.0213	0.4603	1.2526	0.0157	0.00325116	0.152622	0.0511253	0.0578082	0.3348	0.153297	0.0829461	0.265551	0.00304737	0.650232	30.5243	10.2251	11.5616	66.96	30.6594	16.5892	53.1102	0.609474	0.130046	6.10487	2.04501	2.31233	13.392	6.13189	3.31784	10.622	0.121895
247	LB	D	0	LBD.2.1.P	5.1	0.0289	0.8335	0.4181	0.5314	0.6007	1.0956	0.4978	0.9203	0.0043	0.00474538	0.125108	0.0761778	0.0957583	0.108126	0.16445	0.0897036	0.195104	0.00083463	0.949076	25.0217	15.2356	19.1517	21.6252	32.8899	17.9407	39.0207	0.166926	0.186093	4.90621	2.98737	3.75523	4.24024	6.449	3.51779	7.65112	0.0327306
248	LB	D	0	LBD.2.2.P	5.1	0	0.564	0	0.2099	0.8764	0.509	0.128	0.5014	0.0182	0	0.0846564	0	0.037824	0.157752	0.0764009	0.0230656	0.106297	0.00353262	0	16.9313	0	7.5648	31.5504	15.2802	4.61312	21.2594	0.706524	0	3.31986	0	1.48329	6.18635	2.99611	0.904533	4.1685	0.138534
249	LB	D	0	LBD.2.3.P	5.1	0.0818	0.8388	0	0.4743	1.8253	1.6048	0.664	0.6383	0.0288	0.0134316	0.125904	0	0.0854689	0.328554	0.24088	0.119653	0.13532	0.00559008	2.68631	25.1808	0	17.0938	65.7108	48.1761	23.9306	27.0639	1.11802	0.526728	4.93741	0	3.35172	12.8845	9.44629	4.69227	5.30665	0.219219
250	LB	D	0	LBD.3.1.P	5.1	0	0.4946	0.0291	0.2546	2.0112	0.886	0.1934	0.7933	0.0325	0	0.0742395	0.00530202	0.0458789	0.362016	0.132989	0.0348507	0.16818	0.00630825	0	14.8479	1.0604	9.17578	72.4032	26.5977	6.97014	33.6359	1.26165	0	2.91135	0.207922	1.79917	14.1967	5.21524	1.36669	6.59528	0.247382
251	LB	D	0	LBD.3.2.P	5.1	0	2.0846	1.0821	1.1705	4.8609	1.3991	0.4342	0.6622	0.0235	0	0.312898	0.197159	0.210924	0.874962	0.210005	0.0782428	0.140386	0.00456135	0	62.5797	39.4317	42.1848	174.992	42.001	15.6486	28.0773	0.91227	0	12.2705	7.73171	8.27153	34.3122	8.23549	3.06835	5.50535	0.178876
252	LB	D	0	LBD.3.3.P	5	0	2.7762	1.6903	1.4623	9.9243	2.1411	0.6697	0.8664	0.0425	0	0.416708	0.307973	0.263506	1.78637	0.321379	0.12068	0.183677	0.00824925	0	83.3415	61.5945	52.7013	357.275	64.2758	24.136	36.7354	1.64985	0	16.6683	12.3189	10.5403	71.455	12.8552	4.8272	7.34707	0.32997
253	LB	D	0	LBD.4.1.P	4.9	0.0192	2.5612	1.4548	1.5141	8.6934	1.9365	0.6853	0.9086	0.0419	0.00315264	0.384436	0.265065	0.272841	1.56481	0.290669	0.123491	0.192623	0.00813279	0.630528	76.8872	53.0129	54.5682	312.962	58.1337	24.6982	38.5246	1.62656	0.128679	15.6913	10.819	11.1364	63.8699	11.864	5.04045	7.86217	0.331951
254	LB	D	0	LBD.4.2.P	5	0.0229	2.7988	1.9438	1.1484	9.0304	2.1112	0.7838	0.8312	0.0367	0.00376018	0.4201	0.35416	0.206942	1.62547	0.316891	0.141241	0.176214	0.00712347	0.752036	84.02	70.8321	41.3883	325.094	63.3782	28.2482	35.2429	1.42469	0.150407	16.804	14.1664	8.27767	65.0189	12.6756	5.64963	7.04858	0.284939
255	LB	D	0	LBD.4.3.P	5.1	0.0209	2.3509	1.1291	1.718	8.7228	2.0753	0.5961	0.6041	0.0401	0.00343178	0.35287	0.205722	0.309584	1.5701	0.311503	0.107417	0.128069	0.00778341	0.686356	70.574	41.1444	61.9167	314.021	62.3005	21.4834	25.6138	1.55668	0.13458	13.838	8.06753	12.1405	61.5727	12.2158	4.21244	5.02232	0.305232
152	LB	W	0	LBW.1.H	5.1	0.0411	0.5937	0.2498	0.6326	0.4748	0.064	0.0585	6.4893	0.0774	0.00674862	0.0891144	0.0455136	0.113995	0.085464	0.0096064	0.0105417	1.37573	0.0150233	1.34972	17.8229	9.10271	22.7989	17.0928	1.92128	2.10834	275.146	3.00467	0.264652	3.49468	1.78485	4.47037	3.35153	0.376722	0.4134	53.9503	0.589151
153	LB	W	0	LBW.2.1.H	5	0.0492	0.6906	0.2577	0.7782	1.5323	0.095	0.0891	8.8483	0.0962	0.00807864	0.103659	0.0469529	0.140232	0.275814	0.0142595	0.0160558	1.87584	0.0186724	1.61573	20.7318	9.39059	28.0463	55.1628	2.8519	3.21116	375.168	3.73448	0.323146	4.14636	1.87812	5.60927	11.0326	0.57038	0.642233	75.0336	0.746897
154	LB	W	0	LBW.2.2.H	5	0.0447	0.6519	0.2572	0.6639	1.089	0.0819	0.0852	7.9556	0.0809	0.00733974	0.0978502	0.0468618	0.119635	0.19602	0.0122932	0.015353	1.68659	0.0157027	1.46795	19.57	9.37237	23.927	39.204	2.45864	3.07061	337.317	3.14054	0.29359	3.91401	1.87447	4.78539	7.8408	0.491728	0.614122	67.4635	0.628108
155	LB	W	0	LBW.3.1.H	5	0.0296	0.5762	0.2544	0.6956	0.4179	0.0627	0.118	3.7327	0.0885	0.00486032	0.0864876	0.0463517	0.125347	0.075222	0.00941127	0.0212636	0.791332	0.0171778	0.972064	17.2975	9.27034	25.0694	15.0444	1.88225	4.25272	158.266	3.43557	0.194413	3.4595	1.85407	5.01388	3.00888	0.376451	0.850544	31.6533	0.687114
178	LB	W	0	LBW.1.C	5.1	0	0.3183	0.1212	0.2245	0.0655	0.0353	0	3.4217	0.0381	0	0.0477768	0.0220826	0.0404549	0.01179	0.00529853	0	0.7254	0.00739521	0	9.55537	4.41653	8.09098	2.358	1.05971	0	145.08	1.47904	0	1.8736	0.865986	1.58647	0.462353	0.207785	0	28.4471	0.290008
179	LB	W	0	LBW.2.1.C	5	0	0.193	0	0.1629	0.1486	0	0	2.7707	0.0287	0	0.0289693	0	0.0293546	0.026748	0	0	0.587388	0.00557067	0	5.79386	0	5.87092	5.3496	0	0	117.478	1.11413	0	1.15877	0	1.17418	1.06992	0	0	23.4955	0.222827
180	LB	W	0	LBW.2.2.C	5	0	0.2954	0.1243	0.2005	0.1459	0.0246	0	3.184	0.0364	0	0.0443395	0.0226475	0.0361301	0.026262	0.00369246	0	0.675008	0.00706524	0	8.86791	4.52949	7.22602	5.2524	0.738492	0	135.002	1.41305	0	1.77358	0.905898	1.4452	1.05048	0.147698	0	27.0003	0.28261
181	LB	W	0	LBW.3.1.C	5	0	0.2039	0.1394	0.1898	0.0363	0	0	3.2505	0.0345	0	0.0306054	0.0253987	0.034202	0.006534	0	0	0.689106	0.00669645	0	6.12108	5.07974	6.84039	1.3068	0	0	137.821	1.33929	0	1.22422	1.01595	1.36808	0.26136	0	0	27.5642	0.267858
204	LB	W	0	LBW.1.1K	5.1	0	0.0849	0.0087	0.2716	0.2143	0.2809	0	0.3051	0.0646	0	0.0127435	0.00158514	0.0489423	0.038574	0.0421631	0	0.0646812	0.0125389	0	2.5487	0.317028	9.78846	7.7148	8.43262	0	12.9362	2.50777	0	0.499745	0.0621624	1.91931	1.51271	1.65345	0	2.53652	0.49172
205	LB	W	0	LBW.2.1.1K	5	0	0.1938	0.0039	0.5096	0.5164	0.5411	0.0907	0.5876	0.104	0	0.0290894	0.00071058	0.0918299	0.092952	0.0812191	0.0163441	0.124571	0.0201864	0	5.81788	0.142116	18.366	18.5904	16.2438	3.26883	24.9142	4.03728	0	1.16358	0.0284232	3.6732	3.71808	3.24876	0.653766	4.98285	0.807456
206	LB	W	0	LBW.2.2.1K	5	0	0.1235	0.004	0.3454	0.3488	0.3713	0	0.3436	0.0738	0	0.0185374	0.0007288	0.0622411	0.062784	0.0557321	0	0.0728432	0.0143246	0	3.70747	0.14576	12.4482	12.5568	11.1464	0	14.5686	2.86492	0	0.741494	0.029152	2.48964	2.51136	2.22929	0	2.91373	0.572983
207	LB	W	0	LBW.3.1.1K	5	0	0.0589	0.0124	0.2654	0.2581	0.2212	0	0.182	0.0574	0	0.00884089	0.00225928	0.0478251	0.046458	0.0332021	0	0.038584	0.0111413	0	1.76818	0.451856	9.56502	9.2916	6.64042	0	7.7168	2.22827	0	0.353636	0.0903712	1.913	1.85832	1.32808	0	1.54336	0.445654
230	LB	W	0	LBW.1.4K	5.1	0	0.1038	0	0.1862	0.6791	0.8147	0	0.1249	0.076	0	0.0155804	0	0.0335532	0.122238	0.122286	0	0.0264788	0.0147516	0	3.11608	0	6.71065	24.4476	24.4573	0	5.29576	2.95032	0	0.610995	0	1.31581	4.79365	4.79555	0	1.03838	0.578494
231	LB	W	0	LBW.2.1.4K	5	0	0.1639	0	0.2259	0.9874	0.8989	0.1295	0.1543	0.1127	0	0.0246014	0	0.0407072	0.177732	0.134925	0.0233359	0.0327116	0.0218751	0	4.92028	0	8.14144	35.5464	26.985	4.66718	6.54232	4.37501	0	0.984056	0	1.62829	7.10928	5.397	0.933436	1.30846	0.875003
232	LB	W	0	LBW.2.2.4K	5	0	0.1163	0.0005	0.2537	0.9304	1.0262	0.2065	0.1597	0.1235	0	0.0174566	9.11e-05	0.0457167	0.167472	0.154033	0.0372113	0.0338564	0.0239713	0	3.49133	0.01822	9.14335	33.4944	30.8065	7.44226	6.77128	4.79427	0	0.698265	0.003644	1.82867	6.69888	6.1613	1.48845	1.35426	0.958854
233	LB	W	0	LBW.3.1.4K	5	0	0.0597	0	0.1071	0.3065	0.4338	0.022	0.0383	0.0425	0	0.00896097	0	0.0192994	0.05517	0.0651134	0.0039644	0.0081196	0.00824925	0	1.79219	0	3.85988	11.034	13.0227	0.79288	1.62392	1.64985	0	0.358439	0	0.771977	2.2068	2.60454	0.158576	0.324784	0.32997
256	LB	W	0	LBW.1.P	5.1	0	0.6319	0.3948	1.0771	3.4838	0.8977	0.6602	0.2542	0.0322	0	0.0948482	0.0719326	0.194093	0.627084	0.134745	0.118968	0.0538904	0.00625002	0	18.9696	14.3865	38.8187	125.417	26.949	23.7936	10.7781	1.25	0	3.71954	2.82088	7.61151	24.5915	5.28411	4.66541	2.11335	0.245099
257	LB	W	0	LBW.2.1.P	5	0.0198	1.1931	0.5546	1.048	8.9117	1.8637	0.6919	0.3422	0.0392	0.00325116	0.179084	0.101048	0.18885	1.60411	0.279741	0.12468	0.0725464	0.00760872	0.650232	35.8169	20.2096	37.7699	320.821	55.9483	24.9361	14.5093	1.52174	0.130046	7.16337	4.04192	7.55398	64.1642	11.1897	4.98722	2.90186	0.304349
258	LB	W	0	LBW.2.2.P	5	0	0	0	0	0	0	0	0	0	0	0	0	0	0	0	0	0	0	0	0	0	0	0	0	0	0	0	0	0	0	0	0	0	0	0	0
259	LB	W	0	LBW.3.1.P	5	0	0.102	0	0.7278	3.3481	0.2123	0	0.0411	0.0263	0	0.0153102	0	0.13115	0.602658	0.0318662	0	0.0087132	0.00510483	0	3.06204	0	26.2299	120.532	6.37325	0	1.74264	1.02097	0	0.612408	0	5.24598	24.1063	1.27465	0	0.348528	0.204193

## Sheet: Amount - biomass
											ug/1nM
										glucose	0.18016
										xyl	0.15013
										ara	0.1501
										fuc	0.1642
										gal	0.18016
										galA	0.212
										GluA	0.19414
										Man	0.18016
										Rha	0.1822
					Use monosaccharide mol weights (above)																			supernatent
		Monosaccharide amount per sample/nmoles									ug per sample (0.180ug glucose in 1nM)									ug monosaccharide per vial (5ul injection from 200ul)									ug monosaccharide per mg biomass
Sample Name	Biomass weight/mg	fuc	ara	Rha	Gal	Glu	Xyl	Man	GalA	GluA	fuc	ara	Rha	Gal	Glu	Xyl	Man	GalA	GluA	fuc	ara	Rha	Gal	Glu	Xyl	Man	GalA	GluA	fuc	ara	Rha	Gal	Glu	Xyl	Man	GalA	GluA
4	1	0.0198	0.6092	0.1923	1.0488	2.7223	1.7664	1.1566	0.3425	0.0351	0.00325116	0.0914409	0.0350371	0.188994	0.490014	0.265137	0.208419	0.07261	0.00681291	0.130046	3.65764	1.40148	7.55975	19.6006	10.6055	8.33677	2.9044	0.272516	0.130046	3.65764	1.40148	7.55975	19.6006	10.6055	8.33677	2.9044	0.272516
5	1	0.0209	0.6774	0.2351	1.1781	2.6632	1.9292	1.2611	0.4241	0.032	0.00343178	0.101678	0.0428352	0.212294	0.479376	0.289573	0.22725	0.0899092	0.0062112	0.137271	4.06711	1.71341	8.49174	19.175	11.5829	9.09001	3.59637	0.248448	0.137271	4.06711	1.71341	8.49174	19.175	11.5829	9.09001	3.59637	0.248448
6	1	0.0191	0.6266	0.2103	1.1411	2.4869	1.9131	1.2303	0.374	0.0346	0.00313622	0.0940527	0.0383167	0.205626	0.447642	0.287156	0.2217	0.079288	0.00671586	0.125449	3.76211	1.53267	8.22505	17.9057	11.4863	8.868	3.17152	0.268634	0.125449	3.76211	1.53267	8.22505	17.9057	11.4863	8.868	3.17152	0.268634
7	1	0	0.7304	0.2471	1.0923	2.7586	1.9998	1.2319	0.3431	0.0298	0	0.109633	0.0450216	0.196832	0.496548	0.30017	0.221988	0.0727372	0.00578418	0	4.38532	1.80086	7.8733	19.8619	12.0068	8.87954	2.90949	0.231367	0	4.38532	1.80086	7.8733	19.8619	12.0068	8.87954	2.90949	0.231367
8	1	0	0.6503	0.2118	0.9431	2.6417	1.718	1.0083	0.2554	0.0227	0	0.09761	0.03859	0.169947	0.475506	0.257872	0.181696	0.0541448	0.00440607	0	3.9044	1.5436	6.79786	19.0202	10.3149	7.26783	2.16579	0.176243	0	3.9044	1.5436	6.79786	19.0202	10.3149	7.26783	2.16579	0.176243
9	1	0	0.8054	0.233	0.9304	2.1785	1.5269	0.8788	0.3034	0.0281	0	0.120891	0.0424526	0.167658	0.39213	0.229188	0.15836	0.0643208	0.00545421	0	4.83562	1.6981	6.70632	15.6852	9.16751	6.33439	2.57283	0.218168	0	4.83562	1.6981	6.70632	15.6852	9.16751	6.33439	2.57283	0.218168
10	1	0.0045	0.5094	0.1822	0.7353	2.3553	1.3685	0.8613	0.171	0.0184	0.0007389	0.0764609	0.0331968	0.132501	0.423954	0.205412	0.155206	0.036252	0.00357144	0.029556	3.05844	1.32787	5.30004	16.9582	8.21647	6.20825	1.45008	0.142858	0.029556	3.05844	1.32787	5.30004	16.9582	8.21647	6.20825	1.45008	0.142858
11	1	0.0039	0.6391	0.2226	0.9318	2.6298	1.8778	0.8535	0.3483	0.0265	0.00064038	0.0959289	0.0405577	0.16791	0.473364	0.281858	0.153801	0.0738396	0.00514365	0.0256152	3.83716	1.62231	6.71641	18.9346	11.2743	6.15203	2.95358	0.205746	0.0256152	3.83716	1.62231	6.71641	18.9346	11.2743	6.15203	2.95358	0.205746
12	1	0	0.6901	0.2449	1.0329	2.8225	1.8683	1.2592	0.3205	0.026	0	0.103584	0.0446208	0.186129	0.50805	0.280432	0.226908	0.067946	0.0050466	0	4.14336	1.78483	7.44514	20.322	11.2173	9.07631	2.71784	0.201864	0	4.14336	1.78483	7.44514	20.322	11.2173	9.07631	2.71784	0.201864
13	1	0	0.695	0.2454	1.02	2.806	1.952	1.1751	0.4049	0.0303	0	0.104319	0.0447119	0.183804	0.50508	0.292995	0.211753	0.0858388	0.00588123	0	4.17278	1.78848	7.35216	20.2032	11.7198	8.47012	3.43355	0.235249	0	4.17278	1.78848	7.35216	20.2032	11.7198	8.47012	3.43355	0.235249
14	1	0.0187	0.9112	0.2794	1.0525	2.6939	2.0907	0.8261	0.4545	0.0339	0.00307054	0.136771	0.0509067	0.189661	0.484902	0.313814	0.148863	0.096354	0.00657999	0.122822	5.47084	2.03627	7.58642	19.3961	12.5526	5.95453	3.85416	0.2632	0.122822	5.47084	2.03627	7.58642	19.3961	12.5526	5.95453	3.85416	0.2632
15	1	0	0.6694	0.2164	0.8571	2.5162	1.6526	0.9223	0.3139	0.0222	0	0.100477	0.0394281	0.154449	0.452916	0.248055	0.166198	0.0665468	0.00430902	0	4.01908	1.57712	6.17798	18.1166	9.92221	6.64794	2.66187	0.172361	0	4.01908	1.57712	6.17798	18.1166	9.92221	6.64794	2.66187	0.172361
16	1	0.011	0.922	0.3408	0.9438	2.1196	1.4775	0.8398	0.364	0.0323	0.0018062	0.138392	0.0620938	0.170073	0.381528	0.221773	0.151332	0.077168	0.00626943	0.072248	5.53569	2.48375	6.80291	15.2611	8.87091	6.05328	3.08672	0.250777	0.072248	5.53569	2.48375	6.80291	15.2611	8.87091	6.05328	3.08672	0.250777
17	1	0.0192	0.8673	0.4138	0.9346	2.171	1.4933	0.6851	0.3867	0.0338	0.00315264	0.130182	0.0753944	0.168415	0.39078	0.224144	0.123455	0.0819804	0.00656058	0.126106	5.20727	3.01577	6.7366	15.6312	8.96577	4.9382	3.27922	0.262423	0.126106	5.20727	3.01577	6.7366	15.6312	8.96577	4.9382	3.27922	0.262423
18	1	0.0209	1.0373	0.3452	1.0508	2.2968	1.6271	0.7579	0.4702	0.0368	0.00343178	0.155699	0.0628954	0.189354	0.413424	0.244228	0.136574	0.0996824	0.00714288	0.137271	6.22795	2.51582	7.57417	16.537	9.76911	5.46294	3.9873	0.285715	0.137271	6.22795	2.51582	7.57417	16.537	9.76911	5.46294	3.9873	0.285715
20	1	0.0266	1.1336	0.3867	1.2767	2.7856	2.268	0.8844	0.6572	0.0398	0.00436772	0.170153	0.0704567	0.230061	0.501408	0.340427	0.159369	0.139326	0.00772518	0.174709	6.80613	2.81827	9.20245	20.0563	13.6171	6.37476	5.57306	0.309007	0.174709	6.80613	2.81827	9.20245	20.0563	13.6171	6.37476	5.57306	0.309007
21	1	0.0241	1.0606	0.3378	1.1605	2.6514	2.2396	0.8764	0.5735	0.0356	0.00395722	0.159196	0.0615472	0.209122	0.477252	0.336164	0.157927	0.121582	0.00690996	0.158289	6.36784	2.46189	8.36488	19.0901	13.4466	6.31709	4.86328	0.276398	0.158289	6.36784	2.46189	8.36488	19.0901	13.4466	6.31709	4.86328	0.276398
22	1	0.0271	1.6077	0	1.3431	2.7655	2.4908	0.865	0.5571	0.0306	0.00444982	0.241316	0	0.242027	0.49779	0.373869	0.155873	0.118105	0.00593946	0.177993	9.65263	0	9.68106	19.9116	14.9548	6.23492	4.72421	0.237578	0.177993	9.65263	0	9.68106	19.9116	14.9548	6.23492	4.72421	0.237578
23	1	0.0196	0.9587	0.4116	0.8613	2.2437	1.8198	0.6899	0.2968	0.0143	0.00321832	0.143901	0.0749935	0.155206	0.403866	0.273152	0.12432	0.0629216	0.00277563	0.128733	5.75603	2.99974	6.20825	16.1546	10.9261	4.9728	2.51686	0.111025	0.128733	5.75603	2.99974	6.20825	16.1546	10.9261	4.9728	2.51686	0.111025
24	1	0.0241	1.1703	0.406	1.0255	2.4148	2.0981	0.7071	0.3931	0.0196	0.00395722	0.175662	0.0739732	0.184795	0.434664	0.314925	0.127419	0.0833372	0.00380436	0.158289	7.02648	2.95893	7.3918	17.3866	12.597	5.09678	3.33349	0.152174	0.158289	7.02648	2.95893	7.3918	17.3866	12.597	5.09678	3.33349	0.152174
25	1	0.0252	1.1442	0.4458	1.0447	2.337	2.1296	0.7007	0.4237	0.023	0.00413784	0.171744	0.0812248	0.188255	0.42066	0.319653	0.126266	0.0898244	0.0044643	0.165514	6.86978	3.24899	7.5302	16.8264	12.7861	5.05065	3.59298	0.178572	0.165514	6.86978	3.24899	7.5302	16.8264	12.7861	5.05065	3.59298	0.178572
26	1	0.0246	1.0623	0.2715	1.1497	2.3898	2.1984	0.7355	0.4581	0.0246	0.00403932	0.159451	0.0494673	0.207176	0.430164	0.32998	0.132537	0.0971172	0.00477486	0.161573	6.37805	1.97869	8.28704	17.2066	13.1992	5.30148	3.88469	0.190994	0.161573	6.37805	1.97869	8.28704	17.2066	13.1992	5.30148	3.88469	0.190994
27	1	0.0053	0.7336	0.1903	0.7699	1.8883	1.5379	0.8206	0.277	0.0127	0.00087026	0.110113	0.0346727	0.138736	0.339894	0.230839	0.147872	0.058724	0.00246507	0.0348104	4.40453	1.38691	5.54944	13.5958	9.23355	5.91488	2.34896	0.0986028	0.0348104	4.40453	1.38691	5.54944	13.5958	9.23355	5.91488	2.34896	0.0986028
28	1	0	0.8307	0.2533	0.9645	2.5546	2.0692	0.6821	0.2955	0.0154	0	0.124688	0.0461513	0.173803	0.459828	0.310587	0.122914	0.062646	0.00298914	0	4.98752	1.84605	6.95212	18.3931	12.4235	4.91658	2.50584	0.119566	0	4.98752	1.84605	6.95212	18.3931	12.4235	4.91658	2.50584	0.119566
29	1	0.0238	1.1004	0.3037	1.2444	2.8584	2.4282	0.9311	0.477	0.0253	0.00390796	0.16517	0.0553341	0.224241	0.514512	0.364473	0.167784	0.101124	0.00491073	0.156318	6.6068	2.21337	8.96964	20.5805	14.5789	6.71137	4.04496	0.196429	0.156318	6.6068	2.21337	8.96964	20.5805	14.5789	6.71137	4.04496	0.196429
30	1	0	0.3261	0.1336	0.3034	0.3886	0.7859	0.1341	0.2613	0.0156	0	0.0489476	0.0243419	0.0546727	0.069948	0.117964	0.0241648	0.0553956	0.00302796	0	1.9579	0.973677	2.18691	2.79792	4.71854	0.966593	2.21582	0.121118	0	1.9579	0.973677	2.18691	2.79792	4.71854	0.966593	2.21582	0.121118
31	1	0	0.3122	0.1374	0.3047	0.4139	0.8014	0	0.2397	0.0182	0	0.0468612	0.0250343	0.0549069	0.074502	0.12029	0	0.0508164	0.00353262	0	1.87445	1.00137	2.19628	2.98008	4.81161	0	2.03266	0.141305	0	1.87445	1.00137	2.19628	2.98008	4.81161	0	2.03266	0.141305
32	1	0	0.2091	0.0222	0.243	0.302	0.6385	0.0828	0.1671	0.0135	0	0.0313859	0.00404484	0.0437886	0.05436	0.0958389	0.0149206	0.0354252	0.00262035	0	1.25544	0.161794	1.75154	2.1744	3.83355	0.596822	1.41701	0.104814	0	1.25544	0.161794	1.75154	2.1744	3.83355	0.596822	1.41701	0.104814
33	1	0.0033	0.3693	0.1485	0.2911	0.3708	0.67	0.0672	0.2698	0.0178	0.00054186	0.0554319	0.0270567	0.0524562	0.066744	0.100567	0.0121094	0.0571976	0.00345498	0.0216744	2.21728	1.08227	2.09825	2.66976	4.02268	0.484378	2.2879	0.138199	0.0216744	2.21728	1.08227	2.09825	2.66976	4.02268	0.484378	2.2879	0.138199
34	1	0.0055	0.364	0.163	0.298	0.3879	0.6933	0	0.2514	0.0153	0.0009031	0.0546364	0.0296986	0.0536996	0.069822	0.104064	0	0.0532968	0.00296973	0.036124	2.18546	1.18794	2.14798	2.79288	4.16257	0	2.13187	0.118789	0.036124	2.18546	1.18794	2.14798	2.79288	4.16257	0	2.13187	0.118789
35	1	0	0.3258	0.1469	0.2692	0.3353	0.6125	0	0.2212	0.0152	0	0.0489026	0.0267652	0.0485098	0.060354	0.0919363	0	0.0468944	0.00295032	0	1.9561	1.07061	1.94039	2.41416	3.67745	0	1.87578	0.118013	0	1.9561	1.07061	1.94039	2.41416	3.67745	0	1.87578	0.118013
36	1	0	0.2858	0.1375	0.2357	0.4548	0.68	0	0.1772	0.0116	0	0.0428986	0.0250525	0.0424731	0.081864	0.102068	0	0.0375664	0.00225156	0	1.71594	1.0021	1.69893	3.27456	4.08272	0	1.50266	0.0900624	0	1.71594	1.0021	1.69893	3.27456	4.08272	0	1.50266	0.0900624
37	1	0	0.5775	0	0.387	0.586	1.0172	0.3747	0.2754	0.0252	0	0.0866828	0	0.0697374	0.10548	0.152682	0.0675209	0.0583848	0.00489132	0	3.46731	0	2.7895	4.2192	6.10727	2.70084	2.33539	0.195653	0	3.46731	0	2.7895	4.2192	6.10727	2.70084	2.33539	0.195653
38	1	0	0.3769	0.154	0.2948	0.4662	0.7733	0.1352	0.2029	0.0181	0	0.0565727	0.0280588	0.053123	0.083916	0.116072	0.024363	0.0430148	0.00351321	0	2.26291	1.12235	2.12492	3.35664	4.64289	0.974522	1.72059	0.140528	0	2.26291	1.12235	2.12492	3.35664	4.64289	0.974522	1.72059	0.140528
39	1	0	0.3966	0.1652	0.3117	0.3963	0.7417	0.1271	0.2143	0.0157	0	0.0595297	0.0300994	0.0561683	0.071334	0.111329	0.0229034	0.0454316	0.00304737	0	2.38119	1.20398	2.24673	2.85336	4.45317	0.916137	1.81726	0.121895	0	2.38119	1.20398	2.24673	2.85336	4.45317	0.916137	1.81726	0.121895
40	1	0	0.217	0.0214	0.2284	0.3738	0.6016	0	0.1372	0.0107	0	0.0325717	0.00389908	0.0411577	0.067284	0.0903002	0	0.0290864	0.00207687	0	1.30287	0.155963	1.64631	2.69136	3.61201	0	1.16346	0.0830748	0	1.30287	0.155963	1.64631	2.69136	3.61201	0	1.16346	0.0830748
41	1	0.0033	0.4451	0.1815	0.3847	0.6303	0.9221	0.1732	0.2689	0.0187	0.00054186	0.0668095	0.0330693	0.0693229	0.113454	0.138407	0.0312106	0.0570068	0.00362967	0.0216744	2.67238	1.32277	2.77292	4.53816	5.53629	1.24843	2.28027	0.145187	0.0216744	2.67238	1.32277	2.77292	4.53816	5.53629	1.24843	2.28027	0.145187
42	1	0.0078	0.4739	0.2712	0.4301	0.6075	0.7999	0.1536	0.2604	0.0185	0.00128076	0.0711324	0.0494126	0.077504	0.10935	0.120065	0.0276787	0.0552048	0.00359085	0.0512304	2.8453	1.97651	3.10016	4.374	4.8026	1.10715	2.20819	0.143634	0.0512304	2.8453	1.97651	3.10016	4.374	4.8026	1.10715	2.20819	0.143634
43	1	0.0203	0.6527	0.3945	0.6096	0.7205	1.0152	0.2042	0.326	0.0252	0.00333326	0.0979703	0.0718779	0.10985	0.12969	0.152382	0.0367968	0.069112	0.00489132	0.13333	3.91881	2.87512	4.394	5.1876	6.09526	1.47187	2.76448	0.195653	0.13333	3.91881	2.87512	4.394	5.1876	6.09526	1.47187	2.76448	0.195653
44	1	0.0077	0.5315	0.2964	0.4864	0.5706	0.7826	0.1609	0.302	0.0202	0.00126434	0.0797782	0.0540041	0.0876493	0.102708	0.117468	0.0289942	0.064024	0.00392082	0.0505736	3.19113	2.16016	3.50597	4.10832	4.69873	1.15977	2.56096	0.156833	0.0505736	3.19113	2.16016	3.50597	4.10832	4.69873	1.15977	2.56096	0.156833
45	1	0.0017	0.7153	0	0.4773	0.3936	0.8694	0.153	0.2798	0.0166	0.00027914	0.107367	0	0.0860095	0.070848	0.130497	0.0275706	0.0593176	0.00322206	0.0111656	4.29466	0	3.44038	2.83392	5.21988	1.10282	2.3727	0.128882	0.0111656	4.29466	0	3.44038	2.83392	5.21988	1.10282	2.3727	0.128882
46	1	0.0208	0.7683	0.3191	0.6738	0.5926	1.2826	0.2999	0.3914	0.0247	0.00341536	0.115322	0.05814	0.121419	0.106668	0.192518	0.054042	0.0829768	0.00479427	0.136614	4.61287	2.3256	4.85675	4.26672	7.70073	2.16168	3.31907	0.191771	0.136614	4.61287	2.3256	4.85675	4.26672	7.70073	2.16168	3.31907	0.191771
47	1	0.0065	0.6055	0.2128	0.5186	0.4983	0.9949	0.1869	0.2513	0.0192	0.0010673	0.0908856	0.0387722	0.0934517	0.089694	0.149334	0.0336794	0.0532756	0.00372672	0.042692	3.63542	1.55089	3.73807	3.58776	5.97338	1.34718	2.13102	0.149069	0.042692	3.63542	1.55089	3.73807	3.58776	5.97338	1.34718	2.13102	0.149069
48	1	0	0.502	0.2721	0.4396	0.6063	0.8873	0.1741	0.3016	0.0195	0	0.0753502	0.0495766	0.0792159	0.109134	0.133184	0.0313728	0.0639392	0.00378495	0	3.01401	1.98306	3.16864	4.36536	5.32735	1.25491	2.55757	0.151398	0	3.01401	1.98306	3.16864	4.36536	5.32735	1.25491	2.55757	0.151398
49	1	0	0.4387	0.264	0.3885	0.5113	0.778	0.1581	0.2648	0.0174	0	0.0658489	0.0481008	0.0700077	0.092034	0.116778	0.0284896	0.0561376	0.00337734	0	2.63395	1.92403	2.80031	3.68136	4.67111	1.13958	2.2455	0.135094	0	2.63395	1.92403	2.80031	3.68136	4.67111	1.13958	2.2455	0.135094
50	1	0	0.4714	0.2512	0.4033	0.4819	0.7777	0.1386	0.2404	0.0184	0	0.0707571	0.0457686	0.0726747	0.086742	0.116733	0.0249757	0.0509648	0.00357144	0	2.83029	1.83075	2.90699	3.46968	4.66931	0.999029	2.03859	0.142858	0	2.83029	1.83075	2.90699	3.46968	4.66931	0.999029	2.03859	0.142858
51	1	0.0213	0.7701	0	0.6253	0.6675	1.1167	0.2304	0.3357	0.0268	0.00349746	0.115592	0	0.112679	0.12015	0.167617	0.0415181	0.0711684	0.00520188	0.139898	4.62368	0	4.50716	4.806	6.70467	1.66072	2.84674	0.208075	0.139898	4.62368	0	4.50716	4.806	6.70467	1.66072	2.84674	0.208075
52	1	0.0092	0.2091	0	0.2626	0.1611	0.2578	0	0.3534	0.0299	0.00151064	0.0313859	0	0.0473205	0.028998	0.0386958	0	0.0749208	0.00580359	0.0604256	1.25544	0	1.89282	1.15992	1.54783	0	2.99683	0.232144	0.0604256	1.25544	0	1.89282	1.15992	1.54783	0	2.99683	0.232144
53	1	0	0.1346	0	0.1227	0.0523	0.113	0	0.2514	0.0197	0	0.0202035	0	0.0221105	0.009414	0.0169613	0	0.0532968	0.00382377	0	0.808138	0	0.884422	0.37656	0.678452	0	2.13187	0.152951	0	0.808138	0	0.884422	0.37656	0.678452	0	2.13187	0.152951
54	1	0	0.177	0	0.1563	0.0602	0.1594	0	0.3576	0.027	0	0.0265677	0	0.0281653	0.010836	0.0239259	0	0.0758112	0.0052407	0	1.06271	0	1.12661	0.43344	0.957038	0	3.03245	0.209628	0	1.06271	0	1.12661	0.43344	0.957038	0	3.03245	0.209628
55	1	0	0.0627	0	0.0615	0.0267	0.0663	0	0.152	0.0116	0	0.00941127	0	0.0110823	0.004806	0.00995163	0	0.032224	0.00225156	0	0.376451	0	0.443292	0.19224	0.398065	0	1.28896	0.0900624	0	0.376451	0	0.443292	0.19224	0.398065	0	1.28896	0.0900624
56	1	0	0.1315	0	0.0599	0	0.0244	0	1.2286	0.0188	0	0.0197382	0	0.010794	0	0.00366244	0	0.260463	0.00364908	0	0.789526	0	0.431759	0	0.146498	0	10.4185	0.145963	0	0.789526	0	0.431759	0	0.146498	0	10.4185	0.145963
57	1	0	0.1143	0	0.0419	0	0	0	1.1732	0.0171	0	0.0171564	0	0.00755038	0	0	0	0.248718	0.00331911	0	0.686257	0	0.302015	0	0	0	9.94874	0.132764	0	0.686257	0	0.302015	0	0	0	9.94874	0.132764
58	1	0	0.109	0	0.0436	0	0	0	1.1467	0.0169	0	0.0163609	0	0.00785672	0	0	0	0.2431	0.00328029	0	0.654436	0	0.314269	0	0	0	9.72402	0.131212	0	0.654436	0	0.314269	0	0	0	9.72402	0.131212
59	1	0	0.078	0	0.0294	0	0	0	0.5977	0.0085	0	0.0117078	0	0.00529788	0	0	0	0.126712	0.00164985	0	0.468312	0	0.211915	0	0	0	5.0685	0.065994	0	0.468312	0	0.211915	0	0	0	5.0685	0.065994
60	1	0	0.1658	0	0.0764	0	0	0	1.3251	0.0214	0	0.0248866	0	0.0137673	0	0	0	0.280921	0.00415374	0	0.995463	0	0.550691	0	0	0	11.2368	0.16615	0	0.995463	0	0.550691	0	0	0	11.2368	0.16615
61	1	0	0.1653	0	0.0601	0	0	0	1.0655	0.0191	0	0.0248115	0	0.01083	0	0	0	0.225886	0.00370731	0	0.992461	0	0.433201	0	0	0	9.03544	0.148292	0	0.992461	0	0.433201	0	0	0	9.03544	0.148292
62	1	0	0.1801	0	0.0582	0	0.0208	0	1.3526	0.0217	0	0.027033	0	0.0104876	0	0.00312208	0	0.286751	0.00421197	0	1.08132	0	0.419506	0	0.124883	0	11.47	0.168479	0	1.08132	0	0.419506	0	0.124883	0	11.47	0.168479
63	1	0	0.1614	0	0.058	0	0.033	0	1.2541	0.0197	0	0.0242261	0	0.0104516	0	0.0049533	0	0.265869	0.00382377	0	0.969046	0	0.418064	0	0.198132	0	10.6348	0.152951	0	0.969046	0	0.418064	0	0.198132	0	10.6348	0.152951
64	1	0	0.1346	0	0.0472	0	0	0	1.0546	0.0169	0	0.0202035	0	0.00850544	0	0	0	0.223575	0.00328029	0	0.808138	0	0.340218	0	0	0	8.94301	0.131212	0	0.808138	0	0.340218	0	0	0	8.94301	0.131212
65	1	0	0.278	0	0.0927	0	0.0347	0	1.7951	0.0283	0	0.0417278	0	0.0167045	0	0.00520847	0	0.380561	0.00549303	0	1.66911	0	0.668182	0	0.208339	0	15.2224	0.219721	0	1.66911	0	0.668182	0	0.208339	0	15.2224	0.219721
66	1	0	0.2021	0	0.0622	0	0	0	1.377	0.0211	0	0.0303352	0	0.0112084	0	0	0	0.291924	0.00409551	0	1.21341	0	0.448338	0	0	0	11.677	0.16382	0	1.21341	0	0.448338	0	0	0	11.677	0.16382
67	1	0	0.1849	0	0.0613	0	0.0391	0	1.2432	0.0207	0	0.0277535	0	0.0110463	0	0.00586891	0	0.263558	0.00401787	0	1.11014	0	0.44185	0	0.234756	0	10.5423	0.160715	0	1.11014	0	0.44185	0	0.234756	0	10.5423	0.160715
68	1	0	0.1966	0	0.0839	0	0.0258	0	1.4859	0.0242	0	0.0295097	0	0.0151188	0	0.00387258	0	0.315011	0.00469722	0	1.18039	0	0.604751	0	0.154903	0	12.6004	0.187889	0	1.18039	0	0.604751	0	0.154903	0	12.6004	0.187889
69	1	0	0.1897	0	0.069	0	0	0	1.2501	0.021	0	0.028474	0	0.0124338	0	0	0	0.265021	0.0040761	0	1.13896	0	0.497352	0	0	0	10.6008	0.163044	0	1.13896	0	0.497352	0	0	0	10.6008	0.163044
70	1	0	0.2241	0	0.09	0	0.0241	0	1.4323	0.0258	0	0.0336374	0	0.016218	0	0.00361741	0	0.303648	0.00500778	0	1.3455	0	0.64872	0	0.144696	0	12.1459	0.200311	0	1.3455	0	0.64872	0	0.144696	0	12.1459	0.200311
71	1	0	0.2992	0	0.083	0	0	0	1.343	0.018	0	0.0449099	0	0.0149566	0	0	0	0.284716	0.0034938	0	1.7964	0	0.598264	0	0	0	11.3886	0.139752	0	1.7964	0	0.598264	0	0	0	11.3886	0.139752
72	1	0	0.3102	0	0.0835	0	0	0	1.3879	0.0196	0	0.046561	0	0.0150467	0	0	0	0.294235	0.00380436	0	1.86244	0	0.601868	0	0	0	11.7694	0.152174	0	1.86244	0	0.601868	0	0	0	11.7694	0.152174
73	1	0	0.3248	0	0.0922	0	0	0	1.4032	0.02	0	0.0487525	0	0.0166144	0	0	0	0.297478	0.003882	0	1.9501	0	0.664578	0	0	0	11.8991	0.15528	0	1.9501	0	0.664578	0	0	0	11.8991	0.15528
74	1	0	0.1817	0	0.0691	0	0	0	1.3484	0.0214	0	0.0272732	0	0.0124518	0	0	0	0.285861	0.00415374	0	1.09093	0	0.498073	0	0	0	11.4344	0.16615	0	1.09093	0	0.498073	0	0	0	11.4344	0.16615
75	1	0	0.1687	0	0.0719	0	0	0	1.3467	0.0207	0	0.0253219	0	0.0129564	0	0	0	0.2855	0.00401787	0	1.01287	0	0.518255	0	0	0	11.42	0.160715	0	1.01287	0	0.518255	0	0	0	11.42	0.160715
76	1	0	0.1344	0	0.0521	0	0	0	1.1023	0.018	0	0.0201734	0	0.00938842	0	0	0	0.233688	0.0034938	0	0.806938	0	0.375537	0	0	0	9.3475	0.139752	0	0.806938	0	0.375537	0	0	0	9.3475	0.139752
77	1	0	0.0818	0	0.0429	0	0	0	0.7373	0.0141	0	0.0122782	0	0.00773058	0	0	0	0.156308	0.00273681	0	0.491127	0	0.309223	0	0	0	6.2523	0.109472	0	0.491127	0	0.309223	0	0	0	6.2523	0.109472
78	1	0	0.1986	0	0.0731	0	0.0252	0	1.4022	0.0232	0	0.0298099	0	0.0131726	0	0.00378252	0	0.297266	0.00450312	0	1.19239	0	0.526905	0	0.151301	0	11.8907	0.180125	0	1.19239	0	0.526905	0	0.151301	0	11.8907	0.180125
79	1	0	0.2208	0	0.094	0	0.0254	0	1.4974	0.0255	0	0.0331421	0	0.0169388	0	0.00381254	0	0.317449	0.00494955	0	1.32568	0	0.677552	0	0.152502	0	12.698	0.197982	0	1.32568	0	0.677552	0	0.152502	0	12.698	0.197982
80	1	0	0.2	0	0.0625	0	0	0	1.3207	0.0198	0	0.03002	0	0.0112625	0	0	0	0.279988	0.00384318	0	1.2008	0	0.4505	0	0	0	11.1995	0.153727	0	1.2008	0	0.4505	0	0	0	11.1995	0.153727
81	1	0	0.1583	0	0.0544	0	0	0	1.1347	0.0169	0	0.0237608	0	0.00980288	0	0	0	0.240556	0.00328029	0	0.950433	0	0.392115	0	0	0	9.62226	0.131212	0	0.950433	0	0.392115	0	0	0	9.62226	0.131212
82	1	0	0.4581	0	0.3902	0.1684	0.094	0	2.6069	0.0975	0	0.0687608	0	0.070314	0.030312	0.0141094	0	0.552663	0.0189248	0	2.75043	0	2.81256	1.21248	0.564376	0	22.1065	0.75699	0	2.75043	0	2.81256	1.21248	0.564376	0	22.1065	0.75699
83	1	0	0.2666	0	0.2212	0.1427	0.0593	0	1.4013	0.0505	0	0.0400167	0	0.0398602	0.025686	0.00890093	0	0.297076	0.00980205	0	1.60067	0	1.59441	1.02744	0.356037	0	11.883	0.392082	0	1.60067	0	1.59441	1.02744	0.356037	0	11.883	0.392082
84	1	0.0229	0.5165	0	0.4489	0.1783	0.124	0	2.8782	0.1283	0.00376018	0.0775267	0	0.0808918	0.032094	0.0186124	0	0.610178	0.024903	0.150407	3.10107	0	3.23567	1.28376	0.744496	0	24.4071	0.996121	0.150407	3.10107	0	3.23567	1.28376	0.744496	0	24.4071	0.996121
85	1	0	0.4929	0	0.4017	0.1616	0.0953	0	2.5276	0.081	0	0.0739843	0	0.0723863	0.029088	0.0143045	0	0.535851	0.0157221	0	2.95937	0	2.89545	1.16352	0.572181	0	21.434	0.628884	0	2.95937	0	2.89545	1.16352	0.572181	0	21.434	0.628884
86	1	0	0.4666	0	0.4093	0.1761	0.0873	0	2.5339	0.0804	0	0.0700367	0	0.0737559	0.031698	0.0131037	0	0.537187	0.0156056	0	2.80147	0	2.95023	1.26792	0.524149	0	21.4875	0.624226	0	2.80147	0	2.95023	1.26792	0.524149	0	21.4875	0.624226
87	1	0	0.464	0	0.3938	0.17	0.0943	0	2.5944	0.0802	0	0.0696464	0	0.0709628	0.0306	0.0141544	0	0.550013	0.0155668	0	2.78586	0	2.83851	1.224	0.566177	0	22.0005	0.622673	0	2.78586	0	2.83851	1.224	0.566177	0	22.0005	0.622673
88	1	0.0253	0.7654	0	0.5391	0.2542	0.1555	0	3.5469	0.0837	0.00415426	0.114887	0	0.0971458	0.045756	0.0233406	0	0.751943	0.0162462	0.16617	4.59546	0	3.88583	1.83024	0.933622	0	30.0777	0.649847	0.16617	4.59546	0	3.88583	1.83024	0.933622	0	30.0777	0.649847
89	1	0.0188	0.6152	0	0.4178	0.1981	0.1191	0	2.3243	0.0685	0.00308696	0.0923415	0	0.0752876	0.035658	0.0178769	0	0.492752	0.0132959	0.123478	3.69366	0	3.0115	1.42632	0.715076	0	19.7101	0.531834	0.123478	3.69366	0	3.0115	1.42632	0.715076	0	19.7101	0.531834
90	1	0.009	0.5965	0	0.4054	0.1883	0.1236	0	2.2288	0.0695	0.0014778	0.0895347	0	0.0730531	0.033894	0.0185524	0	0.472506	0.01349	0.059112	3.58139	0	2.92212	1.35576	0.742094	0	18.9002	0.539598	0.059112	3.58139	0	2.92212	1.35576	0.742094	0	18.9002	0.539598
91	1	0	0.4778	0	0.3814	0.1834	0.0876	0	2.2313	0.1218	0	0.0717178	0	0.0687283	0.033012	0.0131488	0	0.473036	0.0236414	0	2.86871	0	2.74913	1.32048	0.52595	0	18.9214	0.945655	0	2.86871	0	2.74913	1.32048	0.52595	0	18.9214	0.945655
92	1	0	0.4958	0	0.381	0.1941	0.0942	0	2.1622	0.077	0	0.0744196	0	0.0686562	0.034938	0.0141394	0	0.458386	0.0149457	0	2.97678	0	2.74625	1.39752	0.565577	0	18.3355	0.597828	0	2.97678	0	2.74625	1.39752	0.565577	0	18.3355	0.597828
93	1	0.0048	0.3293	0.0105	0.3892	0.1834	0.0803	0	2.1868	0.0774	0.00078816	0.0494279	0.0019131	0.0701338	0.033012	0.012053	0	0.463602	0.0150233	0.0315264	1.97712	0.076524	2.80535	1.32048	0.482121	0	18.5441	0.600934	0.0315264	1.97712	0.076524	2.80535	1.32048	0.482121	0	18.5441	0.600934
94	1	0	0.5281	0	0.4065	0.1447	0.0889	0	1.9107	0.0771	0	0.0792678	0	0.0732513	0.026046	0.0133439	0	0.405068	0.0149651	0	3.17071	0	2.93005	1.04184	0.533756	0	16.2027	0.598604	0	3.17071	0	2.93005	1.04184	0.533756	0	16.2027	0.598604
95	1	0.0198	0.3534	0.0055	0.4113	0.1437	0.0936	0	1.9334	0.0916	0.00325116	0.0530453	0.0010021	0.0741163	0.025866	0.0140494	0	0.409881	0.0177796	0.130046	2.12181	0.040084	2.96465	1.03464	0.561974	0	16.3952	0.711182	0.130046	2.12181	0.040084	2.96465	1.03464	0.561974	0	16.3952	0.711182
96	1	0	0.3161	0.0119	0.3963	0.1423	0.0716	0	1.8836	0.079	0	0.0474466	0.00216818	0.0714133	0.025614	0.0107472	0	0.399323	0.0153339	0	1.89786	0.0867272	2.85653	1.02456	0.429886	0	15.9729	0.613356	0	1.89786	0.0867272	2.85653	1.02456	0.429886	0	15.9729	0.613356
97	1	0	0.3107	0.0096	0.6508	0.3453	0.0592	0	1.3759	0.0632	0	0.0466361	0.00174912	0.117274	0.062154	0.00888592	0	0.291691	0.0122671	0	1.86544	0.0699648	4.69097	2.48616	0.355437	0	11.6676	0.490685	0	1.86544	0.0699648	4.69097	2.48616	0.355437	0	11.6676	0.490685
98	1	0	0.5387	0	0.6054	0.3131	0.0612	0	1.2631	0.0624	0	0.0808589	0	0.109093	0.056358	0.00918612	0	0.267777	0.0121118	0	3.23435	0	4.36372	2.25432	0.367445	0	10.7111	0.484474	0	3.23435	0	4.36372	2.25432	0.367445	0	10.7111	0.484474
99	1	0	0.5746	0	0.5795	0.2959	0.0753	0	1.4571	0.0625	0	0.0862475	0	0.104426	0.053262	0.0113025	0	0.308905	0.0121312	0	3.4499	0	4.17704	2.13048	0.452101	0	12.3562	0.48525	0	3.4499	0	4.17704	2.13048	0.452101	0	12.3562	0.48525
100	1	0.0194	0.6054	0	0.5393	0.2203	0.1131	0	2.0944	0.0947	0.00318548	0.0908705	0	0.0971819	0.039654	0.0169763	0	0.444013	0.0183813	0.127419	3.63482	0	3.88727	1.58616	0.679052	0	17.7605	0.735251	0.127419	3.63482	0	3.88727	1.58616	0.679052	0	17.7605	0.735251
101	1	0	0.5207	0	0.4911	0.218	0.0765	0	1.8574	0.0866	0	0.0781571	0	0.0884962	0.03924	0.0114827	0	0.393769	0.0168091	0	3.12628	0	3.53985	1.5696	0.459306	0	15.7508	0.672362	0	3.12628	0	3.53985	1.5696	0.459306	0	15.7508	0.672362
102	1	0.0224	0.6639	0	0.6437	0.281	0.1017	0	2.4006	0.1091	0.00367808	0.0996514	0	0.115995	0.05058	0.0152652	0	0.508927	0.0211763	0.147123	3.98606	0	4.63979	2.0232	0.610607	0	20.3571	0.847052	0.147123	3.98606	0	4.63979	2.0232	0.610607	0	20.3571	0.847052
103	1	0	0.4668	0	0.3126	0.098	0.1002	0	2.155	0.0733	0	0.0700667	0	0.0563305	0.01764	0.01504	0	0.45686	0.0142275	0	2.80267	0	2.25322	0.7056	0.601601	0	18.2744	0.569101	0	2.80267	0	2.25322	0.7056	0.601601	0	18.2744	0.569101
104	1	0.0196	0.4836	0	0.3211	0.1045	0.1005	0	2.2857	0.0771	0.00321832	0.0725884	0	0.0578622	0.01881	0.0150851	0	0.484568	0.0149651	0.128733	2.90353	0	2.31449	0.7524	0.603402	0	19.3827	0.598604	0.128733	2.90353	0	2.31449	0.7524	0.603402	0	19.3827	0.598604
105	1	0.0193	0.5162	0	0.3616	0.1134	0.1107	0	2.445	0.0783	0.00316906	0.0774816	0	0.0651603	0.020412	0.0166161	0	0.51834	0.015198	0.126762	3.09926	0	2.60641	0.81648	0.664643	0	20.7336	0.607921	0.126762	3.09926	0	2.60641	0.81648	0.664643	0	20.7336	0.607921
106	1	0	0.553	0	0.2846	0.0838	0.1006	0	2.6736	0.0761	0	0.0830053	0	0.0512849	0.015084	0.0151001	0	0.566803	0.014771	0	3.32021	0	2.0514	0.60336	0.604002	0	22.6721	0.59084	0	3.32021	0	2.0514	0.60336	0.604002	0	22.6721	0.59084
107	1	0.0214	0.5976	0	0.3091	0.0927	0.1007	0	2.8808	0.0817	0.00351388	0.0896998	0	0.0556998	0.016686	0.0151151	0	0.61073	0.015858	0.140555	3.58799	0	2.22799	0.66744	0.604603	0	24.4292	0.634319	0.140555	3.58799	0	2.22799	0.66744	0.604603	0	24.4292	0.634319
108	1	0	0.1842	0	0.0842	0.3203	0.1032	0	0.117	0.0111	0	0.0276484	0	0.0151728	0.057654	0.0154903	0	0.024804	0.00215451	0	1.10594	0	0.606914	2.30616	0.619613	0	0.99216	0.0861804	0	1.10594	0	0.606914	2.30616	0.619613	0	0.99216	0.0861804
109	1	0	0.1668	0	0.0715	0.3153	0.0888	0.0529	0.0934	0.0073	0	0.0250367	0	0.0128843	0.056754	0.0133289	0.00953258	0.0198008	0.00141693	0	1.00147	0	0.515372	2.27016	0.533155	0.381303	0.792032	0.0566772	0	1.00147	0	0.515372	2.27016	0.533155	0.381303	0.792032	0.0566772
110	1	0	0.2138	0	0.0992	0.3801	0.1131	0.0607	0.1304	0.0087	0	0.0320914	0	0.0178758	0.068418	0.0169763	0.0109381	0.0276448	0.00168867	0	1.28366	0	0.715034	2.73672	0.679052	0.437526	1.10579	0.0675468	0	1.28366	0	0.715034	2.73672	0.679052	0.437526	1.10579	0.0675468
111	1	0	0.2298	0	0.098	0.3636	0.1244	0	0.1186	0.0093	0	0.034493	0	0.0176596	0.065448	0.0186724	0	0.0251432	0.00180513	0	1.37972	0	0.706384	2.61792	0.746898	0	1.00573	0.0722052	0	1.37972	0	0.706384	2.61792	0.746898	0	1.00573	0.0722052
112	1	0	0.2245	0	0.0934	0.3498	0.1091	0	0.1071	0.0083	0	0.0336975	0	0.0168307	0.062964	0.0163759	0	0.0227052	0.00161103	0	1.3479	0	0.673227	2.51856	0.655036	0	0.908208	0.0644412	0	1.3479	0	0.673227	2.51856	0.655036	0	0.908208	0.0644412
113	1	0	0.1625	0	0.0664	0.2783	0.0765	0	0.0884	0.0026	0	0.0243913	0	0.0119653	0.050094	0.0114827	0	0.0187408	0.00050466	0	0.97565	0	0.478611	2.00376	0.459306	0	0.749632	0.0201864	0	0.97565	0	0.478611	2.00376	0.459306	0	0.749632	0.0201864
114	1	0	0.2153	0	0.0791	0.3209	0.1009	0.0557	0.061	0.0073	0	0.0323165	0	0.0142538	0.057762	0.0151451	0.0100371	0.012932	0.00141693	0	1.29266	0	0.570153	2.31048	0.605804	0.401486	0.51728	0.0566772	0	1.29266	0	0.570153	2.31048	0.605804	0.401486	0.51728	0.0566772
115	1	0	0.3124	0	0.1178	0.4443	0.1449	0.0819	0.1207	0	0	0.0468912	0	0.0212276	0.079974	0.0217495	0.0147584	0.0255884	0	0	1.87565	0	0.849102	3.19896	0.86998	0.590335	1.02354	0	0	1.87565	0	0.849102	3.19896	0.86998	0.590335	1.02354	0
116	1	0	0.164	0	0.0637	0.2566	0.0726	0	0.084	0.0068	0	0.0246164	0	0.0114787	0.046188	0.0108973	0	0.017808	0.00131988	0	0.984656	0	0.45915	1.84752	0.43589	0	0.71232	0.0527952	0	0.984656	0	0.45915	1.84752	0.43589	0	0.71232	0.0527952
117	1	0	0.284	0	0.0905	0.38	0.1067	0	0.1369	0.012	0	0.0426284	0	0.0163081	0.0684	0.0160157	0	0.0290228	0.0023292	0	1.70514	0	0.652324	2.736	0.640627	0	1.16091	0.093168	0	1.70514	0	0.652324	2.736	0.640627	0	1.16091	0.093168
118	1	0	0.2586	0	0.0818	0.3665	0.0979	0	0.1038	0.0104	0	0.0388159	0	0.0147404	0.06597	0.0146948	0	0.0220056	0.00201864	0	1.55263	0	0.589614	2.6388	0.587792	0	0.880224	0.0807456	0	1.55263	0	0.589614	2.6388	0.587792	0	0.880224	0.0807456
119	1	0	0.2509	0	0.0822	0.3456	0.088	0	0.1102	0.0091	0	0.0376601	0	0.0148124	0.062208	0.0132088	0	0.0233624	0.00176631	0	1.5064	0	0.592498	2.48832	0.528352	0	0.934496	0.0706524	0	1.5064	0	0.592498	2.48832	0.528352	0	0.934496	0.0706524
120	1	0	0.4268	0	0.1236	0.3074	0.0998	0	0.1107	0.0118	0	0.0640627	0	0.0222727	0.055332	0.01498	0	0.0234684	0.00229038	0	2.56251	0	0.890909	2.21328	0.599199	0	0.938736	0.0916152	0	2.56251	0	0.890909	2.21328	0.599199	0	0.938736	0.0916152
121	1	0	0.4204	0	0.1164	0.3059	0.09	0	0.0926	0.0133	0	0.063102	0	0.0209753	0.055062	0.013509	0	0.0196312	0.00258153	0	2.52408	0	0.839011	2.20248	0.54036	0	0.785248	0.103261	0	2.52408	0	0.839011	2.20248	0.54036	0	0.785248	0.103261
122	1	0	0.3388	0	0.0972	0.2525	0.0759	0	0.1062	0.0106	0	0.0508539	0	0.0175154	0.04545	0.0113926	0	0.0225144	0.00205746	0	2.03416	0	0.700618	1.818	0.455704	0	0.900576	0.0822984	0	2.03416	0	0.700618	1.818	0.455704	0	0.900576	0.0822984
123	1	0	0.299	0	0.0847	0.2337	0.1122	0	0.134	0.0105	0	0.0448799	0	0.0152629	0.042066	0.0168412	0	0.028408	0.00203805	0	1.7952	0	0.610518	1.68264	0.673649	0	1.13632	0.081522	0	1.7952	0	0.610518	1.68264	0.673649	0	1.13632	0.081522
124	1	0	0.3259	0	0.1012	0.284	0.1281	0	0.1575	0.012	0	0.0489176	0	0.0182362	0.05112	0.0192278	0	0.03339	0.0023292	0	1.9567	0	0.72945	2.0448	0.769112	0	1.3356	0.093168	0	1.9567	0	0.72945	2.0448	0.769112	0	1.3356	0.093168
125	1	0	0.3399	0	0.1167	0.3163	0.1408	0	0.1468	0.0112	0	0.051019	0	0.0210293	0.056934	0.0211341	0	0.0311216	0.00217392	0	2.04076	0	0.841174	2.27736	0.845363	0	1.24486	0.0869568	0	2.04076	0	0.841174	2.27736	0.845363	0	1.24486	0.0869568
126	1	0	0.4524	0	0.1079	0.3202	0.1158	0	0.1462	0.0138	0	0.0679052	0	0.0194436	0.057636	0.0173816	0	0.0309944	0.00267858	0	2.71621	0	0.777743	2.30544	0.695263	0	1.23978	0.107143	0	2.71621	0	0.777743	2.30544	0.695263	0	1.23978	0.107143
127	1	0	0.4308	0	0.0981	0.2919	0.0929	0	0.1443	0.0128	0	0.0646631	0	0.0176776	0.052542	0.0139443	0	0.0305916	0.00248448	0	2.58652	0	0.707105	2.10168	0.557772	0	1.22366	0.0993792	0	2.58652	0	0.707105	2.10168	0.557772	0	1.22366	0.0993792
128	1	0	0.4833	0	0.1142	0.2942	0.1157	0	0.1618	0.0123	0	0.0725433	0	0.0205788	0.052956	0.0173666	0	0.0343016	0.00238743	0	2.90173	0	0.823154	2.11824	0.694663	0	1.37206	0.0954972	0	2.90173	0	0.823154	2.11824	0.694663	0	1.37206	0.0954972
129	1	0	0.3262	0	0.0973	0.2811	0.1037	0	0.1034	0.0081	0	0.0489626	0	0.0175335	0.050598	0.0155654	0	0.0219208	0.00157221	0	1.9585	0	0.701338	2.02392	0.622615	0	0.876832	0.0628884	0	1.9585	0	0.701338	2.02392	0.622615	0	0.876832	0.0628884
130	1	0	0.3309	0	0.0969	0.2677	0.0995	0	0.0849	0.007	0	0.0496681	0	0.0174614	0.048186	0.014935	0	0.0179988	0.0013587	0	1.98672	0	0.698455	1.92744	0.597398	0	0.719952	0.054348	0	1.98672	0	0.698455	1.92744	0.597398	0	0.719952	0.054348
131	1	0	0.3095	0	0.0973	0.2729	0.0987	0	0.0927	0.0076	0	0.046456	0	0.0175335	0.049122	0.0148149	0	0.0196524	0.00147516	0	1.85824	0	0.701338	1.96488	0.592595	0	0.786096	0.0590064	0	1.85824	0	0.701338	1.96488	0.592595	0	0.786096	0.0590064
132	1	0.0366	0.3028	0	0.091	0.3518	0.1024	0	0.1243	0.0099	0.00600972	0.0454503	0	0.0163982	0.063324	0.0153702	0	0.0263516	0.00192159	0.240389	1.81801	0	0.655928	2.53296	0.61481	0	1.05406	0.0768636	0.240389	1.81801	0	0.655928	2.53296	0.61481	0	1.05406	0.0768636
133	1	0	0.3058	0	0.0963	0.4044	0.1051	0.0544	0.1341	0.0125	0	0.0459006	0	0.0173533	0.072792	0.0157755	0.00980288	0.0284292	0.00242625	0	1.83602	0	0.69413	2.91168	0.63102	0.392115	1.13717	0.09705	0	1.83602	0	0.69413	2.91168	0.63102	0.392115	1.13717	0.09705
134	1	0.0244	0.5664	0.16	0.4147	0.1602	0.0753	0	5.2997	0.1084	0.00400648	0.0850166	0.029152	0.0747289	0.028836	0.0113025	0	1.12354	0.0210404	0.160259	3.40067	1.16608	2.98916	1.15344	0.452101	0	44.9415	0.841618	0.160259	3.40067	1.16608	2.98916	1.15344	0.452101	0	44.9415	0.841618
135	1	0.0229	0.7234	0.1884	0.8708	0.4121	0.074	0	3.1771	0.1019	0.00376018	0.108582	0.0343265	0.156918	0.074178	0.0111074	0	0.673545	0.0197788	0.150407	4.34329	1.37306	6.27673	2.96712	0.444296	0	26.9418	0.791152	0.150407	4.34329	1.37306	6.27673	2.96712	0.444296	0	26.9418	0.791152
136	1	0.0241	0.7315	0.1922	0.8163	0.3739	0.0848	0.051	3.4945	0.1109	0.00395722	0.109798	0.0350188	0.147097	0.067302	0.0127285	0.0091902	0.740834	0.0215257	0.158289	4.39193	1.40075	5.88389	2.69208	0.509139	0.367608	29.6334	0.861028	0.158289	4.39193	1.40075	5.88389	2.69208	0.509139	0.367608	29.6334	0.861028
137	1	0.0219	0.5694	0.1418	0.7737	0.3585	0.0781	0	2.9459	0.0863	0.00359598	0.0854669	0.025836	0.139421	0.06453	0.0117228	0	0.624531	0.0167508	0.143839	3.41868	1.03344	5.57683	2.5812	0.468912	0	24.9812	0.670033	0.143839	3.41868	1.03344	5.57683	2.5812	0.468912	0	24.9812	0.670033
138	1	0.0512	0.7789	0.2888	0.7958	0.7364	0.2477	0	7.1301	0.1576	0.00840704	0.116913	0.0526194	0.143403	0.132552	0.0371798	0	1.51158	0.0305902	0.336282	4.67652	2.10477	5.73613	5.30208	1.48719	0	60.4632	1.22361	0.336282	4.67652	2.10477	5.73613	5.30208	1.48719	0	60.4632	1.22361
139	1	0.0668	1.1454	0.3897	0.9993	0.5371	0.3412	0.0627	14.3878	0.2424	0.0109686	0.171925	0.0710033	0.180074	0.096678	0.0512141	0.0112985	3.05021	0.0470498	0.438742	6.87698	2.84013	7.20295	3.86712	2.04856	0.451942	122.009	1.88199	0.438742	6.87698	2.84013	7.20295	3.86712	2.04856	0.451942	122.009	1.88199
140	1	0.0671	1.301	0.3861	1.0161	0.393	0.3058	0	12.0211	0.1921	0.0110178	0.19528	0.0703474	0.183101	0.07074	0.0459006	0	2.54847	0.0372866	0.440713	7.8112	2.8139	7.32405	2.8296	1.83602	0	101.939	1.49146	0.440713	7.8112	2.8139	7.32405	2.8296	1.83602	0	101.939	1.49146
141	1	0.067	1.2185	0.4195	1.0561	0.4622	0.2993	0.0542	10.3622	0.2005	0.0110014	0.182897	0.0764329	0.190309	0.083196	0.0449249	0.00976684	2.19679	0.0389171	0.440056	7.31587	3.05732	7.61237	3.32784	1.797	0.390674	87.8715	1.55668	0.440056	7.31587	3.05732	7.61237	3.32784	1.797	0.390674	87.8715	1.55668
142	1	0.0723	1.2762	0.4858	1.3738	0.6001	0.6297	0	11.6879	0.2419	0.0118717	0.191558	0.0885128	0.247559	0.108018	0.094518	0	2.47783	0.0469528	0.474866	7.6623	3.54051	9.90235	4.32072	3.78072	0	99.1134	1.87811	0.474866	7.6623	3.54051	9.90235	4.32072	3.78072	0	99.1134	1.87811
143	1	0.0678	1.2499	0.4094	1.2834	0.3936	0.3604	0.0681	11.8361	0.2084	0.0111328	0.18761	0.0745927	0.231269	0.070848	0.054096	0.0122716	2.50925	0.0404504	0.44531	7.5044	2.98371	9.25075	2.83392	2.16384	0.490865	100.37	1.61802	0.44531	7.5044	2.98371	9.25075	2.83392	2.16384	0.490865	100.37	1.61802
144	1	0.0458	0.638	0.294	0.6473	0.9569	0.0847	0.0734	2.701	0.0682	0.00752036	0.0957638	0.0535668	0.116643	0.172242	0.0127135	0.0132267	0.572612	0.0132376	0.300814	3.83055	2.14267	4.66574	6.88968	0.508539	0.529067	22.9045	0.529505	0.300814	3.83055	2.14267	4.66574	6.88968	0.508539	0.529067	22.9045	0.529505
145	1	0.0498	0.6157	0.2669	0.6261	0.9454	0.0855	0.0855	2.9566	0.0631	0.00817716	0.0924166	0.0486292	0.112823	0.170172	0.0128336	0.0154071	0.626799	0.0122477	0.327086	3.69666	1.94517	4.51293	6.80688	0.513342	0.616284	25.072	0.489908	0.327086	3.69666	1.94517	4.51293	6.80688	0.513342	0.616284	25.072	0.489908
146	1	0.0531	0.6502	0.2919	0.6817	1.0059	0.0941	0.0996	2.9068	0.0647	0.00871902	0.097595	0.0531842	0.122842	0.181062	0.0141244	0.0179479	0.616242	0.0125583	0.348761	3.9038	2.12737	4.91369	7.24248	0.564976	0.717917	24.6497	0.502331	0.348761	3.9038	2.12737	4.91369	7.24248	0.564976	0.717917	24.6497	0.502331
147	1	0.0451	0.5854	0.3059	0.6964	0.5393	0.0781	0.1259	2.9373	0.0865	0.00740542	0.0878685	0.055735	0.125491	0.097074	0.0117228	0.0226872	0.622708	0.0167896	0.296217	3.51474	2.2294	5.01965	3.88296	0.468912	0.907487	24.9083	0.671586	0.296217	3.51474	2.2294	5.01965	3.88296	0.468912	0.907487	24.9083	0.671586
148	1	0.0419	0.5442	0.3146	0.6414	0.4916	0.0779	0.1269	2.8823	0.0789	0.00687998	0.0816844	0.0573201	0.11558	0.088488	0.0116928	0.0228674	0.611048	0.0153145	0.275199	3.26738	2.2928	4.62321	3.53952	0.467712	0.914695	24.4419	0.61258	0.275199	3.26738	2.2928	4.62321	3.53952	0.467712	0.914695	24.4419	0.61258
149	1	0.0492	0.7285	0.4016	0.7762	0.5972	0.0923	0.1364	2.6278	0.0872	0.00807864	0.109348	0.0731715	0.139871	0.107496	0.0138542	0.0245793	0.557094	0.0169255	0.323146	4.37391	2.92686	5.59485	4.29984	0.554169	0.983171	22.2837	0.677021	0.323146	4.37391	2.92686	5.59485	4.29984	0.554169	0.983171	22.2837	0.677021
150	1	0.0418	0.5352	0.2066	0.6308	1.0731	0.0576	0.0738	2.3745	0.0771	0.00686356	0.0803335	0.0376425	0.11367	0.193158	0.00864576	0.0132988	0.503394	0.0149651	0.274542	3.21334	1.5057	4.54681	7.72632	0.34583	0.53195	20.1358	0.598604	0.274542	3.21334	1.5057	4.54681	7.72632	0.34583	0.53195	20.1358	0.598604
151	1	0.0518	0.6095	0.2495	0.7205	1.2034	0.0773	0.1037	3.654	0.0761	0.00850556	0.091486	0.0454589	0.129834	0.216612	0.0116027	0.0186867	0.774648	0.014771	0.340222	3.65944	1.81836	5.19336	8.66448	0.464109	0.74747	30.9859	0.59084	0.340222	3.65944	1.81836	5.19336	8.66448	0.464109	0.74747	30.9859	0.59084
152	1	0.0568	0.6583	0.2454	0.7954	1.277	0.0782	0.1003	3.6184	0.0744	0.00932656	0.0988108	0.0447119	0.143331	0.22986	0.0117378	0.0180741	0.767101	0.014441	0.373062	3.95243	1.78848	5.73324	9.1944	0.469513	0.722962	30.684	0.577642	0.373062	3.95243	1.78848	5.73324	9.1944	0.469513	0.722962	30.684	0.577642
153	1	0.0425	0.625	0.2681	0.6895	1.3689	0.085	0.087	3.5156	0.0841	0.0069785	0.0938125	0.0488478	0.124248	0.246402	0.0127585	0.0156774	0.745307	0.0163238	0.27914	3.7525	1.95391	4.96992	9.85608	0.51034	0.627096	29.8123	0.652952	0.27914	3.7525	1.95391	4.96992	9.85608	0.51034	0.627096	29.8123	0.652952
154	1	0.0444	0.6324	0.2675	0.7208	1.4361	0.0772	0.0936	3.4968	0.066	0.00729048	0.0949232	0.0487385	0.129888	0.258498	0.0115877	0.0168667	0.741322	0.0128106	0.291619	3.79693	1.94954	5.19553	10.3399	0.463509	0.674669	29.6529	0.512424	0.291619	3.79693	1.94954	5.19553	10.3399	0.463509	0.674669	29.6529	0.512424
155	1	0.0458	0.6552	0.2969	0.7421	1.4497	0.0845	0.0965	3.6741	0.0739	0.00752036	0.0983455	0.0540952	0.133726	0.260946	0.0126835	0.0173893	0.778909	0.014344	0.300814	3.93382	2.16381	5.34906	10.4378	0.507338	0.695572	31.1564	0.57376	0.300814	3.93382	2.16381	5.34906	10.4378	0.507338	0.695572	31.1564	0.57376
156	1	0.0411	0.5937	0.2498	0.6326	0.4748	0.064	0.0585	6.4893	0.0774	0.00674862	0.0891144	0.0455136	0.113995	0.085464	0.0096064	0.0105417	1.37573	0.0150233	0.269945	3.56457	1.82054	4.55978	3.41856	0.384256	0.421668	55.0293	0.600934	0.269945	3.56457	1.82054	4.55978	3.41856	0.384256	0.421668	55.0293	0.600934
157	1	0.0492	0.6906	0.2577	0.7782	1.5323	0.095	0.0891	8.8483	0.0962	0.00807864	0.103659	0.0469529	0.140232	0.275814	0.0142595	0.0160558	1.87584	0.0186724	0.323146	4.14636	1.87812	5.60927	11.0326	0.57038	0.642233	75.0336	0.746897	0.323146	4.14636	1.87812	5.60927	11.0326	0.57038	0.642233	75.0336	0.746897
158	1	0.0447	0.6519	0.2572	0.6639	1.089	0.0819	0.0852	7.9556	0.0809	0.00733974	0.0978502	0.0468618	0.119635	0.19602	0.0122932	0.015353	1.68659	0.0157027	0.29359	3.91401	1.87447	4.78539	7.8408	0.491728	0.614122	67.4635	0.628108	0.29359	3.91401	1.87447	4.78539	7.8408	0.491728	0.614122	67.4635	0.628108
159	1	0.0296	0.5762	0.2544	0.6956	0.4179	0.0627	0.118	3.7327	0.0885	0.00486032	0.0864876	0.0463517	0.125347	0.075222	0.00941127	0.0212636	0.791332	0.0171778	0.194413	3.4595	1.85407	5.01388	3.00888	0.376451	0.850544	31.6533	0.687114	0.194413	3.4595	1.85407	5.01388	3.00888	0.376451	0.850544	31.6533	0.687114
160	1	0.0053	0.419	0.0987	0.1732	0.0187	0.0436	0	3.3002	0.0363	0.00087026	0.0628919	0.0179831	0.0312106	0.003366	0.00654436	0	0.699642	0.00704583	0.0348104	2.51568	0.719326	1.24843	0.13464	0.261774	0	27.9857	0.281833	0.0348104	2.51568	0.719326	1.24843	0.13464	0.261774	0	27.9857	0.281833
161	1	0	0.4994	0.0989	0.1484	0.0264	0.0296	0	2.8224	0.0248	0	0.0749599	0.0180196	0.0267417	0.004752	0.00444296	0	0.598349	0.00481368	0	2.9984	0.720783	1.06967	0.19008	0.177718	0	23.934	0.192547	0	2.9984	0.720783	1.06967	0.19008	0.177718	0	23.934	0.192547
162	1	0	0.4524	0.0826	0.1285	0	0.0236	0	2.6515	0.0246	0	0.0679052	0.0150497	0.0231557	0	0.00354236	0	0.562118	0.00477486	0	2.71621	0.601989	0.926228	0	0.141694	0	22.4847	0.190994	0	2.71621	0.601989	0.926228	0	0.141694	0	22.4847	0.190994
163	1	0	0.4533	0.0845	0.1375	0.0215	0.0458	0	2.9203	0.0296	0	0.0680403	0.0153959	0.0247775	0.00387	0.00687458	0	0.619104	0.00574536	0	2.72161	0.615836	0.9911	0.1548	0.274983	0	24.7641	0.229814	0	2.72161	0.615836	0.9911	0.1548	0.274983	0	24.7641	0.229814
164	1	0	0.4816	0.1785	0.4054	0.2402	0.2202	0	3.8871	0.0817	0	0.0722882	0.0325227	0.0730531	0.043236	0.033052	0	0.824065	0.015858	0	2.89153	1.30091	2.92212	1.72944	1.32208	0	32.9626	0.634319	0	2.89153	1.30091	2.92212	1.72944	1.32208	0	32.9626	0.634319
165	1	0	0.1789	0	0.1432	0.0392	0.0317	0	2.0524	0.0301	0	0.0268529	0	0.0258046	0.007056	0.00475817	0	0.435109	0.00584241	0	1.07412	0	1.03219	0.28224	0.190327	0	17.4044	0.233696	0	1.07412	0	1.03219	0.28224	0.190327	0	17.4044	0.233696
166	1	0	0.2476	0	0.1804	0.0454	0.0492	0	2.408	0.0057	0	0.0371648	0	0.0325081	0.008172	0.00738492	0	0.510496	0.00110637	0	1.48659	0	1.30032	0.32688	0.295397	0	20.4198	0.0442548	0	1.48659	0	1.30032	0.32688	0.295397	0	20.4198	0.0442548
167	1	0	0.398	0	0.2728	0.0768	0.0956	0	2.2783	0.0406	0	0.0597398	0	0.0491586	0.013824	0.0143496	0	0.483	0.00788046	0	2.38959	0	1.96634	0.55296	0.573982	0	19.32	0.315218	0	2.38959	0	1.96634	0.55296	0.573982	0	19.32	0.315218
168	1	0	0.4232	0	0.316	0.1133	0.0661	0	2.3641	0.0412	0	0.0635223	0	0.0569432	0.020394	0.00992161	0	0.501189	0.00799692	0	2.54089	0	2.27773	0.81576	0.396864	0	20.0476	0.319877	0	2.54089	0	2.27773	0.81576	0.396864	0	20.0476	0.319877
169	1	0	0.2937	0	0.2243	0.0359	0.0562	0	1.6456	0.0278	0	0.0440844	0	0.0404189	0.006462	0.00843562	0	0.348867	0.00539598	0	1.76337	0	1.61675	0.25848	0.337425	0	13.9547	0.215839	0	1.76337	0	1.61675	0.25848	0.337425	0	13.9547	0.215839
170	1	0.0224	0.4147	0.1716	0.2257	0.0973	0.0551	0	3.683	0.057	0.00367808	0.0622465	0.0312655	0.0406711	0.017514	0.00827051	0	0.780796	0.0110637	0.147123	2.48986	1.25062	1.62685	0.70056	0.33082	0	31.2318	0.442548	0.147123	2.48986	1.25062	1.62685	0.70056	0.33082	0	31.2318	0.442548
171	1	0.0208	0.3963	0.1846	0.3195	0.1726	0.0571	0	3.6608	0.062	0.00341536	0.0594846	0.0336341	0.0575739	0.031068	0.00857071	0	0.77609	0.0120342	0.136614	2.37939	1.34536	2.30296	1.24272	0.342828	0	31.0436	0.481368	0.136614	2.37939	1.34536	2.30296	1.24272	0.342828	0	31.0436	0.481368
172	1	0.0241	0.4363	0.1966	0.2756	0.1508	0.0519	0	4.1943	0.0673	0.00395722	0.0654886	0.0358205	0.0496631	0.027144	0.00779019	0	0.889192	0.0130629	0.158289	2.61955	1.43282	1.98652	1.08576	0.311608	0	35.5677	0.522517	0.158289	2.61955	1.43282	1.98652	1.08576	0.311608	0	35.5677	0.522517
173	1	0.0195	0.2492	0.1375	0.1968	0.054	0.0548	0	2.9441	0.046	0.0032019	0.0374049	0.0250525	0.0354634	0.00972	0.00822548	0	0.624149	0.0089286	0.128076	1.4962	1.0021	1.41853	0.3888	0.329019	0	24.966	0.357144	0.128076	1.4962	1.0021	1.41853	0.3888	0.329019	0	24.966	0.357144
174	1	0	0.2211	0.1267	0.1559	0.0314	0.0218	0	2.7709	0.043	0	0.0331871	0.0230847	0.0280932	0.005652	0.00327218	0	0.587431	0.0083463	0	1.32748	0.92339	1.12373	0.22608	0.130887	0	23.4972	0.333852	0	1.32748	0.92339	1.12373	0.22608	0.130887	0	23.4972	0.333852
175	1	0	0.2804	0.1615	0.198	0.05	0.0397	0	3.2032	0.049	0	0.042088	0.0294253	0.0356796	0.009	0.00595897	0	0.679078	0.0095109	0	1.68352	1.17701	1.42718	0.36	0.238359	0	27.1631	0.380436	0	1.68352	1.17701	1.42718	0.36	0.238359	0	27.1631	0.380436
176	1	0.0268	0.4397	0.1893	0.319	0.2806	0.0526	0	4.4695	0.0698	0.00440056	0.065999	0.0344905	0.0574838	0.050508	0.00789526	0	0.947534	0.0135482	0.176022	2.63996	1.37962	2.29935	2.02032	0.31581	0	37.9014	0.541927	0.176022	2.63996	1.37962	2.29935	2.02032	0.31581	0	37.9014	0.541927
177	1	0	0.2898	0.128	0.1784	0.127	0.0486	0	2.9333	0.0455	0	0.043499	0.0233216	0.0321477	0.02286	0.00729486	0	0.62186	0.00883155	0	1.73996	0.932864	1.28591	0.9144	0.291794	0	24.8744	0.353262	0	1.73996	0.932864	1.28591	0.9144	0.291794	0	24.8744	0.353262
178	1	0.0207	0.3609	0.1779	0.2302	0.1411	0.0526	0	4.2187	0.0589	0.00339894	0.0541711	0.0324134	0.041482	0.025398	0.00789526	0	0.894364	0.0114325	0.135958	2.16684	1.29654	1.65928	1.01592	0.31581	0	35.7746	0.4573	0.135958	2.16684	1.29654	1.65928	1.01592	0.31581	0	35.7746	0.4573
179	1	0	0.3012	0.1423	0.1759	0.1384	0.0318	0	3.2803	0.0423	0	0.0452101	0.0259271	0.0316972	0.024912	0.00477318	0	0.695424	0.00821043	0	1.8084	1.03708	1.26789	0.99648	0.190927	0	27.8169	0.328417	0	1.8084	1.03708	1.26789	0.99648	0.190927	0	27.8169	0.328417
180	1	0	0.3577	0.1567	0.2139	0.1625	0.0543	0	3.7538	0.0448	0	0.0536908	0.0285507	0.0385448	0.02925	0.00815043	0	0.795806	0.00869568	0	2.14763	1.14203	1.54179	1.17	0.326017	0	31.8322	0.347827	0	2.14763	1.14203	1.54179	1.17	0.326017	0	31.8322	0.347827
181	1	0.0194	0.4135	0.1917	0.2641	0.1907	0.0931	0	4.0292	0.0642	0.00318548	0.0620663	0.0349277	0.0475908	0.034326	0.0139743	0	0.85419	0.0124612	0.127419	2.48265	1.39711	1.90363	1.37304	0.558972	0	34.1676	0.498449	0.127419	2.48265	1.39711	1.90363	1.37304	0.558972	0	34.1676	0.498449
182	1	0	0.3183	0.1212	0.2245	0.0655	0.0353	0	3.4217	0.0381	0	0.0477768	0.0220826	0.0404549	0.01179	0.00529853	0	0.7254	0.00739521	0	1.91107	0.883306	1.6182	0.4716	0.211941	0	29.016	0.295808	0	1.91107	0.883306	1.6182	0.4716	0.211941	0	29.016	0.295808
183	1	0	0.193	0	0.1629	0.1486	0	0	2.7707	0.0287	0	0.0289693	0	0.0293546	0.026748	0	0	0.587388	0.00557067	0	1.15877	0	1.17418	1.06992	0	0	23.4955	0.222827	0	1.15877	0	1.17418	1.06992	0	0	23.4955	0.222827
184	1	0	0.2954	0.1243	0.2005	0.1459	0.0246	0	3.184	0.0364	0	0.0443395	0.0226475	0.0361301	0.026262	0.00369246	0	0.675008	0.00706524	0	1.77358	0.905898	1.4452	1.05048	0.147698	0	27.0003	0.28261	0	1.77358	0.905898	1.4452	1.05048	0.147698	0	27.0003	0.28261
185	1	0	0.2039	0.1394	0.1898	0.0363	0	0	3.2505	0.0345	0	0.0306054	0.0253987	0.034202	0.006534	0	0	0.689106	0.00669645	0	1.22422	1.01595	1.36808	0.26136	0	0	27.5642	0.267858	0	1.22422	1.01595	1.36808	0.26136	0	0	27.5642	0.267858
186	1	0	0.427	0	0.3965	0.1583	0.4063	0	0.6203	0.0699	0	0.0640927	0	0.0714493	0.028494	0.0609856	0	0.131504	0.0135676	0	2.56371	0	2.85797	1.13976	2.43943	0	5.26014	0.542704	0	2.56371	0	2.85797	1.13976	2.43943	0	5.26014	0.542704
187	1	0	0.3534	0	0.3221	0.124	0.3582	0	0.4105	0.0709	0	0.0530453	0	0.0580424	0.02232	0.0537658	0	0.087026	0.0137617	0	2.12181	0	2.3217	0.8928	2.15063	0	3.48104	0.550468	0	2.12181	0	2.3217	0.8928	2.15063	0	3.48104	0.550468
188	1	0	0.3186	0	0.3105	0.1268	0.345	0	0.3688	0.0711	0	0.0478219	0	0.0559521	0.022824	0.0517845	0	0.0781856	0.0138005	0	1.91287	0	2.23808	0.91296	2.07138	0	3.12742	0.55202	0	1.91287	0	2.23808	0.91296	2.07138	0	3.12742	0.55202
189	1	0	0.3369	0	0.3051	0.1143	0.3382	0	0.3821	0.0649	0	0.0505687	0	0.054979	0.020574	0.0507638	0	0.0810052	0.0125971	0	2.02275	0	2.19916	0.82296	2.03055	0	3.24021	0.503884	0	2.02275	0	2.19916	0.82296	2.03055	0	3.24021	0.503884
190	1	0	0	0	0	0	0	0	0.0079	0	0	0	0	0	0	0	0	0.0016748	0	0	0	0	0	0	0	0	0.066992	0	0	0	0	0	0	0	0	0.066992	0
191	1	0	0.268	0	0.2767	0.2681	0.416	0	0.4496	0.0738	0	0.0402268	0	0.0498613	0.048258	0.0624416	0	0.0953152	0.0143246	0	1.60907	0	1.99445	1.93032	2.49766	0	3.81261	0.572983	0	1.60907	0	1.99445	1.93032	2.49766	0	3.81261	0.572983
192	1	0	0	0	0	0	0	0	0	0	0	0	0	0	0	0	0	0	0	0	0	0	0	0	0	0	0	0	0	0	0	0	0	0	0	0	0
193	1	0	0.2164	0	0.236	0.2282	0.3483	0	0.4304	0.0687	0	0.0324816	0	0.0425272	0.041076	0.0522798	0	0.0912448	0.0133347	0	1.29927	0	1.70109	1.64304	2.09119	0	3.64979	0.533387	0	1.29927	0	1.70109	1.64304	2.09119	0	3.64979	0.533387
194	1	0	0.2701	0	0.2872	0.2657	0.3908	0	0.5577	0.0794	0	0.040542	0	0.0517534	0.047826	0.0586591	0	0.118232	0.0154115	0	1.62168	0	2.07014	1.91304	2.34636	0	4.7293	0.616462	0	1.62168	0	2.07014	1.91304	2.34636	0	4.7293	0.616462
195	1	0	0.2002	0	0.2683	0.2985	0.405	0	0.3719	0.0771	0	0.03005	0	0.0483477	0.05373	0.0607905	0	0.0788428	0.0149651	0	1.202	0	1.93391	2.1492	2.43162	0	3.15371	0.598604	0	1.202	0	1.93391	2.1492	2.43162	0	3.15371	0.598604
196	1	0	0.1737	0	0.3005	0.3256	0.3668	0	0.308	0.0626	0	0.0260724	0	0.0541501	0.058608	0.0550567	0	0.065296	0.0121507	0	1.04289	0	2.166	2.34432	2.20227	0	2.61184	0.486026	0	1.04289	0	2.166	2.34432	2.20227	0	2.61184	0.486026
197	1	0	0.2694	0	0.2499	0.273	0.3009	0	0.2348	0.0055	0	0.0404369	0	0.045032	0.04914	0.0451651	0	0.0497776	0.00106755	0	1.61748	0	1.80128	1.9656	1.8066	0	1.9911	0.042702	0	1.61748	0	1.80128	1.9656	1.8066	0	1.9911	0.042702
198	1	0	0.2869	0	0.3115	0.349	0.3504	0	0.2473	0.0136	0	0.0430637	0	0.0561323	0.06282	0.052595	0	0.0524276	0.00263976	0	1.72255	0	2.24529	2.5128	2.1038	0	2.0971	0.10559	0	1.72255	0	2.24529	2.5128	2.1038	0	2.0971	0.10559
199	1	0	0.1244	0.115	0.2184	0.256	0.2115	0	0.227	0.0098	0	0.0186724	0.020953	0.0393557	0.04608	0.0317462	0	0.048124	0.00190218	0	0.746898	0.83812	1.57423	1.8432	1.26985	0	1.92496	0.0760872	0	0.746898	0.83812	1.57423	1.8432	1.26985	0	1.92496	0.0760872
200	1	0	0.1678	0.171	0.2976	0.3603	0.2986	0	0.2669	0.0143	0	0.0251868	0.0311562	0.0536275	0.064854	0.0448199	0	0.0565828	0.00277563	0	1.00747	1.24625	2.1451	2.59416	1.79279	0	2.26331	0.111025	0	1.00747	1.24625	2.1451	2.59416	1.79279	0	2.26331	0.111025
201	1	0	0.1362	0.1362	0.2303	0.2801	0.2316	0	0.2382	0.0092	0	0.0204436	0.0248156	0.0415001	0.050418	0.0347632	0	0.0504984	0.00178572	0	0.817745	0.992626	1.66	2.01672	1.39053	0	2.01994	0.0714288	0	0.817745	0.992626	1.66	2.01672	1.39053	0	2.01994	0.0714288
202	1	0	0.2465	0	0.2654	0.3497	0.2638	0	0.3191	0.011	0	0.0369997	0	0.0478251	0.062946	0.0395964	0	0.0676492	0.0021351	0	1.47999	0	1.913	2.51784	1.58386	0	2.70597	0.085404	0	1.47999	0	1.913	2.51784	1.58386	0	2.70597	0.085404
203	1	0	0.1386	0.006	0.2714	0.3233	0.2668	0	0.303	0.0561	0	0.0208039	0.0010932	0.0489063	0.058194	0.0400467	0	0.064236	0.010889	0	0.832154	0.043728	1.95625	2.32776	1.60187	0	2.56944	0.43556	0	0.832154	0.043728	1.95625	2.32776	1.60187	0	2.56944	0.43556
204	1	0	0.1249	0.0165	0.2903	0.3351	0.2758	0.0584	0.2496	0.06	0	0.0187475	0.0030063	0.0523121	0.060318	0.0413976	0.0105237	0.0529152	0.011646	0	0.7499	0.120252	2.09248	2.41272	1.6559	0.420947	2.11661	0.46584	0	0.7499	0.120252	2.09248	2.41272	1.6559	0.420947	2.11661	0.46584
205	1	0	0.1312	0.0089	0.2726	0.3293	0.2944	0.0522	0.309	0.0603	0	0.0196931	0.00162158	0.0491225	0.059274	0.0441894	0.00940644	0.065508	0.0117042	0	0.787725	0.0648632	1.9649	2.37096	1.76758	0.376258	2.62032	0.468169	0	0.787725	0.0648632	1.9649	2.37096	1.76758	0.376258	2.62032	0.468169
206	1	0	0.1548	0.0054	0.3317	0.3817	0.313	0	0.3131	0.0707	0	0.0232355	0.00098388	0.0597723	0.068706	0.0469813	0	0.0663772	0.0137229	0	0.929419	0.0393552	2.39089	2.74824	1.87925	0	2.65509	0.548915	0	0.929419	0.0393552	2.39089	2.74824	1.87925	0	2.65509	0.548915
207	1	0	0.1526	0.0054	0.3055	0.3628	0.2994	0.0573	0.284	0.0615	0	0.0229053	0.00098388	0.0550511	0.065304	0.0449399	0.0103255	0.060208	0.0119371	0	0.91621	0.0393552	2.20204	2.61216	1.7976	0.413018	2.40832	0.477486	0	0.91621	0.0393552	2.20204	2.61216	1.7976	0.413018	2.40832	0.477486
208	1	0	0.0849	0.0087	0.2716	0.2143	0.2809	0	0.3051	0.0646	0	0.0127435	0.00158514	0.0489423	0.038574	0.0421631	0	0.0646812	0.0125389	0	0.50974	0.0634056	1.95769	1.54296	1.68652	0	2.58725	0.501554	0	0.50974	0.0634056	1.95769	1.54296	1.68652	0	2.58725	0.501554
209	1	0	0.1938	0.0039	0.5096	0.5164	0.5411	0.0907	0.5876	0.104	0	0.0290894	0.00071058	0.0918299	0.092952	0.0812191	0.0163441	0.124571	0.0201864	0	1.16358	0.0284232	3.6732	3.71808	3.24876	0.653766	4.98285	0.807456	0	1.16358	0.0284232	3.6732	3.71808	3.24876	0.653766	4.98285	0.807456
210	1	0	0.1235	0.004	0.3454	0.3488	0.3713	0	0.3436	0.0738	0	0.0185374	0.0007288	0.0622411	0.062784	0.0557321	0	0.0728432	0.0143246	0	0.741494	0.029152	2.48964	2.51136	2.22929	0	2.91373	0.572983	0	0.741494	0.029152	2.48964	2.51136	2.22929	0	2.91373	0.572983
211	1	0	0.0589	0.0124	0.2654	0.2581	0.2212	0	0.182	0.0574	0	0.00884089	0.00225928	0.0478251	0.046458	0.0332021	0	0.038584	0.0111413	0	0.353636	0.0903712	1.913	1.85832	1.32808	0	1.54336	0.445654	0	0.353636	0.0903712	1.913	1.85832	1.32808	0	1.54336	0.445654
212	1	0	0.2683	0.0381	0.3709	0.6838	0.4241	0	0.435	0.0851	0	0.0402718	0.00694182	0.0668362	0.123084	0.0636574	0	0.09222	0.0165179	0	1.61087	0.277673	2.67345	4.92336	2.5463	0	3.6888	0.660716	0	1.61087	0.277673	2.67345	4.92336	2.5463	0	3.6888	0.660716
213	1	0	0.2627	0.0079	0.4136	0.6942	0.3975	0	0.6233	0.0892	0	0.0394313	0.00143938	0.0745307	0.124956	0.0596648	0	0.13214	0.0173137	0	1.57725	0.0575752	2.98123	4.99824	2.38659	0	5.28558	0.692549	0	1.57725	0.0575752	2.98123	4.99824	2.38659	0	5.28558	0.692549
214	1	0	0.344	0	0.3346	0.6506	0.4338	0	0.4423	0.0751	0	0.0516344	0	0.0602949	0.117108	0.0651134	0	0.0937676	0.0145769	0	2.06538	0	2.4118	4.68432	2.60454	0	3.7507	0.583076	0	2.06538	0	2.4118	4.68432	2.60454	0	3.7507	0.583076
215	1	0	0.3669	0	0.3475	0.5521	0.308	0	0.4516	0.0734	0	0.0550717	0	0.0626195	0.099378	0.0462308	0	0.0957392	0.0142469	0	2.20287	0	2.50478	3.97512	1.84923	0	3.82957	0.569878	0	2.20287	0	2.50478	3.97512	1.84923	0	3.82957	0.569878
216	1	0	0.1489	0	0.182	0.3439	0.3112	0	0.1703	0.0708	0	0.0223499	0	0.0327964	0.061902	0.0467111	0	0.0361036	0.0137423	0	0.893996	0	1.31186	2.47608	1.86844	0	1.44414	0.549691	0	0.893996	0	1.31186	2.47608	1.86844	0	1.44414	0.549691
217	1	0	0.1398	0	0.2617	0.4675	0.5941	0	0.2036	0.0843	0	0.020984	0	0.0471583	0.08415	0.0891744	0	0.0431632	0.0163626	0	0.839359	0	1.88633	3.366	3.56698	0	1.72653	0.654505	0	0.839359	0	1.88633	3.366	3.56698	0	1.72653	0.654505
218	1	0	0.1271	0.0041	0.2553	0.4388	0.7116	0	0.2281	0.0818	0	0.0190777	0.00074702	0.0460051	0.078984	0.106811	0	0.0483572	0.0158774	0	0.763108	0.0298808	1.8402	3.15936	4.27245	0	1.93429	0.635095	0	0.763108	0.0298808	1.8402	3.15936	4.27245	0	1.93429	0.635095
219	1	0	0.0976	0.002	0.1896	0.3337	0.576	0	0.1661	0.0844	0	0.0146498	0.0003644	0.0341659	0.060066	0.0864576	0	0.0352132	0.016382	0	0.58599	0.014576	1.36664	2.40264	3.4583	0	1.40853	0.655282	0	0.58599	0.014576	1.36664	2.40264	3.4583	0	1.40853	0.655282
220	1	0	0.1358	0.0049	0.2423	0.4015	1.0002	0	0.2	0.0876	0	0.0203836	0.00089278	0.0436625	0.07227	0.15013	0	0.0424	0.0170032	0	0.815343	0.0357112	1.7465	2.8908	6.0052	0	1.696	0.680126	0	0.815343	0.0357112	1.7465	2.8908	6.0052	0	1.696	0.680126
221	1	0	0.1381	0	0.2777	0.7413	0.868	0	0.1661	0.1305	0	0.0207288	0	0.0500415	0.133434	0.130287	0	0.0352132	0.02533	0	0.829152	0	2.00166	5.33736	5.21147	0	1.40853	1.0132	0	0.829152	0	2.00166	5.33736	5.21147	0	1.40853	1.0132
222	1	0	0.1887	0	0.1742	0.3493	0.5027	0	0.0868	0.0405	0	0.0283239	0	0.0313908	0.062874	0.0754553	0	0.0184016	0.00786105	0	1.13295	0	1.25563	2.51496	3.01821	0	0.736064	0.314442	0	1.13295	0	1.25563	2.51496	3.01821	0	0.736064	0.314442
223	1	0	0.1212	0.01	0.2022	0.2306	0.5669	0	0.099	0.0507	0	0.0181921	0.001822	0.0364364	0.041508	0.0850917	0	0.020988	0.00984087	0	0.727685	0.07288	1.45746	1.66032	3.40367	0	0.83952	0.393635	0	0.727685	0.07288	1.45746	1.66032	3.40367	0	0.83952	0.393635
224	1	0	0.1448	0.0172	0.2515	0.4027	0.3439	0	0.1063	0.0773	0	0.0217345	0.00313384	0.0453203	0.072486	0.0516194	0	0.0225356	0.0150039	0	0.869379	0.125354	1.81281	2.89944	2.06478	0	0.901424	0.600157	0	0.869379	0.125354	1.81281	2.89944	2.06478	0	0.901424	0.600157
225	1	0	0.0963	0.0131	0.2137	0.2142	0.4623	0	0.0753	0.0517	0	0.0144546	0.00238682	0.0385087	0.038556	0.0693912	0	0.0159636	0.010035	0	0.578185	0.0954728	1.54035	1.54224	2.77565	0	0.638544	0.401399	0	0.578185	0.0954728	1.54035	1.54224	2.77565	0	0.638544	0.401399
226	1	0	0.0773	0	0.1673	0.1061	0.2656	0	0.0593	0.0523	0	0.0116027	0	0.0301475	0.019098	0.0398666	0	0.0125716	0.0101514	0	0.464109	0	1.2059	0.76392	1.59466	0	0.502864	0.406057	0	0.464109	0	1.2059	0.76392	1.59466	0	0.502864	0.406057
227	1	0	0.0906	0.0005	0.2067	0.2197	0.5073	0	0.0723	0.0554	0	0.0135991	9.11e-05	0.0372473	0.039546	0.0761457	0	0.0153276	0.0107531	0	0.543962	0.003644	1.48989	1.58184	3.04583	0	0.613104	0.430126	0	0.543962	0.003644	1.48989	1.58184	3.04583	0	0.613104	0.430126
228	1	0	0.1045	0.0039	0.2279	0.4272	0.6734	0	0.1204	0.0622	0	0.0156855	0.00071058	0.0410676	0.076896	0.101077	0	0.0255248	0.012073	0	0.627418	0.0284232	1.6427	3.07584	4.04309	0	1.02099	0.482921	0	0.627418	0.0284232	1.6427	3.07584	4.04309	0	1.02099	0.482921
229	1	0	0.1226	0.0027	0.2512	0.4546	0.7764	0	0.1567	0.0678	0	0.0184023	0.00049194	0.0452662	0.081828	0.116538	0	0.0332204	0.01316	0	0.73609	0.0196776	1.81065	3.27312	4.66151	0	1.32882	0.526399	0	0.73609	0.0196776	1.81065	3.27312	4.66151	0	1.32882	0.526399
230	1	0	0.1534	0.0083	0.3289	0.7242	0.9471	0	0.2073	0.0965	0	0.0230253	0.00151226	0.0592678	0.130356	0.14216	0	0.0439476	0.0187307	0	0.921014	0.0604904	2.37071	5.21424	5.68639	0	1.7579	0.749226	0	0.921014	0.0604904	2.37071	5.21424	5.68639	0	1.7579	0.749226
231	1	0	0.1	0	0.1881	0.3999	0.4989	0	0.1003	0.0524	0	0.01501	0	0.0338956	0.071982	0.0748849	0	0.0212636	0.0101708	0	0.6004	0	1.35582	2.87928	2.9954	0	0.850544	0.406834	0	0.6004	0	1.35582	2.87928	2.9954	0	0.850544	0.406834
232	1	0	0.1621	0	0.1952	0.4717	0.6203	0	0.0885	0.0624	0	0.0243312	0	0.035175	0.084906	0.093107	0	0.018762	0.0121118	0	0.973248	0	1.407	3.39624	3.72428	0	0.75048	0.484474	0	0.973248	0	1.407	3.39624	3.72428	0	0.75048	0.484474
233	1	0	0.1138	0.0063	0.177	0.6072	0.7058	0	0.1089	0.0689	0	0.0170814	0.00114786	0.0318954	0.109296	0.105941	0	0.0230868	0.0133735	0	0.683255	0.0459144	1.27582	4.37184	4.23762	0	0.923472	0.53494	0	0.683255	0.0459144	1.27582	4.37184	4.23762	0	0.923472	0.53494
234	1	0	0.1038	0	0.1862	0.6791	0.8147	0	0.1249	0.076	0	0.0155804	0	0.0335532	0.122238	0.122286	0	0.0264788	0.0147516	0	0.623215	0	1.34213	4.88952	4.89146	0	1.05915	0.590064	0	0.623215	0	1.34213	4.88952	4.89146	0	1.05915	0.590064
235	1	0	0.1639	0	0.2259	0.9874	0.8989	0.1295	0.1543	0.1127	0	0.0246014	0	0.0407072	0.177732	0.134925	0.0233359	0.0327116	0.0218751	0	0.984056	0	1.62829	7.10928	5.397	0.933436	1.30846	0.875003	0	0.984056	0	1.62829	7.10928	5.397	0.933436	1.30846	0.875003
236	1	0	0.1163	0.0005	0.2537	0.9304	1.0262	0.2065	0.1597	0.1235	0	0.0174566	9.11e-05	0.0457167	0.167472	0.154033	0.0372113	0.0338564	0.0239713	0	0.698265	0.003644	1.82867	6.69888	6.1613	1.48845	1.35426	0.958854	0	0.698265	0.003644	1.82867	6.69888	6.1613	1.48845	1.35426	0.958854
237	1	0	0.0597	0	0.1071	0.3065	0.4338	0.022	0.0383	0.0425	0	0.00896097	0	0.0192994	0.05517	0.0651134	0.0039644	0.0081196	0.00824925	0	0.358439	0	0.771977	2.2068	2.60454	0.158576	0.324784	0.32997	0	0.358439	0	0.771977	2.2068	2.60454	0.158576	0.324784	0.32997
238	1	0.0256	1.359	0	0.7633	0.5946	1.5718	0.9451	0.1165	0	0.00420352	0.203986	0	0.137547	0.107028	0.235927	0.170307	0.024698	0	0.168141	8.15944	0	5.50187	4.28112	9.43709	6.81228	0.98792	0	0.168141	8.15944	0	5.50187	4.28112	9.43709	6.81228	0.98792	0
239	1	0.0222	1.2283	0	1.0918	0.2234	1.2025	0.308	0.8912	0.0189	0.00364524	0.184368	0	0.196742	0.040212	0.180495	0.0555016	0.188934	0.00366849	0.14581	7.37471	0	7.86969	1.60848	7.21981	2.22006	7.55738	0.14674	0.14581	7.37471	0	7.86969	1.60848	7.21981	2.22006	7.55738	0.14674
240	1	0.0232	1.5186	0.282	0.4122	0.5769	1.3821	0.6606	0.1404	0.0064	0.00380944	0.227942	0.0513804	0.0742784	0.103842	0.207453	0.11904	0.0297648	0.00124224	0.152378	9.11767	2.05522	2.97114	4.15368	8.29813	4.7616	1.19059	0.0496896	0.152378	9.11767	2.05522	2.97114	4.15368	8.29813	4.7616	1.19059	0.0496896
241	1	0.019	1.1819	0.3763	0.3522	0.2635	1.1122	0.4935	0.1056	0.0065	0.0031198	0.177403	0.0685619	0.0634664	0.04743	0.166941	0.0889287	0.0223872	0.00126165	0.124792	7.09613	2.74247	2.53866	1.8972	6.67765	3.55715	0.895488	0.050466	0.124792	7.09613	2.74247	2.53866	1.8972	6.67765	3.55715	0.895488	0.050466
242	1	0	0.5273	0	0.274	0.3627	0.574	0.2977	0.0787	0.0479	0	0.0791477	0	0.0493748	0.065286	0.0861574	0.0536455	0.0166844	0.00929739	0	3.16591	0	1.97499	2.61144	3.4463	2.14582	0.667376	0.371896	0	3.16591	0	1.97499	2.61144	3.4463	2.14582	0.667376	0.371896
243	1	0	0.3037	0	0.0006	2.4218	0.9039	0.7453	0.173	0.019	0	0.0455854	0	0.00010812	0.435924	0.135675	0.134303	0.036676	0.0036879	0	1.82341	0	0.0043248	17.437	5.42702	5.37212	1.46704	0.147516	0	1.82341	0	0.0043248	17.437	5.42702	5.37212	1.46704	0.147516
244	1	0	0.3569	0	0.077	2.529	0.8854	0.462	0.2473	0.0189	0	0.0535707	0	0.0138754	0.45522	0.132899	0.0832524	0.0524276	0.00366849	0	2.14283	0	0.555016	18.2088	5.31594	3.3301	2.0971	0.14674	0	2.14283	0	0.555016	18.2088	5.31594	3.3301	2.0971	0.14674
245	1	0	0.4529	0.0195	1.0514	0.6587	0.5739	0.6975	0.2278	0.0202	0	0.0679803	0.0035529	0.189462	0.118566	0.0861424	0.12569	0.0482936	0.00392082	0	2.71921	0.142116	7.57849	4.74264	3.4457	5.02758	1.93174	0.156833	0	2.71921	0.142116	7.57849	4.74264	3.4457	5.02758	1.93174	0.156833
246	1	0.0255	0.9218	0	0.3228	1.7423	0.9566	0.8367	0.4226	0.0122	0.0041871	0.138362	0	0.0581686	0.313614	0.143586	0.150773	0.0895912	0.00236802	0.167484	5.53449	0	2.32674	12.5446	5.74343	6.03093	3.58365	0.0947208	0.167484	5.53449	0	2.32674	12.5446	5.74343	6.03093	3.58365	0.0947208
247	1	0	0.238	0	0.1168	2.077	0.6478	0.5655	0.1766	0.0147	0	0.0357238	0	0.0210474	0.37386	0.0972348	0.101903	0.0374392	0.00285327	0	1.42895	0	0.841894	14.9544	3.88939	4.07612	1.49757	0.114131	0	1.42895	0	0.841894	14.9544	3.88939	4.07612	1.49757	0.114131
248	1	0	0.8926	0.3758	0.2758	1.6596	1.4965	0.439	0.9191	0.0206	0	0.133979	0.0684708	0.0496992	0.298728	0.224625	0.0791078	0.194849	0.00399846	0	5.35917	2.73883	1.98797	11.9491	8.98499	3.16431	7.79397	0.159938	0	5.35917	2.73883	1.98797	11.9491	8.98499	3.16431	7.79397	0.159938
249	1	0.0381	0.9678	0.32	0.5466	0.6684	0.9947	0.45	0.8348	0.0127	0.00625602	0.145267	0.058304	0.0984973	0.120312	0.149304	0.08109	0.176978	0.00246507	0.250241	5.81067	2.33216	3.93989	4.81248	5.97218	3.2436	7.0791	0.0986028	0.250241	5.81067	2.33216	3.93989	4.81248	5.97218	3.2436	7.0791	0.0986028
250	1	0.0198	1.0168	0.2806	0.3208	1.86	1.0213	0.4603	1.2526	0.0157	0.00325116	0.152622	0.0511253	0.0578082	0.3348	0.153297	0.0829461	0.265551	0.00304737	0.130046	6.10487	2.04501	2.31233	13.392	6.13189	3.31784	10.622	0.121895	0.130046	6.10487	2.04501	2.31233	13.392	6.13189	3.31784	10.622	0.121895
251	1	0.0289	0.8335	0.4181	0.5314	0.6007	1.0956	0.4978	0.9203	0.0043	0.00474538	0.125108	0.0761778	0.0957583	0.108126	0.16445	0.0897036	0.195104	0.00083463	0.189815	5.00433	3.04711	3.83033	4.32504	6.57798	3.58814	7.80414	0.0333852	0.189815	5.00433	3.04711	3.83033	4.32504	6.57798	3.58814	7.80414	0.0333852
252	1	0	0.564	0	0.2099	0.8764	0.509	0.128	0.5014	0.0182	0	0.0846564	0	0.037824	0.157752	0.0764009	0.0230656	0.106297	0.00353262	0	3.38626	0	1.51296	6.31008	3.05604	0.922624	4.25187	0.141305	0	3.38626	0	1.51296	6.31008	3.05604	0.922624	4.25187	0.141305
253	1	0.0818	0.8388	0	0.4743	1.8253	1.6048	0.664	0.6383	0.0288	0.0134316	0.125904	0	0.0854689	0.328554	0.24088	0.119653	0.13532	0.00559008	0.537262	5.03616	0	3.41875	13.1422	9.63522	4.78611	5.41278	0.223603	0.537262	5.03616	0	3.41875	13.1422	9.63522	4.78611	5.41278	0.223603
254	1	0	0.4946	0.0291	0.2546	2.0112	0.886	0.1934	0.7933	0.0325	0	0.0742395	0.00530202	0.0458789	0.362016	0.132989	0.0348507	0.16818	0.00630825	0	2.96958	0.212081	1.83516	14.4806	5.31954	1.39403	6.72718	0.25233	0	2.96958	0.212081	1.83516	14.4806	5.31954	1.39403	6.72718	0.25233
255	1	0	2.0846	1.0821	1.1705	4.8609	1.3991	0.4342	0.6622	0.0235	0	0.312898	0.197159	0.210924	0.874962	0.210005	0.0782428	0.140386	0.00456135	0	12.5159	7.88634	8.43696	34.9985	8.4002	3.12971	5.61546	0.182454	0	12.5159	7.88634	8.43696	34.9985	8.4002	3.12971	5.61546	0.182454
256	1	0	2.7762	1.6903	1.4623	9.9243	2.1411	0.6697	0.8664	0.0425	0	0.416708	0.307973	0.263506	1.78637	0.321379	0.12068	0.183677	0.00824925	0	16.6683	12.3189	10.5403	71.455	12.8552	4.8272	7.34707	0.32997	0	16.6683	12.3189	10.5403	71.455	12.8552	4.8272	7.34707	0.32997
257	1	0.0192	2.5612	1.4548	1.5141	8.6934	1.9365	0.6853	0.9086	0.0419	0.00315264	0.384436	0.265065	0.272841	1.56481	0.290669	0.123491	0.192623	0.00813279	0.126106	15.3774	10.6026	10.9136	62.5925	11.6267	4.93964	7.70493	0.325312	0.126106	15.3774	10.6026	10.9136	62.5925	11.6267	4.93964	7.70493	0.325312
258	1	0.0229	2.7988	1.9438	1.1484	9.0304	2.1112	0.7838	0.8312	0.0367	0.00376018	0.4201	0.35416	0.206942	1.62547	0.316891	0.141241	0.176214	0.00712347	0.150407	16.804	14.1664	8.27767	65.0189	12.6756	5.64963	7.04858	0.284939	0.150407	16.804	14.1664	8.27767	65.0189	12.6756	5.64963	7.04858	0.284939
259	1	0.0209	2.3509	1.1291	1.718	8.7228	2.0753	0.5961	0.6041	0.0401	0.00343178	0.35287	0.205722	0.309584	1.5701	0.311503	0.107417	0.128069	0.00778341	0.137271	14.1148	8.22888	12.3833	62.8042	12.4601	4.29669	5.12277	0.311336	0.137271	14.1148	8.22888	12.3833	62.8042	12.4601	4.29669	5.12277	0.311336
260	1	0	0.6319	0.3948	1.0771	3.4838	0.8977	0.6602	0.2542	0.0322	0	0.0948482	0.0719326	0.194093	0.627084	0.134745	0.118968	0.0538904	0.00625002	0	3.79393	2.8773	7.76374	25.0834	5.38979	4.75872	2.15562	0.250001	0	3.79393	2.8773	7.76374	25.0834	5.38979	4.75872	2.15562	0.250001
261	1	0.0198	1.1931	0.5546	1.048	8.9117	1.8637	0.6919	0.3422	0.0392	0.00325116	0.179084	0.101048	0.18885	1.60411	0.279741	0.12468	0.0725464	0.00760872	0.130046	7.16337	4.04192	7.55398	64.1642	11.1897	4.98722	2.90186	0.304349	0.130046	7.16337	4.04192	7.55398	64.1642	11.1897	4.98722	2.90186	0.304349
262	1	0	0	0	0	0	0	0	0	0	0	0	0	0	0	0	0	0	0	0	0	0	0	0	0	0	0	0	0	0	0	0	0	0	0	0	0
263	1	0	0.102	0	0.7278	3.3481	0.2123	0	0.0411	0.0263	0	0.0153102	0	0.13115	0.602658	0.0318662	0	0.0087132	0.00510483	0	0.612408	0	5.24598	24.1063	1.27465	0	0.348528	0.204193	0	0.612408	0	5.24598	24.1063	1.27465	0	0.348528	0.204193

## Sheet: Raw data
Sample Name	Amount	Amount	Amount	Amount	Amount	Amount	Amount	Amount	Amount
	FUCOSE	ARABINOSE	RHAMNOSE	GALACTOSE	GLUCOSE	XYLOSE	MANNOSE	GALAC AC	GLUCU AC
4	0.0198	0.6092	0.1923	1.0488	2.7223	1.7664	1.1566	0.3425	0.0351
5	0.0209	0.6774	0.2351	1.1781	2.6632	1.9292	1.2611	0.4241	0.032
6	0.0191	0.6266	0.2103	1.1411	2.4869	1.9131	1.2303	0.374	0.0346
7	0	0.7304	0.2471	1.0923	2.7586	1.9998	1.2319	0.3431	0.0298
8	0	0.6503	0.2118	0.9431	2.6417	1.718	1.0083	0.2554	0.0227
9	0	0.8054	0.233	0.9304	2.1785	1.5269	0.8788	0.3034	0.0281
10	0.0045	0.5094	0.1822	0.7353	2.3553	1.3685	0.8613	0.171	0.0184
11	0.0039	0.6391	0.2226	0.9318	2.6298	1.8778	0.8535	0.3483	0.0265
12	0	0.6901	0.2449	1.0329	2.8225	1.8683	1.2592	0.3205	0.026
13	0	0.695	0.2454	1.02	2.806	1.952	1.1751	0.4049	0.0303
14	0.0187	0.9112	0.2794	1.0525	2.6939	2.0907	0.8261	0.4545	0.0339
15	0	0.6694	0.2164	0.8571	2.5162	1.6526	0.9223	0.3139	0.0222
16	0.011	0.922	0.3408	0.9438	2.1196	1.4775	0.8398	0.364	0.0323
17	0.0192	0.8673	0.4138	0.9346	2.171	1.4933	0.6851	0.3867	0.0338
18	0.0209	1.0373	0.3452	1.0508	2.2968	1.6271	0.7579	0.4702	0.0368
20	0.0266	1.1336	0.3867	1.2767	2.7856	2.268	0.8844	0.6572	0.0398
21	0.0241	1.0606	0.3378	1.1605	2.6514	2.2396	0.8764	0.5735	0.0356
22	0.0271	1.6077	0	1.3431	2.7655	2.4908	0.865	0.5571	0.0306
23	0.0196	0.9587	0.4116	0.8613	2.2437	1.8198	0.6899	0.2968	0.0143
24	0.0241	1.1703	0.406	1.0255	2.4148	2.0981	0.7071	0.3931	0.0196
25	0.0252	1.1442	0.4458	1.0447	2.337	2.1296	0.7007	0.4237	0.023
26	0.0246	1.0623	0.2715	1.1497	2.3898	2.1984	0.7355	0.4581	0.0246
27	0.0053	0.7336	0.1903	0.7699	1.8883	1.5379	0.8206	0.277	0.0127
28	0	0.8307	0.2533	0.9645	2.5546	2.0692	0.6821	0.2955	0.0154
29	0.0238	1.1004	0.3037	1.2444	2.8584	2.4282	0.9311	0.477	0.0253
30	0	0.3261	0.1336	0.3034	0.3886	0.7859	0.1341	0.2613	0.0156
31	0	0.3122	0.1374	0.3047	0.4139	0.8014	0	0.2397	0.0182
32	0	0.2091	0.0222	0.243	0.302	0.6385	0.0828	0.1671	0.0135
33	0.0033	0.3693	0.1485	0.2911	0.3708	0.67	0.0672	0.2698	0.0178
34	0.0055	0.364	0.163	0.298	0.3879	0.6933	0	0.2514	0.0153
35	0	0.3258	0.1469	0.2692	0.3353	0.6125	0	0.2212	0.0152
36	0	0.2858	0.1375	0.2357	0.4548	0.68	0	0.1772	0.0116
37	0	0.5775	0	0.387	0.586	1.0172	0.3747	0.2754	0.0252
38	0	0.3769	0.154	0.2948	0.4662	0.7733	0.1352	0.2029	0.0181
39	0	0.3966	0.1652	0.3117	0.3963	0.7417	0.1271	0.2143	0.0157
40	0	0.217	0.0214	0.2284	0.3738	0.6016	0	0.1372	0.0107
41	0.0033	0.4451	0.1815	0.3847	0.6303	0.9221	0.1732	0.2689	0.0187
42	0.0078	0.4739	0.2712	0.4301	0.6075	0.7999	0.1536	0.2604	0.0185
43	0.0203	0.6527	0.3945	0.6096	0.7205	1.0152	0.2042	0.326	0.0252
44	0.0077	0.5315	0.2964	0.4864	0.5706	0.7826	0.1609	0.302	0.0202
45	0.0017	0.7153	0	0.4773	0.3936	0.8694	0.153	0.2798	0.0166
46	0.0208	0.7683	0.3191	0.6738	0.5926	1.2826	0.2999	0.3914	0.0247
47	0.0065	0.6055	0.2128	0.5186	0.4983	0.9949	0.1869	0.2513	0.0192
48	0	0.502	0.2721	0.4396	0.6063	0.8873	0.1741	0.3016	0.0195
49	0	0.4387	0.264	0.3885	0.5113	0.778	0.1581	0.2648	0.0174
50	0	0.4714	0.2512	0.4033	0.4819	0.7777	0.1386	0.2404	0.0184
51	0.0213	0.7701	0	0.6253	0.6675	1.1167	0.2304	0.3357	0.0268
52	0.0092	0.2091	0	0.2626	0.1611	0.2578	0	0.3534	0.0299
53	0	0.1346	0	0.1227	0.0523	0.113	0	0.2514	0.0197
54	0	0.177	0	0.1563	0.0602	0.1594	0	0.3576	0.027
55	0	0.0627	0	0.0615	0.0267	0.0663	0	0.152	0.0116
56	0	0.1315	0	0.0599	0	0.0244	0	1.2286	0.0188
57	0	0.1143	0	0.0419	0	0	0	1.1732	0.0171
58	0	0.109	0	0.0436	0	0	0	1.1467	0.0169
59	0	0.078	0	0.0294	0	0	0	0.5977	0.0085
60	0	0.1658	0	0.0764	0	0	0	1.3251	0.0214
61	0	0.1653	0	0.0601	0	0	0	1.0655	0.0191
62	0	0.1801	0	0.0582	0	0.0208	0	1.3526	0.0217
63	0	0.1614	0	0.058	0	0.033	0	1.2541	0.0197
64	0	0.1346	0	0.0472	0	0	0	1.0546	0.0169
65	0	0.278	0	0.0927	0	0.0347	0	1.7951	0.0283
66	0	0.2021	0	0.0622	0	0	0	1.377	0.0211
67	0	0.1849	0	0.0613	0	0.0391	0	1.2432	0.0207
68	0	0.1966	0	0.0839	0	0.0258	0	1.4859	0.0242
69	0	0.1897	0	0.069	0	0	0	1.2501	0.021
70	0	0.2241	0	0.09	0	0.0241	0	1.4323	0.0258
71	0	0.2992	0	0.083	0	0	0	1.343	0.018
72	0	0.3102	0	0.0835	0	0	0	1.3879	0.0196
73	0	0.3248	0	0.0922	0	0	0	1.4032	0.02
74	0	0.1817	0	0.0691	0	0	0	1.3484	0.0214
75	0	0.1687	0	0.0719	0	0	0	1.3467	0.0207
76	0	0.1344	0	0.0521	0	0	0	1.1023	0.018
77	0	0.0818	0	0.0429	0	0	0	0.7373	0.0141
78	0	0.1986	0	0.0731	0	0.0252	0	1.4022	0.0232
79	0	0.2208	0	0.094	0	0.0254	0	1.4974	0.0255
80	0	0.2	0	0.0625	0	0	0	1.3207	0.0198
81	0	0.1583	0	0.0544	0	0	0	1.1347	0.0169
82	0	0.4581	0	0.3902	0.1684	0.094	0	2.6069	0.0975
83	0	0.2666	0	0.2212	0.1427	0.0593	0	1.4013	0.0505
84	0.0229	0.5165	0	0.4489	0.1783	0.124	0	2.8782	0.1283
85	0	0.4929	0	0.4017	0.1616	0.0953	0	2.5276	0.081
86	0	0.4666	0	0.4093	0.1761	0.0873	0	2.5339	0.0804
87	0	0.464	0	0.3938	0.17	0.0943	0	2.5944	0.0802
88	0.0253	0.7654	0	0.5391	0.2542	0.1555	0	3.5469	0.0837
89	0.0188	0.6152	0	0.4178	0.1981	0.1191	0	2.3243	0.0685
90	0.009	0.5965	0	0.4054	0.1883	0.1236	0	2.2288	0.0695
91	0	0.4778	0	0.3814	0.1834	0.0876	0	2.2313	0.1218
92	0	0.4958	0	0.381	0.1941	0.0942	0	2.1622	0.077
93	0.0048	0.3293	0.0105	0.3892	0.1834	0.0803	0	2.1868	0.0774
94	0	0.5281	0	0.4065	0.1447	0.0889	0	1.9107	0.0771
95	0.0198	0.3534	0.0055	0.4113	0.1437	0.0936	0	1.9334	0.0916
96	0	0.3161	0.0119	0.3963	0.1423	0.0716	0	1.8836	0.079
97	0	0.3107	0.0096	0.6508	0.3453	0.0592	0	1.3759	0.0632
98	0	0.5387	0	0.6054	0.3131	0.0612	0	1.2631	0.0624
99	0	0.5746	0	0.5795	0.2959	0.0753	0	1.4571	0.0625
100	0.0194	0.6054	0	0.5393	0.2203	0.1131	0	2.0944	0.0947
101	0	0.5207	0	0.4911	0.218	0.0765	0	1.8574	0.0866
102	0.0224	0.6639	0	0.6437	0.281	0.1017	0	2.4006	0.1091
103	0	0.4668	0	0.3126	0.098	0.1002	0	2.155	0.0733
104	0.0196	0.4836	0	0.3211	0.1045	0.1005	0	2.2857	0.0771
105	0.0193	0.5162	0	0.3616	0.1134	0.1107	0	2.445	0.0783
106	0	0.553	0	0.2846	0.0838	0.1006	0	2.6736	0.0761
107	0.0214	0.5976	0	0.3091	0.0927	0.1007	0	2.8808	0.0817
108	0	0.1842	0	0.0842	0.3203	0.1032	0	0.117	0.0111
109	0	0.1668	0	0.0715	0.3153	0.0888	0.0529	0.0934	0.0073
110	0	0.2138	0	0.0992	0.3801	0.1131	0.0607	0.1304	0.0087
111	0	0.2298	0	0.098	0.3636	0.1244	0	0.1186	0.0093
112	0	0.2245	0	0.0934	0.3498	0.1091	0	0.1071	0.0083
113	0	0.1625	0	0.0664	0.2783	0.0765	0	0.0884	0.0026
114	0	0.2153	0	0.0791	0.3209	0.1009	0.0557	0.061	0.0073
115	0	0.3124	0	0.1178	0.4443	0.1449	0.0819	0.1207	0
116	0	0.164	0	0.0637	0.2566	0.0726	0	0.084	0.0068
117	0	0.284	0	0.0905	0.38	0.1067	0	0.1369	0.012
118	0	0.2586	0	0.0818	0.3665	0.0979	0	0.1038	0.0104
119	0	0.2509	0	0.0822	0.3456	0.088	0	0.1102	0.0091
120	0	0.4268	0	0.1236	0.3074	0.0998	0	0.1107	0.0118
121	0	0.4204	0	0.1164	0.3059	0.09	0	0.0926	0.0133
122	0	0.3388	0	0.0972	0.2525	0.0759	0	0.1062	0.0106
123	0	0.299	0	0.0847	0.2337	0.1122	0	0.134	0.0105
124	0	0.3259	0	0.1012	0.284	0.1281	0	0.1575	0.012
125	0	0.3399	0	0.1167	0.3163	0.1408	0	0.1468	0.0112
126	0	0.4524	0	0.1079	0.3202	0.1158	0	0.1462	0.0138
127	0	0.4308	0	0.0981	0.2919	0.0929	0	0.1443	0.0128
128	0	0.4833	0	0.1142	0.2942	0.1157	0	0.1618	0.0123
129	0	0.3262	0	0.0973	0.2811	0.1037	0	0.1034	0.0081
130	0	0.3309	0	0.0969	0.2677	0.0995	0	0.0849	0.007
131	0	0.3095	0	0.0973	0.2729	0.0987	0	0.0927	0.0076
132	0.0366	0.3028	0	0.091	0.3518	0.1024	0	0.1243	0.0099
133	0	0.3058	0	0.0963	0.4044	0.1051	0.0544	0.1341	0.0125
134	0.0244	0.5664	0.16	0.4147	0.1602	0.0753	0	5.2997	0.1084
135	0.0229	0.7234	0.1884	0.8708	0.4121	0.074	0	3.1771	0.1019
136	0.0241	0.7315	0.1922	0.8163	0.3739	0.0848	0.051	3.4945	0.1109
137	0.0219	0.5694	0.1418	0.7737	0.3585	0.0781	0	2.9459	0.0863
138	0.0512	0.7789	0.2888	0.7958	0.7364	0.2477	0	7.1301	0.1576
139	0.0668	1.1454	0.3897	0.9993	0.5371	0.3412	0.0627	14.3878	0.2424
140	0.0671	1.301	0.3861	1.0161	0.393	0.3058	0	12.0211	0.1921
141	0.067	1.2185	0.4195	1.0561	0.4622	0.2993	0.0542	10.3622	0.2005
142	0.0723	1.2762	0.4858	1.3738	0.6001	0.6297	0	11.6879	0.2419
143	0.0678	1.2499	0.4094	1.2834	0.3936	0.3604	0.0681	11.8361	0.2084
144	0.0458	0.638	0.294	0.6473	0.9569	0.0847	0.0734	2.701	0.0682
145	0.0498	0.6157	0.2669	0.6261	0.9454	0.0855	0.0855	2.9566	0.0631
146	0.0531	0.6502	0.2919	0.6817	1.0059	0.0941	0.0996	2.9068	0.0647
147	0.0451	0.5854	0.3059	0.6964	0.5393	0.0781	0.1259	2.9373	0.0865
148	0.0419	0.5442	0.3146	0.6414	0.4916	0.0779	0.1269	2.8823	0.0789
149	0.0492	0.7285	0.4016	0.7762	0.5972	0.0923	0.1364	2.6278	0.0872
150	0.0418	0.5352	0.2066	0.6308	1.0731	0.0576	0.0738	2.3745	0.0771
151	0.0518	0.6095	0.2495	0.7205	1.2034	0.0773	0.1037	3.654	0.0761
152	0.0568	0.6583	0.2454	0.7954	1.277	0.0782	0.1003	3.6184	0.0744
153	0.0425	0.625	0.2681	0.6895	1.3689	0.085	0.087	3.5156	0.0841
154	0.0444	0.6324	0.2675	0.7208	1.4361	0.0772	0.0936	3.4968	0.066
155	0.0458	0.6552	0.2969	0.7421	1.4497	0.0845	0.0965	3.6741	0.0739
156	0.0411	0.5937	0.2498	0.6326	0.4748	0.064	0.0585	6.4893	0.0774
157	0.0492	0.6906	0.2577	0.7782	1.5323	0.095	0.0891	8.8483	0.0962
158	0.0447	0.6519	0.2572	0.6639	1.089	0.0819	0.0852	7.9556	0.0809
159	0.0296	0.5762	0.2544	0.6956	0.4179	0.0627	0.118	3.7327	0.0885
160	0.0053	0.419	0.0987	0.1732	0.0187	0.0436	0	3.3002	0.0363
161	0	0.4994	0.0989	0.1484	0.0264	0.0296	0	2.8224	0.0248
162	0	0.4524	0.0826	0.1285	0	0.0236	0	2.6515	0.0246
163	0	0.4533	0.0845	0.1375	0.0215	0.0458	0	2.9203	0.0296
164	0	0.4816	0.1785	0.4054	0.2402	0.2202	0	3.8871	0.0817
165	0	0.1789	0	0.1432	0.0392	0.0317	0	2.0524	0.0301
166	0	0.2476	0	0.1804	0.0454	0.0492	0	2.408	0.0057
167	0	0.398	0	0.2728	0.0768	0.0956	0	2.2783	0.0406
168	0	0.4232	0	0.316	0.1133	0.0661	0	2.3641	0.0412
169	0	0.2937	0	0.2243	0.0359	0.0562	0	1.6456	0.0278
170	0.0224	0.4147	0.1716	0.2257	0.0973	0.0551	0	3.683	0.057
171	0.0208	0.3963	0.1846	0.3195	0.1726	0.0571	0	3.6608	0.062
172	0.0241	0.4363	0.1966	0.2756	0.1508	0.0519	0	4.1943	0.0673
173	0.0195	0.2492	0.1375	0.1968	0.054	0.0548	0	2.9441	0.046
174	0	0.2211	0.1267	0.1559	0.0314	0.0218	0	2.7709	0.043
175	0	0.2804	0.1615	0.198	0.05	0.0397	0	3.2032	0.049
176	0.0268	0.4397	0.1893	0.319	0.2806	0.0526	0	4.4695	0.0698
177	0	0.2898	0.128	0.1784	0.127	0.0486	0	2.9333	0.0455
178	0.0207	0.3609	0.1779	0.2302	0.1411	0.0526	0	4.2187	0.0589
179	0	0.3012	0.1423	0.1759	0.1384	0.0318	0	3.2803	0.0423
180	0	0.3577	0.1567	0.2139	0.1625	0.0543	0	3.7538	0.0448
181	0.0194	0.4135	0.1917	0.2641	0.1907	0.0931	0	4.0292	0.0642
182	0	0.3183	0.1212	0.2245	0.0655	0.0353	0	3.4217	0.0381
183	0	0.193	0	0.1629	0.1486	0	0	2.7707	0.0287
184	0	0.2954	0.1243	0.2005	0.1459	0.0246	0	3.184	0.0364
185	0	0.2039	0.1394	0.1898	0.0363	0	0	3.2505	0.0345
186	0	0.427	0	0.3965	0.1583	0.4063	0	0.6203	0.0699
187	0	0.3534	0	0.3221	0.124	0.3582	0	0.4105	0.0709
188	0	0.3186	0	0.3105	0.1268	0.345	0	0.3688	0.0711
189	0	0.3369	0	0.3051	0.1143	0.3382	0	0.3821	0.0649
190	0	0	0	0	0	0	0	0.0079	0
191	0	0.268	0	0.2767	0.2681	0.416	0	0.4496	0.0738
192	0	0	0	0	0	0	0	0	0
193	0	0.2164	0	0.236	0.2282	0.3483	0	0.4304	0.0687
194	0	0.2701	0	0.2872	0.2657	0.3908	0	0.5577	0.0794
195	0	0.2002	0	0.2683	0.2985	0.405	0	0.3719	0.0771
196	0	0.1737	0	0.3005	0.3256	0.3668	0	0.308	0.0626
197	0	0.2694	0	0.2499	0.273	0.3009	0	0.2348	0.0055
198	0	0.2869	0	0.3115	0.349	0.3504	0	0.2473	0.0136
199	0	0.1244	0.115	0.2184	0.256	0.2115	0	0.227	0.0098
200	0	0.1678	0.171	0.2976	0.3603	0.2986	0	0.2669	0.0143
201	0	0.1362	0.1362	0.2303	0.2801	0.2316	0	0.2382	0.0092
202	0	0.2465	0	0.2654	0.3497	0.2638	0	0.3191	0.011
203	0	0.1386	0.006	0.2714	0.3233	0.2668	0	0.303	0.0561
204	0	0.1249	0.0165	0.2903	0.3351	0.2758	0.0584	0.2496	0.06
205	0	0.1312	0.0089	0.2726	0.3293	0.2944	0.0522	0.309	0.0603
206	0	0.1548	0.0054	0.3317	0.3817	0.313	0	0.3131	0.0707
207	0	0.1526	0.0054	0.3055	0.3628	0.2994	0.0573	0.284	0.0615
208	0	0.0849	0.0087	0.2716	0.2143	0.2809	0	0.3051	0.0646
209	0	0.1938	0.0039	0.5096	0.5164	0.5411	0.0907	0.5876	0.104
210	0	0.1235	0.004	0.3454	0.3488	0.3713	0	0.3436	0.0738
211	0	0.0589	0.0124	0.2654	0.2581	0.2212	0	0.182	0.0574
212	0	0.2683	0.0381	0.3709	0.6838	0.4241	0	0.435	0.0851
213	0	0.2627	0.0079	0.4136	0.6942	0.3975	0	0.6233	0.0892
214	0	0.344	0	0.3346	0.6506	0.4338	0	0.4423	0.0751
215	0	0.3669	0	0.3475	0.5521	0.308	0	0.4516	0.0734
216	0	0.1489	0	0.182	0.3439	0.3112	0	0.1703	0.0708
217	0	0.1398	0	0.2617	0.4675	0.5941	0	0.2036	0.0843
218	0	0.1271	0.0041	0.2553	0.4388	0.7116	0	0.2281	0.0818
219	0	0.0976	0.002	0.1896	0.3337	0.576	0	0.1661	0.0844
220	0	0.1358	0.0049	0.2423	0.4015	1.0002	0	0.2	0.0876
221	0	0.1381	0	0.2777	0.7413	0.868	0	0.1661	0.1305
222	0	0.1887	0	0.1742	0.3493	0.5027	0	0.0868	0.0405
223	0	0.1212	0.01	0.2022	0.2306	0.5669	0	0.099	0.0507
224	0	0.1448	0.0172	0.2515	0.4027	0.3439	0	0.1063	0.0773
225	0	0.0963	0.0131	0.2137	0.2142	0.4623	0	0.0753	0.0517
226	0	0.0773	0	0.1673	0.1061	0.2656	0	0.0593	0.0523
227	0	0.0906	0.0005	0.2067	0.2197	0.5073	0	0.0723	0.0554
228	0	0.1045	0.0039	0.2279	0.4272	0.6734	0	0.1204	0.0622
229	0	0.1226	0.0027	0.2512	0.4546	0.7764	0	0.1567	0.0678
230	0	0.1534	0.0083	0.3289	0.7242	0.9471	0	0.2073	0.0965
231	0	0.1	0	0.1881	0.3999	0.4989	0	0.1003	0.0524
232	0	0.1621	0	0.1952	0.4717	0.6203	0	0.0885	0.0624
233	0	0.1138	0.0063	0.177	0.6072	0.7058	0	0.1089	0.0689
234	0	0.1038	0	0.1862	0.6791	0.8147	0	0.1249	0.076
235	0	0.1639	0	0.2259	0.9874	0.8989	0.1295	0.1543	0.1127
236	0	0.1163	0.0005	0.2537	0.9304	1.0262	0.2065	0.1597	0.1235
237	0	0.0597	0	0.1071	0.3065	0.4338	0.022	0.0383	0.0425
238	0.0256	1.359	0	0.7633	0.5946	1.5718	0.9451	0.1165	0
239	0.0222	1.2283	0	1.0918	0.2234	1.2025	0.308	0.8912	0.0189
240	0.0232	1.5186	0.282	0.4122	0.5769	1.3821	0.6606	0.1404	0.0064
241	0.019	1.1819	0.3763	0.3522	0.2635	1.1122	0.4935	0.1056	0.0065
242	0	0.5273	0	0.274	0.3627	0.574	0.2977	0.0787	0.0479
243	0	0.3037	0	0.0006	2.4218	0.9039	0.7453	0.173	0.019
244	0	0.3569	0	0.077	2.529	0.8854	0.462	0.2473	0.0189
245	0	0.4529	0.0195	1.0514	0.6587	0.5739	0.6975	0.2278	0.0202
246	0.0255	0.9218	0	0.3228	1.7423	0.9566	0.8367	0.4226	0.0122
247	0	0.238	0	0.1168	2.077	0.6478	0.5655	0.1766	0.0147
248	0	0.8926	0.3758	0.2758	1.6596	1.4965	0.439	0.9191	0.0206
249	0.0381	0.9678	0.32	0.5466	0.6684	0.9947	0.45	0.8348	0.0127
250	0.0198	1.0168	0.2806	0.3208	1.86	1.0213	0.4603	1.2526	0.0157
251	0.0289	0.8335	0.4181	0.5314	0.6007	1.0956	0.4978	0.9203	0.0043
252	0	0.564	0	0.2099	0.8764	0.509	0.128	0.5014	0.0182
253	0.0818	0.8388	0	0.4743	1.8253	1.6048	0.664	0.6383	0.0288
254	0	0.4946	0.0291	0.2546	2.0112	0.886	0.1934	0.7933	0.0325
255	0	2.0846	1.0821	1.1705	4.8609	1.3991	0.4342	0.6622	0.0235
256	0	2.7762	1.6903	1.4623	9.9243	2.1411	0.6697	0.8664	0.0425
257	0.0192	2.5612	1.4548	1.5141	8.6934	1.9365	0.6853	0.9086	0.0419
258	0.0229	2.7988	1.9438	1.1484	9.0304	2.1112	0.7838	0.8312	0.0367
259	0.0209	2.3509	1.1291	1.718	8.7228	2.0753	0.5961	0.6041	0.0401
260	0	0.6319	0.3948	1.0771	3.4838	0.8977	0.6602	0.2542	0.0322
261	0.0198	1.1931	0.5546	1.048	8.9117	1.8637	0.6919	0.3422	0.0392
262	0	0	0	0	0	0	0	0	0
263	0	0.102	0	0.7278	3.3481	0.2123	0	0.0411	0.0263

## Sheet: SIMCA prep
	Sample Name	Species	Dry/Partially dry/Wet	fuc	ara	Rha	Gal	Glu	Xyl	Man	GalA	GluA		Gradient
1	CP1WD.1.4K	CP	WD	0.1327	3.73228	1.43008	7.71403	20.0006	10.8219	8.50691	2.96367	0.278078		1
2	CP1WD.2.4K	CP	WD	0.140073	4.15011	1.74838	8.66505	19.5664	11.8193	9.27552	3.66976	0.253518		1
3	CP1WD.3.4K	CP	WD	0.125449	3.76211	1.53267	8.22505	17.9057	11.4863	8.868	3.17152	0.268634		1
4	CP2WD.1.1.4K	CP	WD	0	4.38532	1.80086	7.8733	19.8619	12.0068	8.87954	2.90949	0.231367		2
5	CP2WD.1.2.4K	CP	WD	0	3.98408	1.5751	6.9366	19.4084	10.5254	7.41615	2.20999	0.17984		2
6	CP2WD.1.3.4K	CP	WD	0	4.74081	1.66481	6.57483	15.3776	8.98775	6.21019	2.52238	0.213891		2
7	CP2WD.2.1.4K	CP	WD	0.0289765	2.99847	1.30184	5.19612	16.6256	8.05537	6.08652	1.42165	0.140056		2
8	CP2WD.2.2.4K	CP	WD	0.0256152	3.83716	1.62231	6.71641	18.9346	11.2743	6.15203	2.95358	0.205746		2
9	CP2WD.2.3.4K	CP	WD	0	4.22792	1.82126	7.59708	20.7367	11.4462	9.26154	2.77331	0.205984		2
10	CP2WD.3.1.4K	CP	WD	0	4.17278	1.78848	7.35216	20.2032	11.7198	8.47012	3.43355	0.235249		2
11	CP2WD.3.2.4K	CP	WD	0.120413	5.36357	1.99634	7.43767	19.0158	12.3064	5.83777	3.77859	0.258039		2
12	CP2WD.3.3.4K	CP	WD	0	3.94027	1.5462	6.05684	17.7614	9.72766	6.51759	2.60968	0.168981		2
13	CPD.1.1.4K	CP	D	0.072248	5.53569	2.48375	6.80291	15.2611	8.87091	6.05328	3.08672	0.250777		0
14	CPD.1.2.4K	CP	D	0.123633	5.10517	2.95664	6.60451	15.3247	8.78997	4.84137	3.21492	0.257278		0
15	CPD.1.3.4K	CP	D	0.137271	6.22795	2.51582	7.57417	16.537	9.76911	5.46294	3.9873	0.285715		0
16	CPD.2.1.4K	CP	D	0.174709	6.80613	2.81827	9.20245	20.0563	13.6171	6.37476	5.57306	0.309007		0
17	CPD.2.2.4K	CP	D	0.155185	6.24298	2.41361	8.20087	18.7158	13.1829	6.19323	4.76792	0.270979		0
18	CPD.2.3.4K	CP	D	0.177993	9.65263	0	9.68106	19.9116	14.9548	6.23492	4.72421	0.237578		0
19	CPD.3.1.4K	CP	D	0.13136	5.8735	3.06096	6.33495	16.4843	11.1491	5.07428	2.56823	0.113291		0
20	CPD.3.2.4K	CP	D	0.155185	6.88871	2.90091	7.24687	17.0456	12.35	4.99684	3.26813	0.149191		0
21	CPD.3.3.4K	CP	D	0.165514	6.86978	3.24899	7.5302	16.8264	12.7861	5.05065	3.59298	0.178572		0
22	CPD.4.1.4K	CP	D	0.161573	6.37805	1.97869	8.28704	17.2066	13.1992	5.30148	3.88469	0.190994		0
23	CPD.4.2.4K	CP	D	0.0341278	4.31817	1.35971	5.44063	13.3292	9.0525	5.79891	2.3029	0.0966694		0
24	CPD.4.3.4K	CP	D	0	4.98752	1.84605	6.95212	18.3931	12.4235	4.91658	2.50584	0.119566		0
25	CPD.5.1.4K	CP	D	0.153253	6.47726	2.16997	8.79376	20.1769	14.2931	6.57977	3.96565	0.192578		0
26	CP1WD.1.1K	CP	WD	0	1.99786	0.993548	2.23154	2.85502	4.81484	0.986319	2.26104	0.12359		1
27	CP1WD.2.1K	CP	WD	0	1.9127	1.02181	2.2411	3.0409	4.9098	0	2.07414	0.144189		1
28	CP1WD.3.1K	CP	WD	0	1.25544	0.161794	1.75154	2.1744	3.83355	0.596822	1.41701	0.104814		1
29	CP2WD.1.1.1K	CP	WD	0.0216744	2.21728	1.08227	2.09825	2.66976	4.02268	0.484378	2.2879	0.138199		2
30	CP2WD.1.2.1K	CP	WD	0.0368612	2.23006	1.21219	2.19182	2.84988	4.24752	0	2.17538	0.121213		2
31	CP2WD.1.3.1K	CP	WD	0	1.91775	1.04961	1.90235	2.36682	3.60534	0	1.839	0.115699		2
32	CP2WD.2.1.1K	CP	WD	0	1.6823	0.982451	1.66561	3.21035	4.00267	0	1.47319	0.0882965		2
33	CP2WD.2.2.1K	CP	WD	0	3.46731	0	2.7895	4.2192	6.10727	2.70084	2.33539	0.195653		2
34	CP2WD.2.3.1K	CP	WD	0	2.30909	1.14526	2.16828	3.42514	4.73765	0.99441	1.75571	0.143396		2
35	CP2WD.3.1.1K	CP	WD	0	2.38119	1.20398	2.24673	2.85336	4.45317	0.916137	1.81726	0.121895		2
36	CP2WD.3.2.1K	CP	WD	0	1.27732	0.152905	1.61403	2.63859	3.54118	0	1.14064	0.0814459		2
37	CP2WD.3.3.1K	CP	WD	0.0212494	2.61998	1.29684	2.71855	4.44918	5.42773	1.22395	2.23556	0.14234		2
38	CPD.1.1.1K	CP	D	0.0512304	2.8453	1.97651	3.10016	4.374	4.8026	1.10715	2.20819	0.143634		0
39	CPD.1.2.1K	CP	D	0.130716	3.84197	2.81874	4.30784	5.08588	5.97575	1.44301	2.71027	0.191816		0
40	CPD.1.3.1K	CP	D	0.0505736	3.19113	2.16016	3.50597	4.10832	4.69873	1.15977	2.56096	0.156833		0
41	CPD.2.1.1K	CP	D	0.0111656	4.29466	0	3.44038	2.83392	5.21988	1.10282	2.3727	0.128882		0
42	CPD.2.2.1K	CP	D	0.133936	4.52242	2.28	4.76152	4.18306	7.54974	2.11929	3.25399	0.188011		0
43	CPD.2.3.1K	CP	D	0.042692	3.63542	1.55089	3.73807	3.58776	5.97338	1.34718	2.13102	0.149069		0
44	CPD.3.1.1K	CP	D	0	3.07552	2.02354	3.2333	4.45445	5.43607	1.28052	2.60976	0.154488		0
45	CPD.3.2.1K	CP	D	0	2.58231	1.88631	2.7454	3.60918	4.57952	1.11724	2.20147	0.132445		0
46	CPD.3.3.1K	CP	D	0	2.83029	1.83075	2.90699	3.46968	4.66931	0.999029	2.03859	0.142858		0
47	CPD.4.1.1K	CP	D	0.139898	4.62368	0	4.50716	4.806	6.70467	1.66072	2.84674	0.208075		0
48	CPD.4.2.1K	CP	D	0.0592408	1.23082	0	1.85571	1.13718	1.51748	0	2.93807	0.227592		0
49	CPD.4.3.1K	CP	D	0	0.808138	0	0.884422	0.37656	0.678452	0	2.13187	0.152951		0
50	CPD.5.1.1K	CP	D	0	1.04187	0	1.10452	0.424941	0.938272	0	2.97299	0.205518		0
51	CPD.5.2.1K	CP	D	0	0.376451	0	0.443292	0.19224	0.398065	0	1.28896	0.0900624		1
52	CP1WD.1.C	CP	WD	0	0.805639	0	0.440571	0	0.149487	0	10.6312	0.148942		1
53	CP1WD.2.C	CP	WD	0	0.700262	0	0.308179	0	0	0	10.1518	0.135474		1
54	CP1WD.3.C	CP	WD	0	0.654436	0	0.314269	0	0	0	9.72402	0.131212		2
55	CP2WD.1.1.C	CP	WD	0	0.468312	0	0.211915	0	0	0	5.0685	0.065994		2
56	CP2WD.1.2.C	CP	WD	0	1.01578	0	0.56193	0	0	0	11.4662	0.16954		2
57	CP2WD.1.3.C	CP	WD	0	0.973001	0	0.424707	0	0	0	8.85827	0.145385		2
58	CP2WD.2.1.C	CP	WD	0	1.06012	0	0.41128	0	0.122435	0	11.2451	0.165175		2
59	CP2WD.2.2.C	CP	WD	0	0.969046	0	0.418064	0	0.198132	0	10.6348	0.152951		2
60	CP2WD.2.3.C	CP	WD	0	0.824631	0	0.347161	0	0	0	9.12552	0.133889		2
61	CP2WD.3.1.C	CP	WD	0	1.66911	0	0.668182	0	0.208339	0	15.2224	0.219721		2
62	CP2WD.3.2.C	CP	WD	0	1.18962	0	0.439547	0	0	0	11.448	0.160608		2
63	CP2WD.3.3.C	CP	WD	0	1.08837	0	0.433187	0	0.230153	0	10.3356	0.157564		0
64	CPD.1.1.C	CP	D	0	1.18039	0	0.604751	0	0.154903	0	12.6004	0.187889		0
65	CPD.1.2.C	CP	D	0	1.11663	0	0.4876	0	0	0	10.393	0.159847		0
66	CPD.1.3.C	CP	D	0	1.3455	0	0.64872	0	0.144696	0	12.1459	0.200311		0
67	CPD.2.1.C	CP	D	0	1.7964	0	0.598264	0	0	0	11.3886	0.139752		0
68	CPD.2.2.C	CP	D	0	1.82592	0	0.590067	0	0	0	11.5386	0.149191		0
69	CPD.2.3.C	CP	D	0	1.9501	0	0.664578	0	0	0	11.8991	0.15528		0
70	CPD.3.1.C	CP	D	0	1.11319	0	0.508238	0	0	0	11.6678	0.16954		0
71	CPD.3.2.C	CP	D	0	0.993015	0	0.508093	0	0	0	11.1961	0.157564		0
72	CPD.3.3.C	CP	D	0	0.806938	0	0.375537	0	0	0	9.3475	0.139752		0
73	CPD.4.1.C	CP	D	0	0.491127	0	0.309223	0	0	0	6.2523	0.109472		0
74	CPD.4.2.C	CP	D	0	1.16901	0	0.516573	0	0.148334	0	11.6575	0.176593		0
75	CPD.4.3.C	CP	D	0	1.32568	0	0.677552	0	0.152502	0	12.698	0.197982		0
76	CPD.5.1.C	CP	D	0	1.17725	0	0.441667	0	0	0	10.9799	0.150713		0
77	CPD.5.2.C	CP	D	0	0.950433	0	0.392115	0	0	0	9.62226	0.131212		0
78	CP1WD.1.H	CP	WD	0	2.80656	0	2.86996	1.23722	0.575894	0	22.5577	0.772439		1
79	CP1WD.2.H	CP	WD	0	1.63333	0	1.62695	1.04841	0.363303	0	12.1255	0.400084		1
80	CP1WD.3.H	CP	WD	0.150407	3.10107	0	3.23567	1.28376	0.744496	0	24.4071	0.996121		1
81	CP2WD.1.1.H	CP	WD	0	2.95937	0	2.89545	1.16352	0.572181	0	21.434	0.628884		2
82	CP2WD.1.2.H	CP	WD	0	2.85864	0	3.01044	1.2938	0.534846	0	21.926	0.636965		2
83	CP2WD.1.3.H	CP	WD	0	2.73123	0	2.78285	1.2	0.555076	0	21.5691	0.610464		2
84	CP2WD.2.1.H	CP	WD	0.162912	4.50535	0	3.80964	1.79435	0.915316	0	29.488	0.637105		2
85	CP2WD.2.2.H	CP	WD	0.123478	3.69366	0	3.0115	1.42632	0.715076	0	19.7101	0.531834		2
86	CP2WD.2.3.H	CP	WD	0.0603184	3.65448	0	2.98176	1.38343	0.757239	0	19.2859	0.55061		2
87	CP2WD.3.1.H	CP	WD	0	2.86871	0	2.74913	1.32048	0.52595	0	18.9214	0.945655		2
88	CP2WD.3.2.H	CP	WD	0	2.91841	0	2.6924	1.37012	0.554487	0	17.9759	0.586106		2
89	CP2WD.3.3.H	CP	WD	0.0309082	1.93835	0.0750235	2.75035	1.29459	0.472668	0	18.1805	0.589151		2
90	CPD.1.1.H	CP	D	0	3.17071	0	2.93005	1.04184	0.533756	0	16.2027	0.598604		0
91	CPD.1.2.H	CP	D	0.127496	2.08021	0.039298	2.90652	1.01435	0.550955	0	16.0738	0.697238		0
92	CPD.1.3.H	CP	D	0	1.89786	0.0867272	2.85653	1.02456	0.429886	0	15.9729	0.613356		0
93	CPD.2.1.H	CP	D	0	1.86544	0.0699648	4.69097	2.48616	0.355437	0	11.6676	0.490685		0
94	CPD.2.2.H	CP	D	0	3.17094	0	4.27816	2.21012	0.36024	0	10.5011	0.474974		0
95	CPD.2.3.H	CP	D	0	3.4499	0	4.17704	2.13048	0.452101	0	12.3562	0.48525		0
96	CPD.3.1.H	CP	D	0.13002	3.709	0	3.96661	1.61853	0.692911	0	18.123	0.750256		0
97	CPD.3.2.H	CP	D	0	3.06498	0	3.47044	1.53882	0.4503	0	15.4419	0.659179		0
98	CPD.3.3.H	CP	D	0.147123	3.98606	0	4.63979	2.0232	0.610607	0	20.3571	0.847052		0
99	CPD.4.1.H	CP	D	0	2.80267	0	2.25322	0.7056	0.601601	0	18.2744	0.569101		0
100	CPD.4.2.H	CP	D	0.126209	2.8466	0	2.26911	0.737647	0.591571	0	19.0027	0.586867		0
101	CPD.4.3.H	CP	D	0.126762	3.09926	0	2.60641	0.81648	0.664643	0	20.7336	0.607921		0
102	CPD.5.1.H	CP	D	0	3.25511	0	2.01117	0.591529	0.592159	0	22.2276	0.579255		0
103	CPD.5.2.H	CP	D	0.140555	3.58799	0	2.22799	0.66744	0.604603	0	24.4292	0.634319		0
104	CP1WD.1.P	CP	WD	0	1.12851	0	0.6193	2.35322	0.632258	0	1.01241	0.0879392		1
105	CP1WD.2.P	CP	WD	0	1.02191	0	0.52589	2.31649	0.544036	0.389085	0.808196	0.0578339		1
106	CP1WD.3.P	CP	WD	0	1.28366	0	0.715034	2.73672	0.679052	0.437526	1.10579	0.0675468		1
107	CP2WD.1.1.P	CP	WD	0	1.37972	0	0.706384	2.61792	0.746898	0	1.00573	0.0722052		2
108	CP2WD.1.2.P	CP	WD	0	1.37541	0	0.686967	2.56996	0.668404	0	0.926743	0.0657563		2
109	CP2WD.1.3.P	CP	WD	0	0.95652	0	0.469227	1.96447	0.4503	0	0.734933	0.0197906		2
110	CP2WD.2.1.P	CP	WD	0	1.26731	0	0.558973	2.26518	0.593925	0.393613	0.507137	0.0555659		2
111	CP2WD.2.2.P	CP	WD	0	1.87565	0	0.849102	3.19896	0.86998	0.590335	1.02354	0		2
112	CP2WD.2.3.P	CP	WD	0	1.00475	0	0.46852	1.88522	0.444786	0	0.726857	0.0538727		2
113	CP2WD.3.1.P	CP	WD	0	1.70514	0	0.652324	2.736	0.640627	0	1.16091	0.093168		2
114	CP2WD.3.2.P	CP	WD	0	1.52219	0	0.578053	2.58706	0.576266	0	0.862965	0.0791624		2
115	CP2WD.3.3.P	CP	WD	0	1.47687	0	0.58088	2.43953	0.517992	0	0.916173	0.0692671		2
116	CPD.1.1.P	CP	D	0	2.56251	0	0.890909	2.21328	0.599199	0	0.938736	0.0916152		0
117	CPD.1.2.P	CP	D	0	2.47459	0	0.82256	2.15929	0.529765	0	0.769851	0.101236		0
118	CPD.1.3.P	CP	D	0	2.03416	0	0.700618	1.818	0.455704	0	0.900576	0.0822984		0
119	CPD.2.1.P	CP	D	0	1.7952	0	0.610518	1.68264	0.673649	0	1.13632	0.081522		0
120	CPD.2.2.P	CP	D	0	1.91834	0	0.715147	2.00471	0.754032	0	1.30941	0.0913412		0
121	CPD.2.3.P	CP	D	0	2.04076	0	0.841174	2.27736	0.845363	0	1.24486	0.0869568		0
122	CPD.3.1.P	CP	D	0	2.77164	0	0.793616	2.35249	0.709452	0	1.26508	0.10933		0
123	CPD.3.2.P	CP	D	0	2.53581	0	0.69324	2.06047	0.546835	0	1.19967	0.0974306		0
124	CPD.3.3.P	CP	D	0	2.90173	0	0.823154	2.11824	0.694663	0	1.37206	0.0954972		0
125	CPD.4.1.P	CP	D	0	1.9585	0	0.701338	2.02392	0.622615	0	0.876832	0.0628884		0
126	CPD.4.2.P	CP	D	0	1.94777	0	0.68476	1.88965	0.585684	0	0.705835	0.0532824		0
127	CPD.4.3.P	CP	D	0	1.85824	0	0.701338	1.96488	0.592595	0	0.786096	0.0590064		0
128	CPD.5.1.P	CP	D	0.235675	1.78236	0	0.643067	2.48329	0.602755	0	1.0334	0.0753565		0
129	CPD.5.2.P	CP	D	0	1.83602	0	0.69413	2.91168	0.63102	0.392115	1.13717	0.09705		0
130	CPD.5.3.H	CP	D	0.160259	3.40067	1.16608	2.98916	1.15344	0.452101	0	44.9415	0.841618		0
131	CPD.6.1.H	CP	D	0.150407	4.34329	1.37306	6.27673	2.96712	0.444296	0	26.9418	0.791152		0
132	CPD.6.2.H	CP	D	0.158289	4.39193	1.40075	5.88389	2.69208	0.509139	0.367608	29.6334	0.861028		0
133	CPD.6.3.H	CP	D	0.141019	3.35164	1.01317	5.46748	2.53059	0.459718	0	24.4914	0.656895		0
134	CPW.1.H	CP	W	0.467058	6.49516	2.9233	7.96684	7.364	2.06554	0	83.9767	1.69945		0
135	CPW.2.H	CP	W	0.447696	7.01733	2.8981	7.34995	3.94604	2.09037	0.461165	124.499	1.9204		0
136	CPW.3.1.H	CP	W	0.432071	7.65804	2.75872	7.18044	2.77412	1.80002	0	99.9401	1.46222		0
137	CPW.3.2.H	CP	W	0.440056	7.31587	3.05732	7.61237	3.32784	1.797	0.390674	87.8715	1.55668		0
138	CPW.4.1.H	CP	W	0.465555	7.51206	3.47109	9.70819	4.236	3.70659	0	97.17	1.84129		0
139	CPW.5.1.H	CP	W	0.44531	7.5044	2.98371	9.25075	2.83392	2.16384	0.490865	100.37	1.61802		0
140	LBD.1.1.H	LB	D	0.300814	3.83055	2.14267	4.66574	6.88968	0.508539	0.529067	22.9045	0.529505		0
141	LBD.1.2.H	LB	D	0.327086	3.69666	1.94517	4.51293	6.80688	0.513342	0.616284	25.072	0.489908		0
142	LBD.1.3.H	LB	D	0.348761	3.9038	2.12737	4.91369	7.24248	0.564976	0.717917	24.6497	0.502331		0
143	LBD.2.1.H	LB	D	0.290409	3.44583	2.18569	4.92123	3.80682	0.459718	0.889693	24.4199	0.658418		0
144	LBD.2.2.H	LB	D	0.269803	3.20331	2.24785	4.53256	3.47012	0.458541	0.89676	23.9627	0.600568		0
145	LBD.2.3.H	LB	D	0.316809	4.28815	2.86947	5.48515	4.21553	0.543303	0.963893	21.8468	0.663746		0
146	LBD.3.1.H	LB	D	0.269159	3.15033	1.47618	4.45765	7.57482	0.339049	0.52152	19.7409	0.586867		0
147	LBD.3.2.H	LB	D	0.333551	3.58768	1.7827	5.09153	8.49459	0.455009	0.732813	30.3784	0.579255		0
148	LBD.3.3.H	LB	D	0.373062	3.95243	1.78848	5.73324	9.1944	0.469513	0.722962	30.684	0.577642		0
149	LBD.4.1.H	LB	D	0.284837	3.82908	1.99379	5.07134	10.0572	0.520755	0.639894	30.4207	0.666278		0
150	LBD.4.2.H	LB	D	0.291619	3.79693	1.94954	5.19553	10.3399	0.463509	0.674669	29.6529	0.512424		0
151	LBD.4.3.H	LB	D	0.294916	3.85669	2.12138	5.24417	10.2332	0.49739	0.681933	30.5455	0.562509		0
152	LBW.1.H	LB	W	0.264652	3.49468	1.78485	4.47037	3.35153	0.376722	0.4134	53.9503	0.589151		0
153	LBW.2.1.H	LB	W	0.323146	4.14636	1.87812	5.60927	11.0326	0.57038	0.642233	75.0336	0.746897		0
154	LBW.2.2.H	LB	W	0.29359	3.91401	1.87447	4.78539	7.8408	0.491728	0.614122	67.4635	0.628108		0
155	LBW.3.1.H	LB	W	0.194413	3.4595	1.85407	5.01388	3.00888	0.376451	0.850544	31.6533	0.687114		0
156	CPD.5.3.C	CP	D	0.0348104	2.51568	0.719326	1.24843	0.13464	0.261774	0	27.9857	0.281833		0
157	CPD.6.1.C	CP	D	0	2.9984	0.720783	1.06967	0.19008	0.177718	0	23.934	0.192547		0
158	CPD.6.2.C	CP	D	0	2.71621	0.601989	0.926228	0	0.141694	0	22.4847	0.190994		0
159	CPD.6.3.C	CP	D	0	2.66825	0.603761	0.971667	0.151765	0.269591	0	24.2786	0.225308		0
160	CPW.1.C	CP	W	0	4.01601	1.80682	4.0585	2.402	1.83622	0	45.7814	0.880998		0
161	CPW.2.C	CP	W	0	1.09604	0	1.05325	0.288	0.194211	0	17.7595	0.238466		0
162	CPW.3.1.C	CP	W	0	1.45744	0	1.27483	0.320471	0.289605	0	20.0195	0.0433871		0
163	CPW.3.2.C	CP	W	0	2.38959	0	1.96634	0.55296	0.573982	0	19.32	0.315218		0
164	CPW.4.1.C	CP	W	0	2.49107	0	2.23307	0.799765	0.389083	0	19.6545	0.313605		0
165	CPW.5.1.C	CP	W	0	1.76337	0	1.61675	0.25848	0.337425	0	13.9547	0.215839		0
166	LBD.1.1.C	LB	D	0.147123	2.48986	1.25062	1.62685	0.70056	0.33082	0	31.2318	0.442548		0
167	LBD.1.2.C	LB	D	0.136614	2.37939	1.34536	2.30296	1.24272	0.342828	0	31.0436	0.481368		0
168	LBD.1.3.C	LB	D	0.158289	2.61955	1.43282	1.98652	1.08576	0.311608	0	35.5677	0.522517		0
169	LBD.2.1.C	LB	D	0.125565	1.46686	0.982451	1.39072	0.381176	0.322568	0	24.4764	0.350141		0
170	LBD.2.2.C	LB	D	0	1.30146	0.905284	1.10169	0.221647	0.128321	0	23.0365	0.327306		0
171	LBD.2.3.C	LB	D	0	1.65051	1.15393	1.3992	0.352941	0.233685	0	26.6305	0.372976		0
172	LBD.3.1.C	LB	D	0.172571	2.58819	1.35257	2.25427	1.98071	0.309618	0	37.1582	0.531301		0
173	LBD.3.2.C	LB	D	0	1.70584	0.914573	1.26069	0.896471	0.286073	0	24.3867	0.346335		0
174	LBD.3.3.C	LB	D	0.135958	2.16684	1.29654	1.65928	1.01592	0.31581	0	35.7746	0.4573		0
175	LBD.4.1.C	LB	D	0	1.84531	1.05825	1.29376	1.01682	0.194824	0	28.3846	0.33512		0
176	LBD.4.2.C	LB	D	0	2.14763	1.14203	1.54179	1.17	0.326017	0	31.8322	0.347827		0
177	LBD.4.3.C	LB	D	0.124921	2.43397	1.36972	1.86631	1.34612	0.548012	0	33.4977	0.488675		0
178	LBW.1.C	LB	W	0	1.8736	0.865986	1.58647	0.462353	0.207785	0	28.4471	0.290008		0
179	LBW.2.1.C	LB	W	0	1.15877	0	1.17418	1.06992	0	0	23.4955	0.222827		0
180	LBW.2.2.C	LB	W	0	1.77358	0.905898	1.4452	1.05048	0.147698	0	27.0003	0.28261		0
181	LBW.3.1.C	LB	W	0	1.22422	1.01595	1.36808	0.26136	0	0	27.5642	0.267858		0
182	CPD.5.3.1K	CP	D	0	2.56371	0	2.85797	1.13976	2.43943	0	5.26014	0.542704		0
183	CPD.6.1.1K	CP	D	0	2.12181	0	2.3217	0.8928	2.15063	0	3.48104	0.550468		0
184	CPD.6.2.1K	CP	D	0	1.91287	0	2.23808	0.91296	2.07138	0	3.12742	0.55202		0
185	CPD.6.3.1K	CP	D	0	1.98309	0	2.15604	0.806824	1.99074	0	3.17667	0.494004		0
186	CPW.1.1K	CP	W	0	0	0	0	0	0	0	0.0930444	0		0
187	CPW.2.1K	CP	W	0	1.64191	0	2.03516	1.96971	2.54864	0	3.89042	0.584677		0
188	CPW.3.1.1K	CP	W	0	0	0	0	0	0	0	0	0		0
189	CPW.3.2.1K	CP	W	0	1.29927	0	1.70109	1.64304	2.09119	0	3.64979	0.533387		0
190	CPW.4.1.1K	CP	W	0	1.58988	0	2.02955	1.87553	2.30036	0	4.63656	0.604374		0
191	CPW.5.1.1K	CP	W	0	1.202	0	1.93391	2.1492	2.43162	0	3.15371	0.598604		0
192	LBD.1.1.1K	LB	D	0	1.04289	0	2.166	2.34432	2.20227	0	2.61184	0.486026		0
193	LBD.1.2.1K	LB	D	0	1.61748	0	1.80128	1.9656	1.8066	0	1.9911	0.042702		0
194	LBD.1.3.1K	LB	D	0	1.72255	0	2.24529	2.5128	2.1038	0	2.0971	0.10559		0
195	LBD.2.1.1K	LB	D	0	0.732253	0.821686	1.54336	1.80706	1.24495	0	1.88722	0.0745953		0
196	LBD.2.2.1K	LB	D	0	0.987717	1.22181	2.10304	2.54329	1.75764	0	2.21893	0.108848		0
197	LBD.2.3.1K	LB	D	0	0.801711	0.973162	1.62745	1.97718	1.36326	0	1.98033	0.0700282		0
198	LBD.3.1.1K	LB	D	0	1.45097	0	1.87549	2.46847	1.5528	0	2.65291	0.0837294		0
199	LBD.3.2.1K	LB	D	0	0.815838	0.0428706	1.91789	2.28212	1.57046	0	2.51906	0.42702		0
200	LBD.3.3.1K	LB	D	0	0.7499	0.120252	2.09248	2.41272	1.6559	0.420947	2.11661	0.46584		0
201	LBD.4.1.1K	LB	D	0	0.803801	0.0661869	2.005	2.41935	1.80365	0.383936	2.6738	0.477724		0
202	LBD.4.2.1K	LB	D	0	0.929419	0.0393552	2.39089	2.74824	1.87925	0	2.65509	0.548915		0
203	LBD.4.3.1K	LB	D	0	0.898245	0.0385835	2.15887	2.56094	1.76235	0.40492	2.3611	0.468124		0
204	LBW.1.1K	LB	W	0	0.499745	0.0621624	1.91931	1.51271	1.65345	0	2.53652	0.49172		0
205	LBW.2.1.1K	LB	W	0	1.16358	0.0284232	3.6732	3.71808	3.24876	0.653766	4.98285	0.807456		0
206	LBW.2.2.1K	LB	W	0	0.741494	0.029152	2.48964	2.51136	2.22929	0	2.91373	0.572983		0
207	LBW.3.1.1K	LB	W	0	0.353636	0.0903712	1.913	1.85832	1.32808	0	1.54336	0.445654		0
208	CPD.5.3.4K	CP	D	0	1.61087	0.277673	2.67345	4.92336	2.5463	0	3.6888	0.660716		0
209	CPD.6.1.4K	CP	D	0	1.57725	0.0575752	2.98123	4.99824	2.38659	0	5.28558	0.692549		0
210	CPD.6.2.4K	CP	D	0	2.06538	0	2.4118	4.68432	2.60454	0	3.7507	0.583076		0
211	CPD.6.3.4K	CP	D	0	2.15967	0	2.45567	3.89718	1.81297	0	3.75448	0.558704		0
212	CPW.1.4K	CP	W	0	1.24166	0	1.82202	3.439	2.59506	0	2.00576	0.76346		0
213	CPW.2.4K	CP	W	0	0.856489	0	1.92483	3.43469	3.63977	0	1.76176	0.667862		0
214	CPW.3.1.4K	CP	W	0	0.748145	0.0292949	1.80412	3.09741	4.18867	0	1.89636	0.622642		0
215	CPW.3.2.4K	CP	W	0	0.58599	0.014576	1.36664	2.40264	3.4583	0	1.40853	0.655282		0
216	CPW.4.1.4K	CP	W	0	0.799356	0.035011	1.71225	2.83412	5.88745	0	1.66275	0.666791		0
217	CPW.5.1.4K	CP	W	0	0.829152	0	2.00166	5.33736	5.21147	0	1.40853	1.0132		0
218	LBD.1.1.4K	LB	D	0	1.13295	0	1.25563	2.51496	3.01821	0	0.736064	0.314442		0
219	LBD.1.2.4K	LB	D	0	0.727685	0.07288	1.45746	1.66032	3.40367	0	0.83952	0.393635		0
220	LBD.1.3.4K	LB	D	0	0.869379	0.125354	1.81281	2.89944	2.06478	0	0.901424	0.600157		0
221	LBD.2.1.4K	LB	D	0	0.566848	0.0936008	1.51015	1.512	2.72122	0	0.626024	0.393528		0
222	LBD.2.2.4K	LB	D	0	0.455009	0	1.18225	0.748941	1.56339	0	0.493004	0.398095		0
223	LBD.2.3.4K	LB	D	0	0.533296	0.00357255	1.46068	1.55082	2.98611	0	0.601082	0.421692		0
224	LBD.3.1.4K	LB	D	0	0.615116	0.0278659	1.61049	3.01553	3.96382	0	1.00097	0.473452		0
225	LBD.3.2.4K	LB	D	0	0.721657	0.0192918	1.77515	3.20894	4.5701	0	1.30276	0.516078		0
226	LBD.3.3.4K	LB	D	0	0.921014	0.0604904	2.37071	5.21424	5.68639	0	1.7579	0.749226		0
227	LBD.4.1.4K	LB	D	0	0.612653	0	1.38349	2.93804	3.05653	0	0.867902	0.415136		0
228	LBD.4.2.4K	LB	D	0	0.973248	0	1.407	3.39624	3.72428	0	0.75048	0.484474		0
229	LBD.4.3.4K	LB	D	0	0.669858	0.0450141	1.2508	4.28612	4.15453	0	0.905365	0.524451		0
230	LBW.1.4K	LB	W	0	0.610995	0	1.31581	4.79365	4.79555	0	1.03838	0.578494		0
231	LBW.2.1.4K	LB	W	0	0.984056	0	1.62829	7.10928	5.397	0.933436	1.30846	0.875003		0
232	LBW.2.2.4K	LB	W	0	0.698265	0.003644	1.82867	6.69888	6.1613	1.48845	1.35426	0.958854		0
233	LBW.3.1.4K	LB	W	0	0.358439	0	0.771977	2.2068	2.60454	0.158576	0.324784	0.32997		0
234	CPD.5.3.P	CP	D	0.168141	8.15944	0	5.50187	4.28112	9.43709	6.81228	0.98792	0		0
235	CPD.6.1.P	CP	D	0.14581	7.37471	0	7.86969	1.60848	7.21981	2.22006	7.55738	0.14674		0
236	CPD.6.2.P	CP	D	0.152378	9.11767	2.05522	2.97114	4.15368	8.29813	4.7616	1.19059	0.0496896		0
237	CPD.6.3.P	CP	D	0.122345	6.95699	2.6887	2.48888	1.86	6.54671	3.4874	0.877929	0.0494765		0
238	CPW.1.P	CP	W	0	4.3971	0	2.74304	3.627	4.78652	2.98031	0.926911	0.516522		0
239	CPW.2.P	CP	W	0	1.86063	0	0.00441306	17.7928	5.53777	5.48176	1.49698	0.150527		0
240	CPW.3.1.P	CP	W	0	2.10081	0	0.544133	17.8518	5.21171	3.2648	2.05598	0.143862		0
241	CPW.3.2.P	CP	W	0	2.71921	0.142116	7.57849	4.74264	3.4457	5.02758	1.93174	0.156833		0
242	CPW.4.1.P	CP	W	0.1642	5.42597	0	2.28112	12.2986	5.63081	5.91268	3.51338	0.0928635		0
243	CPW.5.1.P	CP	W	0	1.42895	0	0.841894	14.9544	3.88939	4.07612	1.49757	0.114131		0
244	LBD.1.1.P	LB	D	0	5.35917	2.73883	1.98797	11.9491	8.98499	3.16431	7.79397	0.159938		0
245	LBD.1.2.P	LB	D	0.250241	5.81067	2.33216	3.93989	4.81248	5.97218	3.2436	7.0791	0.0986028		0
246	LBD.1.3.P	LB	D	0.130046	6.10487	2.04501	2.31233	13.392	6.13189	3.31784	10.622	0.121895		0
247	LBD.2.1.P	LB	D	0.186093	4.90621	2.98737	3.75523	4.24024	6.449	3.51779	7.65112	0.0327306		0
248	LBD.2.2.P	LB	D	0	3.31986	0	1.48329	6.18635	2.99611	0.904533	4.1685	0.138534		0
249	LBD.2.3.P	LB	D	0.526728	4.93741	0	3.35172	12.8845	9.44629	4.69227	5.30665	0.219219		0
250	LBD.3.1.P	LB	D	0	2.91135	0.207922	1.79917	14.1967	5.21524	1.36669	6.59528	0.247382		0
251	LBD.3.2.P	LB	D	0	12.2705	7.73171	8.27153	34.3122	8.23549	3.06835	5.50535	0.178876		0
252	LBD.3.3.P	LB	D	0	16.6683	12.3189	10.5403	71.455	12.8552	4.8272	7.34707	0.32997		0
253	LBD.4.1.P	LB	D	0.128679	15.6913	10.819	11.1364	63.8699	11.864	5.04045	7.86217	0.331951		0
254	LBD.4.2.P	LB	D	0.150407	16.804	14.1664	8.27767	65.0189	12.6756	5.64963	7.04858	0.284939		0
255	LBD.4.3.P	LB	D	0.13458	13.838	8.06753	12.1405	61.5727	12.2158	4.21244	5.02232	0.305232		0
256	LBW.1.P	LB	W	0	3.71954	2.82088	7.61151	24.5915	5.28411	4.66541	2.11335	0.245099		0
257	LBW.2.1.P	LB	W	0.130046	7.16337	4.04192	7.55398	64.1642	11.1897	4.98722	2.90186	0.304349		0
258	LBW.2.2.P	LB	W	0	0	0	0	0	0	0	0	0		0
259	LBW.3.1.P	LB	W	0	0.612408	0	5.24598	24.1063	1.27465	0	0.348528	0.204193		0
